# Supplementary material for: Computational identification of specific genes for glioblastoma stem-like cells identity
Source: Sci Rep. 2018 May 17;8:7769. doi: 10.1038/s41598-018-26081-5 (PMC5958093; doi:10.1038/s41598-018-26081-5)
Supplement: Supplementary file 2 — Supplementary Table S1 [file 41598_2018_26081_MOESM2_ESM.xlsx]

## Sheet: DEGs_Suva_et_al
gene name	p-value	fdr	log2-FC (mean TPC/mean DGC)	direction
A4GALT	0.00135542	0.00633388	-2.11563	DOWN		Number of DOWN in TPC	Number of UP in TPC
AATK	3.05603e-06	6.83293e-05	1.75111	UP		0.615546	0.384454
ABAT	2.83866e-05	0.000358534	2.61869	UP		879	549
ABCA1	0.0100864	0.0284967	-1.79257	DOWN
ABCA3	2.88304e-05	0.000362467	3.06369	UP
ABCC3	3.58752e-06	7.64338e-05	-2.04488	DOWN
ABHD8	0.000186614	0.00146553	-2.46508	DOWN
ABI3BP	0.0015637	0.00706008	-3.22537	DOWN
ABLIM3	5.72848e-08	3.63382e-06	-5.02473	DOWN
ACAP3	2.24665e-05	0.000300533	1.81419	UP
ACSBG1	0.00022501	0.00168956	2.48844	UP
ACSL5	0.0011805	0.00572872	-1.89986	DOWN
ACSM2A	4.36505e-10	1.05506e-07	-3.74079	DOWN
ACSS1	6.40658e-12	3.09703e-09	5.45254	UP
ACTA2	0.000186037	0.00146331	-3.50344	DOWN
ACTC1	9.12379e-06	0.000153919	-3.37563	DOWN
ACTN1	9.07436e-08	5.06827e-06	-2.60514	DOWN
ACTN2	2.28947e-05	0.000303832	2.26594	UP
ADA	0.000168757	0.00135654	1.97443	UP
ADAM11	2.01083e-06	5.07012e-05	2.34328	UP
ADAMTS1	6.72982e-05	0.000685649	-2.61384	DOWN
ADAMTS5	0.000542735	0.00318466	-2.8109	DOWN
ADAMTS6	0.0117272	0.0320537	-2.21167	DOWN
ADAMTS9	0.00512036	0.0170342	2.63005	UP
ADM	1.00998e-08	9.97102e-07	-4.68785	DOWN
ADRA1B	0.000452807	0.00278921	-1.9089	DOWN
ADRA1D	0.00368222	0.0132908	-3.50609	DOWN
ADRB2	2.17486e-06	5.39634e-05	-4.03166	DOWN
ADTRP	0.00412616	0.0145083	-1.97862	DOWN
AFAP1	1.97725e-07	8.91289e-06	-2.01493	DOWN
AFF3	0.00266435	0.010448	-1.90784	DOWN
AFP	0.000359922	0.00237259	-2.02124	DOWN
AGPAT9	0.00364579	0.0131966	-3.01691	DOWN
AHNAK	9.78552e-16	1.37183e-11	-3.86847	DOWN
AHNAK2	1.11284e-09	1.95012e-07	-4.8474	DOWN
AIF1L	5.34092e-09	5.69449e-07	5.42919	UP
AIG1	3.95811e-05	0.000461636	-2.41526	DOWN
AIM1	0.000250301	0.00181436	-2.40438	DOWN
AJUBA	3.25849e-08	2.44137e-06	-2.76408	DOWN
AK5	9.55479e-08	5.23237e-06	-4.36594	DOWN
AKAP2	0.000701673	0.00387173	-3.1608	DOWN
AKR1B10	3.85157e-05	0.000452979	-2.35419	DOWN
AKR1C1	0.00407841	0.0143728	-3.60705	DOWN
ALDH1L2	0.00014371	0.00119	-2.4098	DOWN
ALDH5A1	1.21152e-05	0.000188505	2.03285	UP
ALG2	0.000100024	0.000914106	-1.82289	DOWN
ALPK2	0.000119837	0.00104218	-3.54452	DOWN
AMIGO2	1.88815e-08	1.63395e-06	-5.39542	DOWN
ANGPT1	1.11463e-06	3.35323e-05	-3.37677	DOWN
ANKRD20A1	3.00976e-05	0.000374221	4.05244	UP
ANKRD20A2	4.03195e-05	0.000467526	4.02342	UP
ANKRD20A3	4.59377e-05	0.000513726	4.00857	UP
ANKRD20A4	3.09293e-05	0.000380683	4.04239	UP
ANKRD20A5P	0.00013357	0.00112871	3.13273	UP
ANKRD20A8P	7.88826e-05	0.000773866	3.89293	UP
ANPEP	0.0105977	0.0295365	-3.29647	DOWN
ANTXR2	2.81681e-06	6.46239e-05	-1.97866	DOWN
ANXA2	7.12354e-06	0.000127073	-4.57652	DOWN
ANXA2P1	2.88836e-06	6.57336e-05	-4.23953	DOWN
ANXA2P2	7.18483e-06	0.000127822	-4.74157	DOWN
ANXA2P3	2.40973e-06	5.81447e-05	-4.17279	DOWN
ANXA5	1.28706e-05	0.00019806	-2.00125	DOWN
AOX1	0.000684663	0.00379732	-2.75191	DOWN
APBA2	0.00175948	0.00774935	2.76948	UP
APCDD1L	0.0054	0.0177372	-2.45885	DOWN
APOC2	0.0129751	0.0345814	1.80012	UP
APOC4-APOC2	0.00794402	0.0237508	2.13182	UP
APOD	0.00176736	0.00776695	2.70503	UP
APOL3	0.000881664	0.0045914	-1.78623	DOWN
APPL2	6.96928e-06	0.000125258	-1.86691	DOWN
AQP7P3	5.26002e-07	1.93037e-05	2.87348	UP
ARC	0.00165233	0.00738649	3.02089	UP
ARHGAP10	0.00111752	0.00550283	-1.87485	DOWN
ARHGAP18	1.3882e-06	3.89225e-05	-3.21295	DOWN
ARHGAP23	2.58998e-09	3.38947e-07	-3.11241	DOWN
ARHGAP24	2.53147e-06	5.98788e-05	-4.05572	DOWN
ARHGDIG	5.6737e-11	1.93999e-08	2.72643	UP
ARHGEF17	0.000240011	0.0017644	-2.13662	DOWN
ARL14	0.00172735	0.00764627	2.09559	UP
ARL4D	4.97109e-07	1.85345e-05	-2.71519	DOWN
ARMC4	0.00113821	0.00558116	-2.40903	DOWN
ARMCX1	0.00313504	0.011786	-2.32988	DOWN
ARMCX2	7.91214e-05	0.000775519	-3.28381	DOWN
ARNTL2	7.2366e-05	0.000725161	-2.18408	DOWN
ARPC1B	0.000443051	0.00274707	-1.79896	DOWN
ARSJ	1.18549e-07	6.08768e-06	-2.51237	DOWN
ASCL1	1.61483e-07	7.64809e-06	4.80868	UP
ASIC4	0.000228677	0.00170341	3.00028	UP
ASPN	0.0141419	0.0369054	-3.42107	DOWN
ASRGL1	0.000628069	0.00356878	2.04533	UP
ASS1	0.00496389	0.016668	-3.6886	DOWN
ASTN1	0.00481972	0.0163049	2.00791	UP
ATCAY	0.00471468	0.0160308	2.57969	UP
ATF3	0.000561741	0.00326901	2.27964	UP
ATG4A	1.95246e-07	8.82955e-06	-1.81487	DOWN
ATP10B	0.00637418	0.0201079	1.97743	UP
ATP10D	9.23531e-08	5.09724e-06	-3.31651	DOWN
ATP1A2	5.75611e-05	0.0006104	4.42984	UP
ATP1A3	0.00327744	0.0121745	2.75271	UP
ATP1B2	9.76782e-07	3.05659e-05	5.18123	UP
ATP2B4	0.00583628	0.0188089	-1.75459	DOWN
ATP8B1	1.62571e-09	2.56077e-07	-3.41394	DOWN
ATXN1	5.28371e-06	0.000102593	-2.07459	DOWN
AVPI1	0.0013389	0.00628487	-1.83203	DOWN
AXL	3.77654e-08	2.72904e-06	-4.78688	DOWN
AZGP1	0.00106119	0.00528858	3.5164	UP
B3GALT4	6.87293e-06	0.000124164	-2.02373	DOWN
B3GAT1	2.80076e-06	6.44996e-05	3.539	UP
B3GNT9	2.33807e-08	1.91427e-06	-2.48102	DOWN
B4GALNT3	0.000174902	0.00139474	2.61146	UP
B4GALNT4	2.62713e-07	1.13672e-05	1.90586	UP
BAALC	0.00392069	0.0139615	3.40286	UP
BACE1	0.000500269	0.00300354	-1.9642	DOWN
BAG3	0.000262323	0.00188397	-1.78406	DOWN
BAI1	1.10994e-06	3.35323e-05	5.1833	UP
BAIAP2L1	0.000654468	0.00367735	-2.87373	DOWN
BASP1	0.000118258	0.00103278	-2.39921	DOWN
BASP1P1	9.74404e-05	0.000899879	-1.99465	DOWN
BCAN	1.7617e-08	1.55329e-06	5.07511	UP
BCAR3	1.93873e-09	2.83115e-07	-3.92602	DOWN
BCAS1	0.0105714	0.0295043	1.88176	UP
BCHE	1.04984e-05	0.000170938	3.48022	UP
BCL2L1	1.81523e-06	4.73006e-05	-1.99778	DOWN
BCL7A	1.05874e-05	0.000171194	1.98399	UP
BDH1	0.00799326	0.0238674	1.91225	UP
BDNF	2.74343e-08	2.14861e-06	-3.86033	DOWN
BEND6	7.15798e-09	7.21926e-07	-2.04401	DOWN
BGN	6.91448e-06	0.000124434	-4.48867	DOWN
BHLHE40	4.08477e-06	8.48362e-05	-1.93158	DOWN
BICC1	2.63536e-09	3.38947e-07	-4.02036	DOWN
BK250D10.8	4.36368e-09	4.93342e-07	2.54546	UP
BMF	2.30465e-06	5.60918e-05	-2.84174	DOWN
BMP7	2.59215e-09	3.38947e-07	5.6689	UP
BMP8B	4.52869e-10	1.07606e-07	4.27237	UP
BMPER	0.0074297	0.0225595	-1.82439	DOWN
BPGM	0.00144615	0.0066362	-1.78213	DOWN
BRSK2	7.23837e-10	1.44964e-07	3.96068	UP
BST1	1.72308e-05	0.00024674	-1.99363	DOWN
BTBD6	0.00234408	0.00952237	-2.94468	DOWN
BTN3A3	0.000434549	0.00271598	-2.36232	DOWN
C10orf10	0.00710938	0.0218663	-2.00631	DOWN
C10orf11	0.000117528	0.00102912	-2.31382	DOWN
C10orf118	3.31846e-05	0.000401393	-1.80827	DOWN
C10orf26	1.21565e-06	3.57085e-05	-2.10558	DOWN
C10orf58	3.14614e-05	0.000385203	1.86592	UP
C11orf63	1.12801e-05	0.000179988	-1.78774	DOWN
C11orf9	2.08884e-05	0.000283205	1.86215	UP
C12orf34	1.40111e-05	0.000213735	2.6929	UP
C12orf75	1.65694e-06	4.40558e-05	-2.87686	DOWN
C16orf5	0.000375955	0.00244912	1.80231	UP
C16orf70	1.17557e-06	3.47687e-05	-2.05131	DOWN
C16orf74	3.40503e-08	2.49922e-06	3.27561	UP
C16orf88	3.19453e-05	0.000388751	1.76678	UP
C16orf89	0.00158511	0.00714295	1.99976	UP
C18orf56	0.00014752	0.00121509	1.87502	UP
C19orf57	9.16332e-08	5.09724e-06	1.76707	UP
C1orf106	1.26301e-06	3.656e-05	2.65327	UP
C1orf115	0.02093	0.0499518	2.50741	UP
C1orf133	1.14614e-11	5.02116e-09	-4.6019	DOWN
C1orf198	0.000115924	0.0010189	-2.15873	DOWN
C1orf21	0.000684541	0.00379732	1.73985	UP
C1orf226	0.00587561	0.0189009	1.88403	UP
C1orf233	0.000231445	0.0017141	1.98613	UP
C1orf61	4.93331e-06	9.65923e-05	6.17059	UP
C1orf85	0.000893324	0.00463662	-1.76514	DOWN
C1orf94	0.00517902	0.0172049	2.50302	UP
C1R	0.000417468	0.00263296	-4.45309	DOWN
C1S	0.000917873	0.00472555	-4.25671	DOWN
C20orf201	0.000318412	0.00217238	2.16625	UP
C21orf7	5.78876e-10	1.26801e-07	-4.99712	DOWN
C2CD4D	0.000651558	0.00366688	1.74596	UP
C2orf70	3.85845e-05	0.00045315	1.79209	UP
C2orf72	8.51625e-08	4.83357e-06	3.29043	UP
C3orf70	2.2694e-06	5.55737e-05	2.02793	UP
C4orf32	0.00322439	0.0120124	-1.81523	DOWN
C4orf34	1.92758e-06	4.90175e-05	-1.83454	DOWN
C4orf49	0.00475511	0.0161292	-2.30769	DOWN
C6orf123	0.00301131	0.011425	-2.48364	DOWN
C8orf46	5.34877e-09	5.69449e-07	3.16949	UP
C8orf48	0.000214065	0.00162655	-1.79485	DOWN
C9orf167	0.00594322	0.0190354	-2.66723	DOWN
C9orf3	5.61838e-05	0.000597869	-1.90115	DOWN
CA14	0.000135016	0.00113477	3.68998	UP
CABP4	0.000111025	0.000987364	1.87399	UP
CACNA1H	0.00435447	0.0151033	1.92448	UP
CACNG4	0.000280026	0.00198178	3.28002	UP
CADM4	8.11708e-06	0.00014106	4.16638	UP
CAHM	3.50148e-05	0.000418833	1.86275	UP
CALCOCO2	1.57733e-08	1.43588e-06	-1.8079	DOWN
CALD1	0.000161133	0.00131104	-2.91183	DOWN
CAMK1	0.00147581	0.00673923	-1.91339	DOWN
CAMKK1	0.000656367	0.00368654	-1.74762	DOWN
CAMKV	1.75103e-10	5.11409e-08	3.13461	UP
CAPG	1.00079e-06	3.09032e-05	-3.06233	DOWN
CASP1	3.16701e-07	1.30583e-05	-2.43147	DOWN
CASP4	4.67397e-06	9.32075e-05	-3.90288	DOWN
CASP5	1.61846e-05	0.0002361	-1.81217	DOWN
CAST	9.13746e-07	2.90472e-05	-2.23149	DOWN
CAV1	5.39017e-09	5.69449e-07	-6.07472	DOWN
CAV2	1.35314e-09	2.25829e-07	-4.6214	DOWN
CBX7	0.000442587	0.00274541	-2.36086	DOWN
CCDC132	1.40816e-05	0.000214576	2.26206	UP
CCDC78	0.000138721	0.00115826	1.7579	UP
CCDC80	9.16593e-05	0.000861819	-3.79016	DOWN
CCDC88C	3.63528e-05	0.000432249	1.92593	UP
CCDC99	0.000853831	0.00447471	-1.79408	DOWN
CCL2	4.08854e-09	4.77643e-07	-1.8214	DOWN
CCL26	4.32735e-07	1.66662e-05	-1.76819	DOWN
CCND2	0.0118822	0.0324395	2.6157	UP
CCNDBP1	2.61557e-09	3.38947e-07	-1.9923	DOWN
CCPG1	4.68097e-06	9.32075e-05	-2.10308	DOWN
CD109	1.56942e-05	0.000231353	-3.92214	DOWN
CD151	1.52157e-05	0.000226442	-1.8102	DOWN
CD24	0.00014398	0.00119153	-4.47427	DOWN
CD274	0.0027296	0.0106089	-2.40546	DOWN
CD2AP	0.00177056	0.00777618	-1.82411	DOWN
CD44	5.81547e-06	0.000110172	-2.36838	DOWN
CD55	0.014796	0.0381998	-1.75476	DOWN
CD59	1.72267e-08	1.52849e-06	-2.55091	DOWN
CDC42EP3	0.000591782	0.00340706	-2.78655	DOWN
CDCA7	1.36654e-07	6.78372e-06	1.87095	UP
CDH11	2.39304e-05	0.000314233	-3.56352	DOWN
CDH3	0.0174823	0.0434933	-1.897	DOWN
CDHR1	0.00038047	0.00247164	2.55355	UP
CDK15	0.00200844	0.00853134	-1.92046	DOWN
CEBPA	0.00336552	0.0124292	2.35411	UP
CEBPB	4.34883e-08	3.00187e-06	-1.91109	DOWN
CECR1	0.00540849	0.0177589	-2.58281	DOWN
CECR6	0.000274745	0.00195218	2.10076	UP
CELF2	5.81169e-05	0.000613982	2.15099	UP
CELSR2	0.00255105	0.0101456	2.19588	UP
CELSR3	4.43071e-05	0.000502136	1.88419	UP
CENPBD1	3.5253e-06	7.55675e-05	-1.87711	DOWN
CENPV	0.000285409	0.0020076	3.49405	UP
CERCAM	0.00276309	0.0107064	-1.81289	DOWN
CERS1	1.58096e-07	7.51304e-06	3.25107	UP
CERS4	9.84892e-07	3.06834e-05	3.19221	UP
CFH	0.000134147	0.00113153	-2.77054	DOWN
CFHR1	5.21655e-05	0.000562978	-3.47939	DOWN
CFL2	0.00261986	0.0103139	-1.91091	DOWN
CH25H	0.0120757	0.0328234	-2.33229	DOWN
CHAC1	5.10819e-08	3.37791e-06	-4.35022	DOWN
CHADL	3.15678e-07	1.30583e-05	4.83205	UP
CHD7	1.10717e-05	0.000177591	3.559	UP
CHDH	0.00396614	0.0140727	1.88723	UP
CHRM1	0.000340234	0.0022807	2.74661	UP
CHRM2	0.00422495	0.0147741	-4.08311	DOWN
CHST1	0.0108224	0.0299721	-1.92211	DOWN
CHST11	0.000441978	0.00274285	1.75069	UP
CHST6	0.00471632	0.0160325	2.42192	UP
CHSY3	0.000216982	0.00164248	-1.98533	DOWN
CITED1	3.57714e-05	0.000426428	2.41725	UP
CITED2	2.15962e-05	0.000291112	-3.37753	DOWN
CKB	0.000212417	0.00161753	2.80285	UP
CKMT1A	5.44561e-05	0.000582763	1.92467	UP
CLCF1	8.73271e-10	1.62592e-07	-4.91566	DOWN
CLDN1	0.0145443	0.0377029	-2.06153	DOWN
CLIC3	0.00233621	0.0095097	-3.30264	DOWN
CLIP4	8.9352e-06	0.00015165	-1.80772	DOWN
CLMP	1.03017e-08	1.00291e-06	-4.75589	DOWN
CLSTN2	1.98654e-10	5.56986e-08	-3.65151	DOWN
CLSTN3	0.000494094	0.00297812	-2.30055	DOWN
CLUL1	0.000171447	0.00137279	1.73287	UP
CMTM5	0.000767664	0.00413124	3.73754	UP
CMTM7	0.000667553	0.00373292	1.88724	UP
CMTM8	2.91021e-05	0.00036447	1.7407	UP
CNN1	0.0113874	0.0312529	-3.11766	DOWN
CNN2	0.00101396	0.00512426	-2.58215	DOWN
CNTFR	2.09768e-08	1.76092e-06	4.29471	UP
COBL	4.47066e-11	1.64932e-08	4.31671	UP
COL12A1	3.32679e-08	2.46763e-06	-5.77641	DOWN
COL18A1	0.00149792	0.00682684	-2.40482	DOWN
COL19A1	0.00401682	0.0141957	2.38296	UP
COL1A1	6.74678e-11	2.25198e-08	-6.65546	DOWN
COL1A2	3.5017e-13	6.1363e-10	-6.45508	DOWN
COL20A1	1.36839e-10	4.08157e-08	6.41589	UP
COL21A1	0.00804995	0.0239856	-2.19814	DOWN
COL3A1	0.00246315	0.00986878	-4.85829	DOWN
COL5A1	7.63206e-05	0.000755073	-4.45517	DOWN
COL5A2	3.62805e-09	4.34714e-07	-5.58815	DOWN
COL6A1	7.00436e-13	9.81942e-10	-2.45897	DOWN
COL6A2	1.66557e-06	4.40558e-05	-2.23145	DOWN
COL6A3	8.93437e-07	2.85961e-05	-5.88164	DOWN
COL7A1	1.22094e-06	3.57335e-05	-2.95252	DOWN
COL8A1	1.17586e-05	0.000184596	-5.58304	DOWN
COL8A2	0.0153083	0.0392001	-3.08567	DOWN
COL9A1	0.00166196	0.00742006	2.99897	UP
COL9A3	6.47755e-08	3.94553e-06	6.32811	UP
COPZ2	0.00170906	0.00758687	-3.20562	DOWN
CORO7	8.18723e-09	8.1402e-07	2.00709	UP
CPA4	0.0047058	0.016007	-3.40098	DOWN
CPE	2.7498e-10	7.16498e-08	-4.52114	DOWN
CPLX1	0.00341287	0.0125643	2.87986	UP
CPNE4	0.0153214	0.0392099	1.88977	UP
CPQ	0.000977147	0.00497951	-3.14638	DOWN
CPT1C	0.000162735	0.00132101	-2.61601	DOWN
CPVL	1.4403e-05	0.000218523	3.84193	UP
CPXM1	3.87053e-08	2.75436e-06	5.47227	UP
CPZ	0.00150961	0.0068667	-4.32307	DOWN
CRABP2	0.0120857	0.0328287	-2.09368	DOWN
CRIM1	1.38595e-06	3.89225e-05	-1.78926	DOWN
CRIP1	0.00938513	0.026906	-3.78577	DOWN
CRISPLD1	9.21628e-08	5.09724e-06	4.44388	UP
CRLF1	0.00864598	0.0252885	-2.60981	DOWN
CRYAB	0.0119685	0.0326059	-1.97104	DOWN
CSAG1	0.0185354	0.0453565	2.4566	UP
CSDC2	0.00533507	0.017594	-2.53429	DOWN
CSGALNACT1	7.04107e-05	0.000709625	2.11688	UP
CSPG5	6.75646e-05	0.000687864	4.02874	UP
CSRP1	1.24735e-07	6.31284e-06	-2.72134	DOWN
CTF1	0.00263146	0.0103479	-2.23433	DOWN
CTGF	8.00033e-05	0.000781071	-4.28931	DOWN
CTNND2	0.00215689	0.00895659	2.35558	UP
CTNS	7.81593e-06	0.000136623	-1.8337	DOWN
CTSB	9.81393e-06	0.000162434	-2.79711	DOWN
CTSD	4.46573e-05	0.000505287	-1.92102	DOWN
CTSL1	0.000403331	0.0025678	-2.40503	DOWN
CTSL2	2.99997e-05	0.00037372	1.90877	UP
CTXN1	2.93668e-07	1.23632e-05	2.23106	UP
CX3CL1	0.00121949	0.00586532	2.52376	UP
CXCL12	0.0201091	0.0484298	-2.89328	DOWN
CXCR5	1.00222e-05	0.000164715	-1.74009	DOWN
CXorf36	1.13756e-05	0.000180809	1.88788	UP
CYB561	0.0130989	0.0347922	-1.93932	DOWN
CYB5R2	6.06844e-07	2.15923e-05	-2.93984	DOWN
CYBRD1	4.76692e-05	0.000525608	-2.79578	DOWN
CYFIP2	0.000605892	0.00346694	1.92141	UP
CYGB	0.0113795	0.0312373	-2.66347	DOWN
CYLD	2.99937e-06	6.73848e-05	-1.86735	DOWN
CYR61	6.5013e-08	3.94553e-06	-3.18878	DOWN
CYTH3	2.60727e-06	6.0919e-05	-1.98594	DOWN
DAAM2	1.68629e-07	7.93293e-06	-2.76315	DOWN
DAB2	1.10069e-10	3.42902e-08	-5.77823	DOWN
DACT1	4.29256e-07	1.65778e-05	-3.43474	DOWN
DAPK1	0.00841915	0.0248062	-1.82049	DOWN
DBC1	0.0123362	0.0332547	-2.55663	DOWN
DBI	1.12507e-06	3.36299e-05	2.42071	UP
DBNDD1	2.43058e-05	0.000318154	2.01414	UP
DCBLD2	8.31678e-05	0.000805148	-2.61263	DOWN
DCN	0.00808033	0.0240506	-3.61754	DOWN
DCX	0.00466164	0.0159112	2.72651	UP
DDR2	5.14161e-07	1.89685e-05	-2.28959	DOWN
DDX60	2.88347e-05	0.000362467	-2.14541	DOWN
DGAT2	0.00279666	0.0108139	2.07323	UP
DHODH	3.40871e-09	4.15537e-07	1.74548	UP
DHRS13	1.13654e-07	5.90244e-06	2.88777	UP
DHX58	0.00414819	0.0145712	-2.03392	DOWN
DIRAS1	0.000132173	0.00112027	1.98553	UP
DIXDC1	9.8519e-05	0.00090471	-1.72488	DOWN
DKK1	0.000507363	0.00303078	-4.46117	DOWN
DKK3	3.04366e-05	0.000376599	-4.12922	DOWN
DLK1	0.00486978	0.0164267	4.23844	UP
DLL1	0.00545067	0.0178619	1.94589	UP
DLL3	0.00485738	0.0164007	4.5006	UP
DLX2	0.0196183	0.0474514	-1.97646	DOWN
DMKN	0.0183371	0.0449982	-2.0097	DOWN
DNAH9	4.64884e-06	9.32075e-05	3.83032	UP
DNAJB4	0.0006142	0.00350759	-1.89015	DOWN
DNAJB9	3.4076e-06	7.3494e-05	-1.93438	DOWN
DNAJC15	1.52017e-05	0.000226442	-3.61763	DOWN
DNASE1L1	5.39507e-06	0.000103894	-1.99371	DOWN
DNM1	0.00102089	0.00514817	1.99342	UP
DOCK10	0.00235934	0.00955941	2.03815	UP
DOK5	4.28281e-09	4.88136e-07	-3.69789	DOWN
DPF1	7.6835e-05	0.000758556	2.11787	UP
DPP6	0.000107425	0.000964143	2.08782	UP
DPYSL5	8.46641e-07	2.74112e-05	4.78957	UP
DSE	1.15591e-06	3.44048e-05	-3.84798	DOWN
DSP	0.00526811	0.0174142	-2.74731	DOWN
DUSP23	0.000288795	0.00202096	-1.83465	DOWN
DYNLT3	6.79678e-07	2.35269e-05	-1.9436	DOWN
DYX1C1-CCPG1	4.68097e-06	9.32075e-05	-2.10308	DOWN
ECM1	0.000401829	0.00256289	-3.4151	DOWN
EDIL3	4.53815e-08	3.10343e-06	-5.52329	DOWN
EDN1	0.00130261	0.00616407	-3.58149	DOWN
EDNRA	1.5919e-06	4.26601e-05	-3.18928	DOWN
EEF1A2	0.00307058	0.0115936	2.51997	UP
EFEMP1	1.51035e-06	4.1298e-05	-4.62999	DOWN
EFEMP2	0.00389701	0.0139013	-2.84808	DOWN
EHD2	4.27572e-05	0.000488918	-2.46759	DOWN
ELF4	0.00871012	0.0254048	-2.1465	DOWN
ELK3	3.0785e-08	2.33284e-06	-2.20438	DOWN
ELL2	1.35847e-10	4.08157e-08	-4.33898	DOWN
ELMO1	0.000111307	0.000988228	2.60036	UP
ELOVL2	1.85783e-09	2.76348e-07	3.20903	UP
EMILIN3	5.81005e-05	0.000613982	2.56509	UP
EMP1	3.17729e-09	3.90723e-07	-4.90274	DOWN
ENHO	3.5409e-07	1.42235e-05	2.5372	UP
ENOSF1	1.13022e-05	0.000179988	1.8476	UP
EPAS1	0.00131266	0.00619457	-2.20939	DOWN
EPG5	4.11146e-05	0.000473612	-1.93651	DOWN
EPHA2	1.14621e-05	0.000181567	-2.79574	DOWN
EPHA4	0.00902266	0.026064	-1.91774	DOWN
EPHA5	0.00302143	0.011451	-1.76528	DOWN
EPHB2	0.000602629	0.00345391	-1.96912	DOWN
EPHB3	3.10067e-05	0.000381301	3.12641	UP
EPHX2	0.00258763	0.0102233	1.8955	UP
EPS8L2	0.0151038	0.0387945	-1.83621	DOWN
ERMN	0.000388829	0.00251082	-2.07156	DOWN
ETV1	6.96646e-08	4.11812e-06	1.83911	UP
ETV4	1.05112e-05	0.000170947	2.60512	UP
ETV5	2.01731e-05	0.000276956	1.92638	UP
EVC2	0.00137127	0.0063803	-1.8872	DOWN
EVI2A	1.37819e-05	0.000210467	-1.84686	DOWN
EXT1	0.00131229	0.00619457	-1.76101	DOWN
EXTL1	0.00439661	0.0152113	2.31912	UP
EYA2	3.48561e-09	4.21249e-07	4.26504	UP
F12	2.51753e-06	5.98788e-05	2.57684	UP
F2R	0.000128843	0.00109863	-3.6993	DOWN
F2RL2	6.76343e-06	0.000122819	-3.97906	DOWN
F3	2.52463e-06	5.98788e-05	-3.24722	DOWN
F8	3.86745e-05	0.000453706	-2.079	DOWN
FABP5	0.00152848	0.00693679	-2.9613	DOWN
FABP7	1.6179e-05	0.0002361	5.13325	UP
FAM113B	0.000811256	0.00429802	-2.76986	DOWN
FAM114A1	1.54115e-06	4.1871e-05	-2.9013	DOWN
FAM129A	4.17981e-07	1.62318e-05	-2.96412	DOWN
FAM129B	5.59994e-08	3.56844e-06	-2.21115	DOWN
FAM134B	5.63816e-06	0.000107927	3.08975	UP
FAM13C	0.00738343	0.0224871	1.89848	UP
FAM155A	0.00450678	0.0155197	-2.30997	DOWN
FAM155B	2.00661e-08	1.70648e-06	2.60941	UP
FAM167A	0.00738241	0.0224871	-2.44291	DOWN
FAM178B	1.11115e-06	3.35323e-05	2.01313	UP
FAM180A	1.04605e-09	1.85628e-07	-4.98452	DOWN
FAM181B	1.3153e-05	0.000202184	5.30776	UP
FAM196B	0.00692845	0.0214279	-2.72535	DOWN
FAM198A	1.6879e-08	1.50717e-06	3.10034	UP
FAM198B	0.000991785	0.00503945	-3.29721	DOWN
FAM19A5	3.15011e-06	6.99863e-05	4.09331	UP
FAM20C	2.66805e-05	0.00034194	-1.8194	DOWN
FAM214B	0.000309292	0.00213446	-2.11372	DOWN
FAM26E	1.90172e-05	0.000264487	-3.11049	DOWN
FAM46A	0.00359426	0.0130727	-1.73737	DOWN
FAM49B	0.011957	0.0325991	2.88012	UP
FAM59B	1.80988e-07	8.29174e-06	3.79858	UP
FAM60A	0.000105194	0.000947758	2.31291	UP
FAM70B	0.000643696	0.00363284	-2.40824	DOWN
FAM95B1	6.72286e-05	0.000685438	4.31552	UP
FAP	7.10653e-09	7.21926e-07	-5.24098	DOWN
FAR2	0.000331742	0.00224238	-1.87085	DOWN
FAS	0.00153584	0.0069612	-2.54795	DOWN
FAT1	0.00090566	0.00466953	-1.72465	DOWN
FAT4	3.05605e-08	2.32971e-06	-4.04269	DOWN
FBLL1	0.000277317	0.00196945	2.42211	UP
FBLN5	3.29551e-07	1.34302e-05	-3.27145	DOWN
FBN1	1.06131e-05	0.000171214	-4.39344	DOWN
FBN3	0.00236905	0.00956968	1.8406	UP
FBXO32	0.000145076	0.00119989	-3.14985	DOWN
FBXO41	0.00828114	0.0244965	1.82661	UP
FBXO8	1.92464e-06	4.90175e-05	-1.8733	DOWN
FBXW4	0.00311947	0.0117329	-1.75599	DOWN
FCHO1	7.50462e-05	0.0007472	2.36946	UP
FDFT1	0.00058416	0.00337149	1.90444	UP
FGF14	0.00170605	0.00757591	-3.64759	DOWN
FGF7	0.00179777	0.00786854	-3.47613	DOWN
FGFBP3	5.43237e-10	1.21844e-07	4.68316	UP
FGL2	0.0105419	0.0294514	-1.87914	DOWN
FHIT	0.000127309	0.00109092	1.96915	UP
FHL1	0.00504227	0.0168422	-2.30769	DOWN
FHL2	1.05388e-05	0.000170948	-3.94992	DOWN
FIBCD1	0.0048033	0.0162572	-2.87997	DOWN
FILIP1L	0.00289616	0.0111023	-1.77716	DOWN
FLJ22184	1.55419e-06	4.20623e-05	3.37634	UP
FLJ27352	2.17899e-06	5.39705e-05	-1.93585	DOWN
FLJ32063	0.000246101	0.00179505	2.11499	UP
FLJ43860	0.00214061	0.00890744	2.34121	UP
FLNB	0.000107804	0.00096692	-1.77785	DOWN
FLNC	3.18266e-08	2.39881e-06	-4.45994	DOWN
FLRT2	5.40243e-09	5.69449e-07	-3.44082	DOWN
FMN1	0.0017692	0.00777261	-1.84615	DOWN
FMN2	0.00082902	0.00437458	-1.85952	DOWN
FN1	1.32548e-08	1.23509e-06	-2.35271	DOWN
FOLH1	0.00740026	0.022514	2.26046	UP
FOS	1.0134e-06	3.10621e-05	4.48584	UP
FOSB	1.33033e-08	1.23509e-06	5.09413	UP
FOSL1	4.55398e-06	9.19917e-05	-3.25434	DOWN
FOSL2	5.09516e-09	5.62434e-07	-3.13985	DOWN
FOXC2	0.0118102	0.0322617	-3.23492	DOWN
FOXD1	0.000352381	0.00233792	-1.84795	DOWN
FOXJ1	2.16682e-06	5.38593e-05	2.28887	UP
FOXL1	0.000204889	0.00157389	-2.04471	DOWN
FREM2	1.13165e-12	1.29374e-09	4.24255	UP
FRMD4A	0.00499893	0.0167428	-2.35316	DOWN
FRMD6	1.42961e-06	3.97653e-05	-2.15353	DOWN
FSIP1	2.255e-08	1.87058e-06	-5.30304	DOWN
FST	2.04757e-07	9.17087e-06	-5.21861	DOWN
FSTL1	6.38423e-07	2.24312e-05	-3.76383	DOWN
FURIN	2.33138e-05	0.000307466	-1.87182	DOWN
FUT11	0.0183433	0.0450042	-1.74798	DOWN
FUT9	4.46851e-06	9.1185e-05	2.07719	UP
FXYD1	0.00193352	0.00829626	2.75831	UP
FXYD5	0.000486779	0.00294324	-3.858	DOWN
FXYD6	1.26137e-05	0.000194535	4.20873	UP
FXYD7	0.00768836	0.0231592	2.20593	UP
FZD2	1.92812e-06	4.90175e-05	-2.12608	DOWN
FZD3	0.00224373	0.00920572	1.80706	UP
FZD7	0.00033734	0.00226927	-2.89581	DOWN
FZD8	0.00221434	0.00912452	-3.02804	DOWN
G0S2	0.0195163	0.0472292	-2.86748	DOWN
GAB2	2.15449e-06	5.36481e-05	1.76441	UP
GABARAPL1	3.94828e-09	4.65134e-07	-1.8562	DOWN
GABRA5	0.00956239	0.0273136	2.58087	UP
GABRD	0.00243779	0.00979237	2.32299	UP
GAD1	0.00089849	0.00464966	2.79068	UP
GADD45B	1.11391e-05	0.000178468	-2.54809	DOWN
GADD45G	4.0516e-05	0.000469028	1.78559	UP
GALC	2.01751e-12	1.57201e-09	-3.59182	DOWN
GALNT10	1.9032e-06	4.87769e-05	-2.65138	DOWN
GALNT5	6.43652e-05	0.000665439	-3.1905	DOWN
GAS1	0.00295925	0.0112886	2.72134	UP
GAS6	0.000698713	0.00386022	-3.6213	DOWN
GAS7	4.46818e-09	5.01116e-07	5.3665	UP
GBP1	2.15791e-05	0.000291112	-3.06268	DOWN
GBP2	9.3909e-10	1.70975e-07	-3.27492	DOWN
GBP3	9.85442e-05	0.00090471	-2.77746	DOWN
GCK	0.000338039	0.0022718	-1.97649	DOWN
GCNT4	0.00246397	0.00986926	-2.00119	DOWN
GCSH	8.81448e-10	1.62592e-07	1.82035	UP
GDAP1L1	4.59454e-05	0.000513726	2.88291	UP
GDF6	0.000875411	0.00456392	-1.96039	DOWN
GDPD5	0.000274185	0.00195018	-2.53292	DOWN
GEM	0.00029591	0.00205914	-2.65467	DOWN
GFPT2	0.00293141	0.0112038	-2.20344	DOWN
GJA1	4.04345e-07	1.57897e-05	-4.65093	DOWN
GJB1	0.00199378	0.00849508	2.40215	UP
GLB1L2	1.86907e-06	4.8078e-05	5.0513	UP
GLCCI1	4.32204e-06	8.85829e-05	2.27928	UP
GLDC	1.27383e-08	1.20943e-06	4.64004	UP
GLIPR1	3.35717e-08	2.47706e-06	-4.14616	DOWN
GLIS1	2.33135e-05	0.000307466	-2.53808	DOWN
GLRX	3.92344e-08	2.77791e-06	-3.30216	DOWN
GLS	0.00106756	0.00531844	-1.76089	DOWN
GLT25D2	9.61994e-07	3.01704e-05	3.31111	UP
GLT8D2	0.00120324	0.00580466	-2.69053	DOWN
GNG2	2.41818e-05	0.000316827	2.48014	UP
GNG4	1.15931e-12	1.29374e-09	4.06063	UP
GNG7	1.00725e-09	1.81034e-07	3.41361	UP
GOLM1	3.86991e-08	2.75436e-06	2.15591	UP
GPM6A	0.0186337	0.045536	3.33925	UP
GPM6B	6.19215e-08	3.87535e-06	5.29246	UP
GPR112	0.000221077	0.00166539	1.79779	UP
GPR123	0.00586131	0.0188636	2.134	UP
GPR155	1.03517e-07	5.56016e-06	2.52862	UP
GPR176	5.32489e-08	3.47207e-06	-4.07735	DOWN
GPR56	8.47521e-06	0.000146323	4.35154	UP
GPR68	0.00412423	0.0145083	-1.7268	DOWN
GPR98	2.21872e-06	5.46647e-05	2.17083	UP
GPRC5B	3.05775e-08	2.32971e-06	3.7811	UP
GPRC5C	0.0017466	0.00769985	-1.83017	DOWN
GPX8	1.30105e-09	2.19752e-07	-2.3906	DOWN
GRASP	0.00179055	0.00784183	2.61852	UP
GREM1	0.00360609	0.0131035	-4.67841	DOWN
GREM2	0.000253116	0.00182909	-3.03568	DOWN
GRHL1	0.00154275	0.00698121	1.78225	UP
GRIK3	3.62018e-06	7.70126e-05	4.33665	UP
GRN	1.07208e-08	1.03614e-06	-1.80993	DOWN
GYG2	2.91181e-05	0.00036447	2.6504	UP
H19	0.00420793	0.0147293	3.02389	UP
H1FX	2.39223e-05	0.000314233	2.0198	UP
HAPLN4	0.00080948	0.0042904	2.01418	UP
HBA1	0.010583	0.0295179	1.95659	UP
HBEGF	0.000263398	0.00188975	-2.33862	DOWN
HEBP2	3.63217e-12	2.54597e-09	-2.39937	DOWN
HECW1	0.00711972	0.0218788	-1.97672	DOWN
HECW2	0.00057009	0.00330525	-2.68518	DOWN
HEG1	0.000151941	0.00124565	-2.35313	DOWN
HEPH	0.00828432	0.0244965	-3.21334	DOWN
HERC3	7.76808e-07	2.58059e-05	-1.88454	DOWN
HERC5	0.000184427	0.00145579	1.85434	UP
HERC6	3.6821e-06	7.80928e-05	-2.26373	DOWN
HES6	1.54726e-06	4.19555e-05	3.76806	UP
HEY2	1.63818e-06	4.3661e-05	3.55451	UP
HFE	0.000752292	0.00406882	-2.34133	DOWN
HIC1	0.00547084	0.0179028	-2.81386	DOWN
HILS1	8.1635e-08	4.67492e-06	2.58425	UP
HIP1R	5.1094e-05	0.000555261	1.88092	UP
HIST2H2BC	0.000120103	0.00104385	1.9421	UP
HIVEP2	1.1291e-05	0.000179988	-2.60999	DOWN
HIVEP3	0.000338302	0.00227248	-1.73144	DOWN
HLA-B	0.0002093	0.00159727	-2.59611	DOWN
HLA-C	0.000435095	0.00271818	-2.57962	DOWN
HLA-E	3.3428e-06	7.27681e-05	-3.07564	DOWN
HMGCS1	0.000128252	0.00109632	2.37579	UP
HOMER1	0.000504183	0.00301928	1.91395	UP
HOXA10	0.000440935	0.00273758	-1.95652	DOWN
HOXB2	0.00711201	0.0218694	-2.46439	DOWN
HOXB3	0.0002042	0.00157117	-3.0675	DOWN
HOXB4	0.0090018	0.0260239	-2.02985	DOWN
HOXB6	0.000355634	0.00235505	-3.19824	DOWN
HOXB7	0.0165126	0.0416124	-1.75318	DOWN
HOXB9	2.9153e-05	0.000364581	-2.6809	DOWN
HRASLS	4.77389e-07	1.7983e-05	3.43032	UP
HRCT1	0.00618652	0.0196219	-2.31879	DOWN
HRH1	0.000109313	0.000975464	-3.0836	DOWN
HRK	1.1422e-05	0.000181342	2.14605	UP
HS3ST3B1	6.51628e-05	0.000670225	-2.54141	DOWN
HS6ST2	0.0013607	0.00634782	3.52143	UP
HSD17B2	0.00908249	0.0261937	-2.12207	DOWN
HSD3B7	3.24935e-05	0.000394737	-2.23316	DOWN
HSD3BP4	7.10086e-05	0.00071411	2.37229	UP
HSPA1A	5.88002e-05	0.000618395	-2.68929	DOWN
HSPA2	0.00837392	0.0246989	-2.54767	DOWN
HSPB6	8.02642e-06	0.000139953	-4.85893	DOWN
HTATIP2	2.23595e-09	3.10354e-07	-4.20221	DOWN
HTR7P1	0.000290326	0.00202756	-1.77358	DOWN
HTRA3	0.00375309	0.0134937	-2.55803	DOWN
HYI	1.23075e-06	3.58709e-05	-3.14432	DOWN
ICA1	7.54031e-05	0.000748638	2.19222	UP
ID1	0.00341644	0.0125678	-2.32495	DOWN
ID4	0.00307228	0.0115936	2.12832	UP
IER3	0.00693673	0.0214482	-2.00487	DOWN
IFI27L2	0.000125621	0.00108137	-1.89923	DOWN
IFI35	1.64355e-05	0.000238589	-2.19345	DOWN
IFI44	0.0074219	0.0225541	-2.09013	DOWN
IFITM1	0.00229747	0.00939147	-3.60679	DOWN
IFITM10	1.69416e-06	4.46437e-05	-3.74167	DOWN
IFITM2	0.00042238	0.00265651	-3.44417	DOWN
IFITM3	0.00285264	0.010982	-3.82823	DOWN
IFITM4P	0.00400484	0.014167	-1.96296	DOWN
IGFBP4	2.06241e-08	1.74174e-06	-1.78425	DOWN
IGFBP5	3.63893e-05	0.000432249	-3.07726	DOWN
IGFBP6	9.28268e-05	0.000869055	-3.66786	DOWN
IGFBP7	3.12324e-06	6.96101e-05	-6.00654	DOWN
IGIP	1.33712e-05	0.000205029	-2.02535	DOWN
IGSF11	4.52019e-05	0.000508985	3.68695	UP
IGSF3	0.000217575	0.00164608	2.8372	UP
IL11	0.00584915	0.0188356	-3.65477	DOWN
IL15	7.08574e-07	2.42873e-05	-2.80156	DOWN
IL15RA	1.23552e-07	6.27561e-06	-2.48355	DOWN
IL1R1	0.000250639	0.00181587	-2.00507	DOWN
IL32	8.41441e-07	2.73059e-05	-2.85227	DOWN
IL4R	0.000485334	0.00293651	-2.45528	DOWN
IL6	0.00869937	0.0253864	-1.91325	DOWN
IL7R	6.85946e-12	3.20542e-09	-4.12713	DOWN
IL8	0.00110441	0.00545744	-2.34763	DOWN
IMPA2	0.00290657	0.0111315	2.05871	UP
INHBA	0.000134353	0.00113259	-3.74958	DOWN
INPP1	0.000247966	0.00180435	-2.19071	DOWN
INSIG2	6.12602e-07	2.1687e-05	-1.86835	DOWN
INSM1	0.00223845	0.00919181	3.96078	UP
IQCK	4.72521e-08	3.16009e-06	3.81948	UP
IRAK2	0.00673259	0.0209649	-1.93087	DOWN
IRF1	3.835e-05	0.00045141	-2.68368	DOWN
IRF9	2.09165e-06	5.22689e-05	-2.16189	DOWN
IRS1	5.41591e-07	1.96965e-05	-2.42289	DOWN
ISY1-RAB43	0.000313139	0.0021497	-2.06062	DOWN
ISYNA1	2.02865e-05	0.000278003	2.86276	UP
ITGA1	0.000641491	0.00362478	-2.65203	DOWN
ITGA11	2.04837e-09	2.90062e-07	-5.65507	DOWN
ITGA3	0.000578546	0.00334321	-4.11296	DOWN
ITGA5	8.6207e-06	0.000147743	-4.25474	DOWN
ITGB1	1.73713e-07	8.05809e-06	-2.26095	DOWN
ITGB2	0.00022771	0.00170072	-2.60696	DOWN
ITGB5	2.21241e-06	5.46052e-05	-2.18745	DOWN
ITGBL1	9.12217e-05	0.000859433	-4.74193	DOWN
ITIH6	0.000730096	0.0039656	2.93528	UP
ITPRIP	0.00147473	0.00673865	-1.84921	DOWN
ITPRIPL2	8.96344e-07	2.86238e-05	-3.78859	DOWN
JPH4	0.00203231	0.00859805	2.01473	UP
KBTBD11	0.00333423	0.0123592	2.51851	UP
KCNAB3	0.00116744	0.00568673	1.92861	UP
KCND2	0.00454547	0.0156184	2.63828	UP
KCNF1	0.00493434	0.0165966	2.20419	UP
KCNG1	0.000162623	0.00132086	-1.92182	DOWN
KCNH2	0.0174818	0.0434933	1.77049	UP
KCNIP1	0.00773691	0.0232555	2.76503	UP
KCNIP2	1.4384e-06	3.98516e-05	2.51232	UP
KCNJ10	9.47757e-11	3.01968e-08	4.43818	UP
KCNN4	0.0178484	0.0441923	-2.03672	DOWN
KCNQ2	5.56391e-08	3.56167e-06	5.15563	UP
KCTD11	0.000401728	0.00256289	-1.87228	DOWN
KGFLP1	0.00704477	0.0217152	-2.4001	DOWN
KGFLP2	0.00105668	0.00527363	-3.37169	DOWN
KIAA0226L	0.00446336	0.0153928	2.06294	UP
KIAA1199	0.00100036	0.00507015	-3.52471	DOWN
KIAA1274	7.32223e-06	0.00012982	4.00843	UP
KIAA1383	2.3939e-05	0.000314233	-1.90586	DOWN
KIAA1522	0.000248149	0.00180435	-2.0688	DOWN
KIAA1609	2.52324e-06	5.98788e-05	-1.91716	DOWN
KIF1A	0.000353437	0.00234382	3.48325	UP
KIF21A	3.94113e-07	1.54764e-05	3.07307	UP
KIF5C	0.000335583	0.00226071	2.12059	UP
KIRREL	0.000219529	0.00165907	-1.83606	DOWN
KIRREL3	0.000860245	0.00450328	-2.4461	DOWN
KITLG	0.00402756	0.0142278	-1.8845	DOWN
KLF10	5.10031e-06	9.94454e-05	-2.11105	DOWN
KLF15	1.47379e-05	0.000222114	2.26418	UP
KLF5	0.0163976	0.0414044	-2.21549	DOWN
KLF7	2.95341e-06	6.66854e-05	-2.05914	DOWN
KLHDC8A	0.00711354	0.0218694	4.11827	UP
KLHL23	0.000456486	0.00280556	1.84618	UP
KRT14	0.00763242	0.0230333	-3.33037	DOWN
KRT16	0.00373659	0.0134488	-2.75065	DOWN
KRT17	0.000342283	0.00228825	-3.14467	DOWN
KRT18	0.00236034	0.0095607	-3.64632	DOWN
KRT18P55	0.00288349	0.0110689	-2.9667	DOWN
KRT7	0.000412409	0.00261137	-2.48251	DOWN
KRTAP1-5	0.000309967	0.00213745	-2.01166	DOWN
LAMA1	4.25271e-05	0.000487081	2.82704	UP
LAMA4	0.000962774	0.0049152	2.64847	UP
LAMB3	0.000470553	0.00287187	-1.93182	DOWN
LAMC3	1.69089e-12	1.48154e-09	2.90865	UP
LAMP2	0.000239055	0.00175829	-1.75486	DOWN
LAMP5	0.012131	0.0329	2.7195	UP
LAPTM4B	2.36229e-08	1.91427e-06	2.04804	UP
LATS2	5.61068e-07	2.02689e-05	-2.42055	DOWN
LAYN	1.33584e-07	6.68827e-06	-3.28723	DOWN
LBH	9.95792e-07	3.08168e-05	-4.33753	DOWN
LDHA	3.07364e-05	0.00037871	-1.85953	DOWN
LDLRAD3	6.6888e-05	0.000684161	2.7581	UP
LEPREL1	0.0101713	0.0286962	-2.17639	DOWN
LGALS1	2.06561e-06	5.17867e-05	-1.95861	DOWN
LGALS3	0.00220379	0.0090894	-2.93679	DOWN
LGALS9	0.00764532	0.0230544	-1.96042	DOWN
LGI2	3.51619e-07	1.41728e-05	5.57276	UP
LHFPL3	0.000123482	0.00106792	3.74182	UP
LHFPL4	5.16757e-05	0.000558983	2.94129	UP
LHX2	0.00145458	0.0066618	2.67315	UP
LIF	0.000828936	0.00437458	-2.0155	DOWN
LIFR	0.000239026	0.00175829	1.79342	UP
LIMCH1	1.15646e-05	0.000182572	-1.79964	DOWN
LIMS2	6.35936e-05	0.000659931	-3.62508	DOWN
LINC00341	0.000370114	0.00241669	-1.84888	DOWN
LINC00485	8.88158e-06	0.000151105	2.51999	UP
LINGO1	0.00367212	0.0132679	3.54756	UP
LMCD1	0.000147495	0.00121509	-3.06296	DOWN
LMO7	3.72863e-08	2.70837e-06	-4.4295	DOWN
LMOD1	0.00371438	0.0133758	-3.20785	DOWN
LOC100127888	2.06427e-12	1.57201e-09	4.74866	UP
LOC100128822	0.00339055	0.0124986	1.72323	UP
LOC100130000	4.38279e-05	0.000497912	2.3013	UP
LOC100132707	1.13679e-07	5.90244e-06	-2.51884	DOWN
LOC100132891	5.10973e-07	1.89006e-05	-2.9101	DOWN
LOC100133985	2.62378e-07	1.13672e-05	1.76603	UP
LOC100287616	0.00176386	0.00775889	-3.36912	DOWN
LOC100289187	0.000227946	0.00170158	-1.85059	DOWN
LOC100499467	2.75989e-10	7.16498e-08	2.87786	UP
LOC100505483	0.000113012	0.000997676	2.85708	UP
LOC100505806	2.84722e-06	6.50085e-05	-2.97783	DOWN
LOC100505865	0.00173533	0.00767598	1.83601	UP
LOC100506343	0.00860859	0.0252266	1.76369	UP
LOC100506394	0.000234433	0.00173157	-3.26622	DOWN
LOC100506421	7.36776e-07	2.49489e-05	3.978	UP
LOC100506649	7.61017e-06	0.000133693	1.97338	UP
LOC100630918	2.29168e-05	0.000303832	2.05858	UP
LOC100859930	0.00538008	0.0177092	-1.75837	DOWN
LOC255130	0.000225969	0.00169345	-2.4034	DOWN
LOC283174	1.47894e-06	4.08941e-05	2.92961	UP
LOC338817	0.00088632	0.0046088	1.84062	UP
LOC340037	0.000332564	0.00224685	1.75669	UP
LOC344887	0.00448812	0.0154668	-1.77071	DOWN
LOC389023	0.00809126	0.0240627	2.15665	UP
LOC390940	1.26386e-06	3.656e-05	-2.60275	DOWN
LOC400043	8.859e-07	2.84849e-05	-3.56063	DOWN
LOC400958	0.000318598	0.00217238	1.96307	UP
LOC641746	6.31408e-08	3.91668e-06	1.77319	UP
LOC645638	0.0137314	0.0360766	-2.17987	DOWN
LOC645676	0.000108682	0.000971694	1.74833	UP
LOC728431	2.15599e-07	9.59518e-06	-1.86222	DOWN
LOC729080	4.9389e-09	5.49512e-07	1.87	UP
LOC729444	8.76194e-05	0.000835603	2.23593	UP
LOC729678	0.000330321	0.00223674	-1.91499	DOWN
LOC730755	0.00906815	0.0261742	-3.16647	DOWN
LOC731424	2.15175e-06	5.36481e-05	1.90276	UP
LOC90499	0.000108562	0.000971236	3.19744	UP
LOX	7.16842e-07	2.45108e-05	-5.40549	DOWN
LOXL1	0.000195954	0.00152109	-4.25682	DOWN
LOXL2	8.44044e-08	4.81002e-06	-3.20908	DOWN
LPHN3	4.78426e-06	9.43327e-05	3.6938	UP
LPL	9.81421e-05	0.000902834	4.13485	UP
LPPR2	5.13179e-05	0.000556436	-1.86138	DOWN
LPPR5	7.26347e-07	2.47684e-05	3.90474	UP
LPXN	0.000207478	0.00159116	-2.31288	DOWN
LRP10	1.32918e-05	0.000204094	-3.00026	DOWN
LRP4	0.00472283	0.0160507	2.12594	UP
LRP8	4.87987e-08	3.24223e-06	2.21935	UP
LRRC15	3.51819e-07	1.41728e-05	-3.33186	DOWN
LRRC17	0.000191689	0.0014971	-2.16853	DOWN
LRRC4	1.12467e-06	3.36299e-05	3.24597	UP
LRRK2	0.0138937	0.0363605	1.79849	UP
LRRTM2	1.89447e-06	4.86421e-05	2.06602	UP
LSAMP	1.48057e-07	7.23211e-06	3.17606	UP
LTBP1	2.44382e-05	0.000319589	-3.57062	DOWN
LTBP2	1.61441e-08	1.45104e-06	-5.0856	DOWN
LUM	0.00167112	0.00745383	-4.74722	DOWN
LURAP1L	1.04283e-06	3.16438e-05	-3.56397	DOWN
LY96	3.12818e-07	1.30131e-05	-2.95644	DOWN
LYPD6B	2.28972e-05	0.000303832	-2.87963	DOWN
LYSMD3	7.36226e-08	4.26721e-06	-2.31686	DOWN
MACROD1	1.32616e-06	3.76345e-05	2.11646	UP
MAFK	2.26126e-09	3.1079e-07	-2.54936	DOWN
MAGEA12	0.00910312	0.0262424	2.45305	UP
MAGEC2	0.0145102	0.0376395	2.16534	UP
MAGED2	4.04636e-12	2.70124e-09	1.75311	UP
MAMDC2	0.0031788	0.0119145	-1.91919	DOWN
MAN1A1	0.000125886	0.0010827	-3.24485	DOWN
MAN1C1	0.00108058	0.00536425	2.19264	UP
MAN2B2	0.000130464	0.00110981	-1.75083	DOWN
MANEAL	3.96613e-05	0.000462187	2.4814	UP
MAP1LC3A	0.00511683	0.0170342	-3.13953	DOWN
MAP2	5.38923e-08	3.48698e-06	5.07081	UP
MAP3K1	6.56197e-08	3.94817e-06	2.84755	UP
MAP6D1	1.45643e-05	0.000220732	1.92001	UP
MAPK4	1.47506e-05	0.000222114	2.41198	UP
MAPK7	0.00473081	0.0160662	-2.52848	DOWN
MAPK8IP2	0.000386159	0.00249588	2.66595	UP
MARCH4	5.39518e-06	0.000103894	-3.13193	DOWN
MARCKSL1	9.78619e-05	0.000902583	2.56751	UP
MAST1	2.74898e-09	3.45852e-07	2.98791	UP
MBNL1	9.71527e-08	5.27901e-06	-1.73619	DOWN
MBNL2	0.0035713	0.0130042	-2.301	DOWN
MBNL3	4.76474e-07	1.7983e-05	2.91167	UP
MCF2L	1.17536e-05	0.000184596	2.81956	UP
MDFI	0.000439503	0.00273111	3.5273	UP
MDGA1	1.31013e-06	3.73308e-05	-2.35	DOWN
MDGA2	4.87541e-05	0.000535646	1.89176	UP
ME1	0.000104373	0.000943394	-2.11047	DOWN
ME3	0.000406859	0.00258674	-2.81705	DOWN
MERTK	1.8841e-05	0.000263079	2.16659	UP
MET	7.09465e-10	1.44964e-07	-5.97641	DOWN
METRN	3.32083e-10	8.16748e-08	3.45298	UP
MEX3A	0.000547872	0.00320828	2.00107	UP
MFAP2	0.000759277	0.00409712	-3.63735	DOWN
MFAP4	0.00221806	0.00912902	-3.93059	DOWN
MFAP5	0.00204376	0.00862997	-4.16253	DOWN
MFRP	2.9673e-05	0.000370094	-3.92729	DOWN
MGAT4A	8.7139e-05	0.000831587	2.36184	UP
MGC45800	0.00498897	0.0167242	-1.75289	DOWN
MIA	0.00417696	0.0146612	4.1633	UP
MIA-RAB4B	0.00390479	0.0139149	4.03668	UP
MICA	0.00429336	0.0149384	-2.30063	DOWN
MICAL2	1.73519e-07	8.05809e-06	-3.91801	DOWN
MICB	0.00712772	0.0218867	-1.93055	DOWN
MIR100HG	0.00021539	0.00163251	-2.06071	DOWN
MIR22HG	2.0246e-09	2.89621e-07	-3.58851	DOWN
MIR31HG	0.00502073	0.0167904	-2.38673	DOWN
MIR4709	1.87267e-09	2.76348e-07	-2.28832	DOWN
MIR573	1.43946e-05	0.000218523	2.05579	UP
MIR9-1	0.000266415	0.00190847	3.00466	UP
MKX	0.00297628	0.0113389	-2.26696	DOWN
MLC1	4.54419e-05	0.000510866	4.63286	UP
MLPH	0.00739395	0.0225079	-3.68447	DOWN
MME	1.54244e-07	7.45638e-06	-4.08229	DOWN
MMP1	0.0104691	0.0293298	-1.86867	DOWN
MMP14	2.99878e-08	2.30989e-06	-5.60587	DOWN
MMP15	7.1364e-10	1.44964e-07	2.86693	UP
MMP2	7.53194e-05	0.000748336	-2.2485	DOWN
MMP24	2.19816e-05	0.000295172	-3.02885	DOWN
MN1	0.004855	0.0164005	-2.46227	DOWN
MNX1	0.000377668	0.00245685	1.96534	UP
MOCS1	2.58653e-06	6.06364e-05	-2.53716	DOWN
MOSPD2	0.000676649	0.00376875	-1.89668	DOWN
MOXD1	0.000164307	0.00133068	-3.79873	DOWN
MPP4	0.0017752	0.00779407	-2.36873	DOWN
MPP7	0.00275742	0.0106932	-1.8923	DOWN
MR1	0.00108318	0.00537334	-1.89952	DOWN
MRC2	6.92941e-05	0.000701128	-1.95118	DOWN
MSC	3.99931e-07	1.5661e-05	-3.69169	DOWN
MSH5-SAPCD1	8.36863e-07	2.72204e-05	2.06535	UP
MSRB3	1.67061e-07	7.88561e-06	-3.94472	DOWN
MT1E	0.0197712	0.047739	-2.19432	DOWN
MT3	0.0139701	0.0364909	3.22505	UP
MTMR11	1.16422e-06	3.45058e-05	-2.58713	DOWN
MTSS1	4.87943e-07	1.829e-05	4.49098	UP
MVP	2.76307e-09	3.45852e-07	-4.93712	DOWN
MXRA5	1.46706e-05	0.000221911	-3.16183	DOWN
MXRA7	0.000314481	0.0021569	-1.87923	DOWN
MXRA8	0.00601556	0.0192249	-2.85293	DOWN
MYADM	0.00426265	0.0148581	-2.13513	DOWN
MYBL1	1.64403e-05	0.000238589	-1.89902	DOWN
MYBL2	4.97742e-10	1.16297e-07	2.00513	UP
MYD88	4.16759e-05	0.00047929	-2.70135	DOWN
MYH11	0.00184364	0.00801424	1.81075	UP
MYH14	2.40582e-08	1.92727e-06	4.32832	UP
MYH9	3.86949e-08	2.75436e-06	-2.87481	DOWN
MYL12A	0.019119	0.0464763	-2.60522	DOWN
MYL9	0.00181877	0.00793073	-4.58425	DOWN
MYLK	0.000113907	0.0010043	-3.51411	DOWN
MYO1C	1.05943e-07	5.6258e-06	-1.80126	DOWN
MYO1D	0.00215671	0.00895659	-3.3802	DOWN
MYO1E	4.72879e-06	9.3502e-05	-2.68135	DOWN
MYOF	5.30398e-12	2.85987e-09	-6.25337	DOWN
MYT1	0.00078417	0.00419552	1.91453	UP
NAT1	8.94769e-06	0.000151678	-1.82142	DOWN
NAT8L	1.86221e-14	6.52659e-11	4.47296	UP
NAV3	6.42954e-08	3.94553e-06	-2.87463	DOWN
NBR1	0.00597216	0.0191106	-2.22083	DOWN
NCALD	0.00633487	0.0200064	2.15471	UP
NCAN	1.62989e-12	1.48154e-09	6.83658	UP
NCEH1	6.88071e-05	0.000697979	-3.07319	DOWN
NDP	4.78373e-06	9.43327e-05	-2.17652	DOWN
NDRG2	1.437e-12	1.43895e-09	4.97595	UP
NDUFV3	0.00988455	0.0280282	2.11318	UP
NECAB2	2.28597e-05	0.000303832	2.73281	UP
NEGR1	0.00706626	0.0217718	-1.97785	DOWN
NEK7	0.000513034	0.00305587	-2.15654	DOWN
NEXN	3.61826e-08	2.6419e-06	-4.10602	DOWN
NGF	0.000170925	0.00137082	-2.58627	DOWN
NGFR	5.00527e-05	0.000546487	3.66025	UP
NINJ2	0.000174902	0.00139474	2.61146	UP
NKAIN1	4.36526e-11	1.64932e-08	4.48306	UP
NKAIN4	0.000483619	0.00292749	3.22124	UP
NLGN3	8.33622e-10	1.59324e-07	4.17271	UP
NLGN4X	0.000770755	0.0041431	3.68911	UP
NNMT	4.21284e-11	1.64055e-08	-5.49955	DOWN
NOL12	1.87149e-08	1.62959e-06	1.89584	UP
NOP56	2.95579e-08	2.28935e-06	1.76564	UP
NOTCH1	7.16154e-08	4.18323e-06	2.73203	UP
NOVA1	3.14082e-06	6.98907e-05	2.68225	UP
NPAS3	4.76905e-05	0.000525608	1.97959	UP
NPC2	1.37786e-09	2.2725e-07	-2.39377	DOWN
NPPC	0.00027893	0.00197791	1.93431	UP
NPR2	2.40165e-06	5.80496e-05	-2.22218	DOWN
NPR3	6.69317e-08	3.99283e-06	-3.69993	DOWN
NPW	0.00157633	0.00710867	3.31389	UP
NR0B1	0.00867641	0.0253338	3.0024	UP
NR4A1	5.7181e-06	0.000108896	1.97273	UP
NR4A2	0.000366264	0.00239875	2.61123	UP
NRARP	1.55837e-06	4.20939e-05	2.52611	UP
NREP	3.91181e-06	8.20953e-05	-1.73713	DOWN
NRGN	0.000197028	0.00152858	1.78393	UP
NRP1	0.0018408	0.0080044	-3.02657	DOWN
NT5E	3.03686e-06	6.81179e-05	-2.81109	DOWN
NT5M	0.000281562	0.00198852	1.79459	UP
NTF3	0.0190018	0.046276	-2.58324	DOWN
NTN1	4.63584e-08	3.15484e-06	3.63324	UP
NTN4	1.46671e-09	2.36342e-07	-4.81882	DOWN
NTNG1	0.00798535	0.0238489	-1.7316	DOWN
NTRK2	0.00283354	0.010928	3.08303	UP
NUAK1	3.20089e-06	7.06431e-05	-2.60616	DOWN
NUP210	1.70512e-09	2.57034e-07	4.88558	UP
NUPR1	0.0012117	0.00583729	-2.49422	DOWN
NXPH4	0.00209745	0.00878521	-1.87325	DOWN
OBFC2A	2.74128e-09	3.45852e-07	-3.66488	DOWN
OCIAD2	0.00995966	0.028207	-3.54259	DOWN
ODZ2	0.00266117	0.0104414	-2.6124	DOWN
ODZ3	4.03953e-05	0.000468018	-3.59076	DOWN
ODZ4	0.000816351	0.00431865	-2.5966	DOWN
OGDHL	1.71913e-05	0.000246426	2.85401	UP
OLFML2B	0.00109381	0.00541843	-2.67583	DOWN
OLFML3	0.00248449	0.00992748	-3.17875	DOWN
OLIG1	2.20507e-09	3.09128e-07	6.64833	UP
OLIG2	1.19971e-12	1.29374e-09	6.30081	UP
OPTN	1.36282e-06	3.83641e-05	-2.94144	DOWN
ORC1	2.80944e-06	6.45664e-05	1.91642	UP
ORC4	0.000127463	0.00109158	1.78725	UP
OSR1	0.00105037	0.00525711	2.76035	UP
OSR2	5.67733e-07	2.04078e-05	3.42406	UP
OXCT2	6.37383e-05	0.000659931	1.87342	UP
OXTR	3.94316e-06	8.26296e-05	-4.83966	DOWN
P2RX5	7.59408e-07	2.55303e-05	2.65588	UP
P2RX5-TAX1BP3	1.33966e-05	0.000205029	-1.76907	DOWN
P2RX7	0.000279726	0.00198154	2.93795	UP
P4HA2	2.01916e-09	2.89621e-07	-3.69229	DOWN
P4HA3	0.00435494	0.0151033	-1.80836	DOWN
PAFAH1B3	5.28634e-08	3.46305e-06	1.77834	UP
PAK1	5.9522e-05	0.000625517	-2.15394	DOWN
PALLD	2.34992e-11	9.98289e-09	-2.94967	DOWN
PALM2-AKAP2	0.000701673	0.00387173	-3.1608	DOWN
PAM	2.54024e-08	2.01195e-06	-2.29917	DOWN
PAMR1	0.0187415	0.0457651	-2.15454	DOWN
PAQR6	2.61644e-07	1.13672e-05	1.80875	UP
PAQR9	0.000284615	0.00200432	1.88341	UP
PARP10	0.0103513	0.0290695	-2.08224	DOWN
PARP14	0.000343036	0.00229219	-1.75826	DOWN
PARVA	5.48445e-06	0.000105324	-3.51152	DOWN
PCDH17	2.18472e-05	0.000293649	3.99205	UP
PCDH18	1.65872e-05	0.000240098	-4.04352	DOWN
PCDH7	0.000451711	0.00278476	2.09476	UP
PCDHGC3	0.00588964	0.018933	-1.79831	DOWN
PCOLCE	0.000508884	0.00303666	-3.74597	DOWN
PCOLCE2	4.48236e-05	0.000505943	2.8308	UP
PCSK2	2.18551e-06	5.40365e-05	2.94053	UP
PDCD1LG2	1.40777e-08	1.29839e-06	-3.91012	DOWN
PDE1C	3.93775e-05	0.000460411	-2.35341	DOWN
PDE3A	0.0111293	0.0306648	-1.76556	DOWN
PDE3B	1.97515e-08	1.69875e-06	2.36455	UP
PDE4B	0.00430657	0.0149625	2.44153	UP
PDE5A	6.75488e-06	0.000122819	-2.37107	DOWN
PDGFD	0.0105026	0.0294002	-2.20084	DOWN
PDGFRB	4.1975e-07	1.62555e-05	-3.6828	DOWN
PDLIM3	4.06591e-05	0.000469909	1.8368	UP
PEG10	0.0024131	0.00971547	3.29172	UP
PEG3	1.11933e-06	3.36016e-05	3.02017	UP
PELI1	5.70135e-09	5.96472e-07	3.21473	UP
PERP	1.67236e-05	0.000241202	-3.1741	DOWN
PGM5	0.00789004	0.0236196	-2.28448	DOWN
PGRMC2	6.51467e-10	1.38378e-07	-1.85101	DOWN
PHEX	0.00756512	0.0228716	-2.00199	DOWN
PHF11	3.151e-13	6.1363e-10	-4.05875	DOWN
PHF21B	3.7344e-06	7.90825e-05	2.6003	UP
PHLDB2	0.000503546	0.00301676	-2.77872	DOWN
PHOSPHO2-KLHL23	0.000456486	0.00280556	1.84618	UP
PHYHIPL	0.00831728	0.0245743	1.7845	UP
PICK1	0.000673637	0.00375944	-2.31257	DOWN
PID1	0.0150971	0.0387887	-2.11115	DOWN
PIF1	4.09727e-05	0.000472366	1.74708	UP
PIGB	7.01718e-07	2.41112e-05	-2.14923	DOWN
PINK1	0.000215433	0.00163251	-1.94775	DOWN
PLAC8	0.000117446	0.00102904	-2.25388	DOWN
PLAC8L1	0.0181628	0.0446396	-2.09753	DOWN
PLAGL1	0.000432424	0.00270978	-2.38808	DOWN
PLAU	0.0001704	0.0013674	-3.17097	DOWN
PLAUR	1.52784e-05	0.000227123	-3.52554	DOWN
PLD6	2.95397e-06	6.66854e-05	2.37408	UP
PLEC	5.38964e-05	0.000577656	-1.90287	DOWN
PLEKHB1	3.59421e-07	1.43553e-05	4.27307	UP
PLEKHG4	0.00370487	0.0133484	-1.77054	DOWN
PLEKHH2	0.0101286	0.0286045	1.73354	UP
PLIN2	0.000155456	0.00126853	-1.91468	DOWN
PLLP	3.9232e-07	1.54493e-05	3.84113	UP
PLP1	5.47555e-10	1.21844e-07	5.49825	UP
PLP2	0.00126903	0.00603827	-2.83281	DOWN
PLS3	8.68461e-06	0.000148294	-4.2628	DOWN
PLSCR4	0.00127399	0.00605425	-1.96017	DOWN
PLXDC2	0.000490466	0.0029599	-3.58923	DOWN
PLXNB3	1.66228e-06	4.40558e-05	1.78293	UP
PMEPA1	1.49482e-05	0.000224848	-4.43914	DOWN
PMP2	6.15016e-12	3.07925e-09	6.55422	UP
PODN	0.00584838	0.0188356	-2.00483	DOWN
PODXL2	1.45041e-09	2.36342e-07	4.6535	UP
POLD4	1.38712e-07	6.84721e-06	-2.4803	DOWN
POLR2B	6.13695e-12	3.07925e-09	-3.36318	DOWN
POSTN	0.00129144	0.00611851	-3.68544	DOWN
POU3F2	6.13056e-09	6.31943e-07	3.82918	UP
POU3F3	1.6795e-09	2.56723e-07	4.39344	UP
PPAPDC1A	0.0022197	0.00913088	-2.98639	DOWN
PPP1R13L	4.63879e-05	0.00051612	-2.76381	DOWN
PPP1R14C	1.5215e-06	4.14978e-05	4.34841	UP
PPP1R18	9.8699e-05	0.000905143	-2.20451	DOWN
PPP1R3C	0.00827597	0.0244873	-2.01673	DOWN
PPP2R2B	1.24766e-05	0.000192844	3.19731	UP
PPP2R3A	0.000369205	0.00241412	-1.75103	DOWN
PRDM8	0.000251932	0.00182429	-3.30837	DOWN
PREX1	2.13055e-12	1.57201e-09	2.84751	UP
PRNP	4.96184e-07	1.85345e-05	-2.52128	DOWN
PROCR	5.23524e-05	0.000564127	-3.11434	DOWN
PRR16	0.00261601	0.0103045	-3.53538	DOWN
PRR22	3.94955e-05	0.000461023	1.89561	UP
PRRX2	0.0191179	0.0464763	-2.94533	DOWN
PRSS23	3.23145e-06	7.10047e-05	-4.10168	DOWN
PSD	0.00203957	0.00861747	2.17466	UP
PTGER4	2.81259e-07	1.20212e-05	-2.87347	DOWN
PTGR1	1.07909e-08	1.03614e-06	-2.26193	DOWN
PTHLH	0.000418429	0.00263576	-1.85315	DOWN
PTN	0.00191476	0.00823408	2.61476	UP
PTP4A3	0.000850302	0.00446122	3.15317	UP
PTPLA	1.71577e-06	4.51284e-05	-1.96052	DOWN
PTPRE	4.28732e-05	0.000489523	-1.89904	DOWN
PTPRM	0.00109923	0.0054414	-3.01757	DOWN
PTPRN	9.74254e-06	0.000162017	-3.88124	DOWN
PTPRR	0.00168011	0.00748678	-1.81233	DOWN
PTPRZ1	9.26219e-15	4.32822e-11	7.24713	UP
PTRF	2.34195e-09	3.1569e-07	-2.71749	DOWN
PTTG1IP	1.34677e-07	6.71901e-06	-1.78432	DOWN
PTX3	0.0165468	0.0416837	-1.89217	DOWN
PVT1	0.000935801	0.0047897	3.1482	UP
PXDN	0.000243823	0.00178587	-1.86086	DOWN
PXK	4.73371e-08	3.16009e-06	-2.17604	DOWN
QPRT	0.000795364	0.00423963	3.09917	UP
RAB11FIP5	1.28514e-06	3.68432e-05	-2.2077	DOWN
RAB23	1.37541e-05	0.000210271	-2.27439	DOWN
RAB27B	0.0011492	0.00562522	-1.97735	DOWN
RAB33A	7.81852e-07	2.58509e-05	3.10578	UP
RAB43	0.000313139	0.0021497	-2.06062	DOWN
RAC3	6.87438e-05	0.000697841	2.12011	UP
RAMP2	1.74243e-05	0.000248496	3.10365	UP
RANBP3L	0.00441974	0.0152762	-2.64243	DOWN
RAP1GAP	4.30454e-08	2.98739e-06	3.90319	UP
RAPGEF4	6.85997e-05	0.000697096	2.91851	UP
RARRES3	0.000429752	0.00269561	-4.0159	DOWN
RASA1	2.73942e-06	6.32684e-05	-2.24976	DOWN
RASA4	0.00267065	0.0104639	-2.31794	DOWN
RASA4P	0.0030229	0.0114535	-2.05284	DOWN
RASD2	0.0131849	0.0349678	-1.7912	DOWN
RASGRP3	1.50442e-05	0.000225326	-1.88875	DOWN
RASL10B	5.47427e-06	0.000105273	2.73421	UP
RBM38	3.50065e-07	1.41728e-05	1.96958	UP
RBM47	0.000288425	0.00202096	1.86394	UP
RBM7	1.52349e-07	7.41589e-06	-1.9523	DOWN
RBP1	1.96433e-05	0.000271996	-3.07743	DOWN
RBP4	0.00296241	0.0112976	-1.73211	DOWN
RCAN2	0.0138624	0.0363112	-1.732	DOWN
RCN3	0.00117721	0.0057164	-2.40554	DOWN
RCOR2	1.52613e-06	4.15433e-05	3.41879	UP
RDH10	0.00362356	0.0131433	-1.80773	DOWN
RFTN1	2.57326e-06	6.04996e-05	-3.76841	DOWN
RFX4	2.05323e-05	0.000281096	2.50043	UP
RGNEF	0.00018736	0.00146877	-2.93233	DOWN
RGS2	0.00867772	0.0253338	1.73509	UP
RGS4	9.88989e-07	3.0742e-05	-5.32831	DOWN
RGS5	0.00348934	0.0127754	-3.45488	DOWN
RHPN1	2.95077e-05	0.000368544	2.60333	UP
RIMS1	0.0182223	0.0447545	-1.80725	DOWN
RIMS4	8.94541e-05	0.000845622	2.71707	UP
RIPPLY2	6.62618e-08	3.96976e-06	3.12154	UP
RLBP1	6.82033e-13	9.81942e-10	4.21388	UP
RNASE4	1.57007e-07	7.49774e-06	-3.17675	DOWN
RNF135	1.04397e-05	0.000170378	-2.88771	DOWN
RNF144A	9.25327e-06	0.000155541	2.51396	UP
RNF149	0.00899434	0.0260144	-1.7503	DOWN
RNF157	2.51366e-06	5.98788e-05	4.34362	UP
RNF165	2.58329e-08	2.03456e-06	2.07169	UP
RNFT2	0.00213091	0.00888027	1.89405	UP
RNLS	0.000140335	0.00116826	-1.8173	DOWN
RP11-165H20.1	8.36293e-06	0.000144741	1.97214	UP
RPRML	0.00118316	0.00573736	1.91161	UP
RRAS	5.2861e-12	2.85987e-09	-3.64948	DOWN
RRAS2	1.52938e-05	0.000227123	-2.247	DOWN
RRN3P1	6.95103e-09	7.11288e-07	1.72449	UP
RSPO3	0.00753209	0.0227874	-1.87889	DOWN
RSU1	3.18727e-05	0.000388204	-1.93553	DOWN
RTKN	4.92695e-05	0.000539195	1.74457	UP
RTN4R	0.00254561	0.0101297	1.78999	UP
RTN4RL1	0.000304586	0.00210968	2.76488	UP
RTN4RL2	4.59745e-07	1.74666e-05	2.82522	UP
RUNDC3A	0.00124834	0.00595864	2.04583	UP
S100A10	0.00173935	0.00768301	-1.83213	DOWN
S100A11	1.86073e-06	4.79515e-05	-1.89269	DOWN
S100A13	0.00474063	0.0160915	-1.98077	DOWN
S100A16	0.00790005	0.0236395	-2.06487	DOWN
S100A2	0.0188147	0.0458719	-1.8771	DOWN
S100A3	0.000131836	0.00111809	-1.87557	DOWN
S100A6	0.000150594	0.00123678	-5.08069	DOWN
S100B	6.02931e-14	1.6905e-10	7.55651	UP
S1PR2	1.50396e-06	4.1298e-05	2.14204	UP
SALL2	0.000318087	0.00217207	1.73526	UP
SAMD10	0.0085675	0.0251429	1.95158	UP
SAMD9	2.09321e-10	5.75386e-08	-4.67268	DOWN
SAMD9L	1.4965e-05	0.00022486	-3.48463	DOWN
SAPCD1	8.36863e-07	2.72204e-05	2.06535	UP
SAPCD2	6.6599e-06	0.000121411	2.48936	UP
SBK1	6.3754e-06	0.000118233	3.51835	UP
SCARB1	6.70056e-05	0.000684161	3.39689	UP
SCG2	9.67652e-06	0.000161653	-3.25456	DOWN
SCG3	5.20873e-09	5.69449e-07	3.37504	UP
SCG5	7.36617e-08	4.26721e-06	-5.70215	DOWN
SCN1A	0.00170101	0.00755831	2.41523	UP
SCN3B	0.00138146	0.00640646	-1.9283	DOWN
SCRG1	4.72103e-06	9.34804e-05	5.74759	UP
SCXA	0.0188789	0.0460204	-1.80485	DOWN
SDC4	7.01681e-05	0.000707688	-2.37885	DOWN
SEC11C	1.05815e-07	5.6258e-06	1.95019	UP
SEC24D	1.91331e-06	4.89465e-05	-2.25975	DOWN
SELM	1.47335e-05	0.000222114	-2.88469	DOWN
SEMA3B	0.0172128	0.0429983	1.9307	UP
SEMA3C	6.49609e-08	3.94553e-06	-4.91548	DOWN
SEMA6A	0.000311917	0.00214561	2.81872	UP
SEMA6D	0.0121493	0.0329314	2.00117	UP
SEPT3	5.08152e-07	1.88779e-05	3.83791	UP
SEPT4	7.45371e-06	0.000131604	3.46263	UP
SERP2	2.88713e-06	6.57336e-05	-2.4634	DOWN
SERPINB1	0.00428204	0.0149106	-2.02703	DOWN
SERPINB2	0.0108302	0.029982	-2.28252	DOWN
SERPINB6	0.00124037	0.00593636	-2.63228	DOWN
SERPINB7	0.0139072	0.0363605	-3.12334	DOWN
SERPINE1	1.63628e-05	0.000238088	-4.12741	DOWN
SERPINE2	4.67573e-08	3.16009e-06	-3.54371	DOWN
SERPINH1	0.0091917	0.0264433	-2.78499	DOWN
SERTAD1	2.78764e-07	1.1951e-05	-2.5117	DOWN
SERTAD4	3.96603e-08	2.79396e-06	-2.77863	DOWN
SFMBT2	9.01614e-06	0.000152588	1.85722	UP
SFTA1P	0.00598079	0.0191295	-2.35285	DOWN
SFXN3	0.000268673	0.00191964	-1.7367	DOWN
SGCZ	3.42633e-05	0.000410545	-1.85866	DOWN
SGK1	0.00869328	0.0253739	-2.01574	DOWN
SGMS2	2.56247e-06	6.04536e-05	-3.19569	DOWN
SH2B3	0.00210312	0.00880637	-1.74115	DOWN
SH2D4A	0.00259344	0.0102358	-2.46354	DOWN
SH3BGRL3	6.16127e-06	0.00011532	-3.02693	DOWN
SH3BP5	0.0010563	0.00527359	-1.73768	DOWN
SH3RF2	0.00455657	0.0156488	-2.80315	DOWN
SH3RF3	0.00476373	0.0161506	-2.14012	DOWN
SHC1	0.000372666	0.00243108	-1.93493	DOWN
SHC2	1.57163e-05	0.000231436	1.79228	UP
SHC3	0.0012062	0.00581689	2.72544	UP
SHC4	0.00376257	0.0135181	-1.7536	DOWN
SHROOM1	0.00086654	0.00453116	-2.17562	DOWN
SHROOM3	1.51666e-05	0.000226192	-1.87484	DOWN
SHROOM4	7.97145e-05	0.000779301	2.10031	UP
SIGLEC15	0.000136835	0.00114594	-2.6364	DOWN
SIX2	0.000838867	0.0044161	-1.73375	DOWN
SKIL	1.72082e-07	8.0414e-06	-2.62079	DOWN
SLAIN1	6.86532e-07	2.37056e-05	3.39782	UP
SLC10A3	2.50857e-08	1.99816e-06	-1.74981	DOWN
SLC14A1	5.9106e-07	2.10841e-05	-5.05764	DOWN
SLC16A3	0.00566816	0.0183727	-2.95649	DOWN
SLC16A4	4.99312e-05	0.000545584	-1.80133	DOWN
SLC1A1	2.39267e-08	1.92727e-06	2.53296	UP
SLC1A3	4.50284e-05	0.000507846	2.46505	UP
SLC22A15	0.00292811	0.0111973	-1.82781	DOWN
SLC22A4	0.000284657	0.00200432	-1.87293	DOWN
SLC24A3	0.0169085	0.0423892	2.6609	UP
SLC24A6	0.000289453	0.00202386	-1.92907	DOWN
SLC25A13	6.77251e-08	4.02304e-06	1.85146	UP
SLC29A2	0.000457218	0.00280883	2.23018	UP
SLC2A10	0.00857874	0.0251654	-1.76462	DOWN
SLC30A4	4.17425e-06	8.61147e-05	-2.32131	DOWN
SLC35F1	1.01e-11	4.56749e-09	4.46014	UP
SLC38A2	2.0451e-06	5.14367e-05	-2.59016	DOWN
SLC38A3	0.00167243	0.00745731	2.67678	UP
SLC39A13	3.16416e-05	0.000386397	-2.24774	DOWN
SLC39A4	0.000377193	0.00245491	-2.77577	DOWN
SLC43A2	3.27678e-06	7.15593e-05	2.32152	UP
SLC46A3	4.7847e-07	1.7983e-05	-2.88515	DOWN
SLC47A1	0.000360242	0.00237323	2.70063	UP
SLC5A12	0.000709103	0.00390452	1.9072	UP
SLC6A11	5.78251e-07	2.07327e-05	2.30901	UP
SLC7A11	7.1518e-06	0.000127397	-3.99784	DOWN
SLC9A7	0.00526683	0.0174142	-1.7349	DOWN
SLC9A9	0.0070313	0.0216928	-1.83349	DOWN
SLCO3A1	8.70961e-05	0.000831587	-2.38989	DOWN
SLCO4A1	1.18014e-07	6.0856e-06	4.00806	UP
SLFN5	4.1404e-06	8.5611e-05	-3.35	DOWN
SLIT3	0.00280198	0.0108272	-2.15509	DOWN
SLITRK1	0.000271435	0.00193371	-2.33203	DOWN
SLITRK6	0.0004355	0.0027195	-2.55484	DOWN
SMAD6	0.000124185	0.00107202	-2.86538	DOWN
SMAD7	2.71748e-07	1.17219e-05	-3.58229	DOWN
SMAGP	1.79224e-05	0.000253535	-2.30879	DOWN
SMPD1	0.000273363	0.00194532	-1.89191	DOWN
SMPDL3A	0.0111476	0.030709	-1.97716	DOWN
SNAI2	1.18067e-05	0.000184937	-2.96418	DOWN
SNAP25	0.000910987	0.00469354	2.18126	UP
SNED1	0.0001631	0.00132244	-2.39121	DOWN
SNPH	2.49985e-06	5.98044e-05	-2.6788	DOWN
SNX10	6.23779e-05	0.000651621	3.21398	UP
SNX9	1.93686e-07	8.81586e-06	-2.07661	DOWN
SOCS5	2.02917e-07	9.11759e-06	-2.13986	DOWN
SORBS2	2.46028e-05	0.000321142	-2.16002	DOWN
SORCS2	0.0159152	0.040412	-1.86465	DOWN
SORL1	2.83818e-05	0.000358534	2.62885	UP
SOX1	4.18197e-09	4.84521e-07	4.45048	UP
SOX10	0.0105246	0.0294238	4.02599	UP
SOX2	4.50172e-12	2.81121e-09	5.23976	UP
SOX2-OT	0.00030346	0.00210292	2.04732	UP
SOX21	1.51019e-06	4.1298e-05	3.6844	UP
SOX3	0.00249811	0.00996899	2.85482	UP
SOX5	2.84103e-10	7.2409e-08	3.58663	UP
SOX6	1.51153e-05	0.000225667	2.16876	UP
SOX8	1.17788e-09	2.01375e-07	5.50037	UP
SP100	8.17002e-08	4.67492e-06	-2.5847	DOWN
SPARC	1.02322e-08	1.00291e-06	-2.10209	DOWN
SPATA20	0.00160291	0.00720231	-2.02019	DOWN
SPOCD1	5.12512e-10	1.17785e-07	-4.09681	DOWN
SPP1	5.78733e-08	3.65462e-06	-2.67708	DOWN
SPRY1	0.00484742	0.0163828	1.73603	UP
SPSB1	5.28531e-08	3.46305e-06	-2.75049	DOWN
SPSB4	1.73152e-05	0.000247444	2.57966	UP
SPTBN1	0.00236734	0.00956968	-1.99684	DOWN
SPTBN2	9.6148e-08	5.24474e-06	3.27565	UP
SQLE	0.000138816	0.00115837	2.49067	UP
SQRDL	0.000125654	0.00108137	-2.56328	DOWN
SQSTM1	1.61469e-08	1.45104e-06	-1.76707	DOWN
SRGN	0.0048758	0.0164391	-5.06867	DOWN
SRPX2	0.00443556	0.0153135	-1.78759	DOWN
SSC5D	0.00389216	0.0138946	-2.63661	DOWN
SSH1	9.68245e-06	0.000161653	2.24785	UP
SSH3	0.00257666	0.010204	-1.8138	DOWN
ST3GAL6	4.48355e-07	1.71735e-05	2.76939	UP
ST6GALNAC2	0.00658641	0.0206197	-1.8557	DOWN
ST6GALNAC5	0.0017147	0.00760468	-2.11673	DOWN
STAC2	0.000241695	0.00177492	1.83197	UP
STAMBPL1	3.41486e-06	7.35376e-05	-2.14814	DOWN
STAT5A	0.000723462	0.00394026	-1.90241	DOWN
STC2	3.79183e-09	4.50489e-07	-5.02326	DOWN
STK17B	2.23433e-08	1.86447e-06	-2.53435	DOWN
STK32B	0.00507206	0.0169218	1.81585	UP
STK38L	4.39753e-05	0.000499182	-1.75351	DOWN
STX1A	4.63616e-06	9.3115e-05	-1.89412	DOWN
SULF1	0.00251382	0.0100214	-3.20701	DOWN
SUN3	0.00420405	0.0147233	-2.34506	DOWN
SUSD5	0.0175318	0.0435853	2.08987	UP
SVEP1	0.00143805	0.00660766	-2.84038	DOWN
SVIL	0.00264921	0.0104031	-2.40567	DOWN
SYNDIG1	0.0111836	0.0307838	-2.12382	DOWN
SYP	8.04439e-05	0.000782611	2.47785	UP
SYT1	1.14792e-05	0.000181634	-2.96702	DOWN
SYTL2	4.91791e-05	0.000538626	-3.63629	DOWN
SZT2	0.000532895	0.00314289	-1.80398	DOWN
TAGLN	1.65228e-09	2.56723e-07	-4.13276	DOWN
TAX1BP3	1.33966e-05	0.000205029	-1.76907	DOWN
TBC1D2	1.56065e-07	7.49273e-06	-4.38698	DOWN
TBC1D2B	3.50333e-06	7.52117e-05	-1.89708	DOWN
TBCEL	0.000117346	0.00102904	-1.76782	DOWN
TBX21	1.99553e-06	5.04386e-05	3.14154	UP
TBX3	0.0014397	0.00661308	-3.73222	DOWN
TCEAL3	2.50952e-05	0.000325749	-1.77357	DOWN
TCEAL5	5.22808e-05	0.000563789	-1.80686	DOWN
TCEAL6	1.26729e-06	3.656e-05	-1.91388	DOWN
TCFL5	6.24768e-08	3.89272e-06	3.5265	UP
TCIRG1	0.00155708	0.0070374	-1.95596	DOWN
TDO2	9.88986e-06	0.000162951	-2.56967	DOWN
TERT	8.73637e-06	0.000148816	1.79709	UP
TEX15	4.61215e-12	2.81121e-09	3.17047	UP
TFPI	4.06461e-07	1.58283e-05	-2.50307	DOWN
TGFB2	1.17013e-05	0.000184108	-2.14058	DOWN
TGFBI	3.68097e-05	0.000436578	-4.05772	DOWN
TGFBR2	4.23128e-09	4.86215e-07	-2.85811	DOWN
TGM2	0.000103063	0.000935599	-4.50713	DOWN
THAP6	5.74311e-06	0.000108948	-1.82873	DOWN
THBD	0.000193369	0.0015077	-3.59459	DOWN
THBS1	8.0881e-07	2.65632e-05	-3.63103	DOWN
THBS2	1.7668e-07	8.14763e-06	-3.24563	DOWN
THSD4	9.59105e-05	0.000888678	-2.84932	DOWN
TICAM2	5.42236e-08	3.48698e-06	-2.82623	DOWN
TIFA	0.000122806	0.00106338	-2.17207	DOWN
TIMP1	4.19328e-06	8.63225e-05	-2.4818	DOWN
TIMP4	2.70243e-05	0.000345354	2.70381	UP
TLR3	0.00045619	0.00280556	-2.30138	DOWN
TLR4	0.000209292	0.00159727	-3.41585	DOWN
TM7SF2	2.07589e-05	0.000282542	2.54533	UP
TMBIM1	0.00338681	0.0124914	-2.84581	DOWN
TMC6	0.000184112	0.00145504	2.00355	UP
TMED7-TICAM2	5.42236e-08	3.48698e-06	-2.82623	DOWN
TMEFF2	0.00342303	0.0125819	-2.15471	DOWN
TMEM106A	0.00341649	0.0125678	-1.82857	DOWN
TMEM121	1.7149e-05	0.000246072	2.07233	UP
TMEM133	3.99825e-05	0.000464772	2.1155	UP
TMEM145	3.27397e-08	2.44137e-06	3.67533	UP
TMEM154	0.00584629	0.0188356	-1.74485	DOWN
TMEM158	2.29299e-05	0.000303832	-2.51515	DOWN
TMEM170B	8.0908e-07	2.65632e-05	2.14266	UP
TMEM171	0.00135733	0.0063371	-1.84267	DOWN
TMEM173	0.00219113	0.00906654	-2.6236	DOWN
TMEM184A	8.8823e-08	5.00084e-06	-2.61282	DOWN
TMEM198	2.88546e-05	0.000362467	2.38701	UP
TMEM22	0.000330429	0.00223674	-2.92659	DOWN
TMEM229B	6.50163e-07	2.26732e-05	3.33284	UP
TMEM88B	0.000162274	0.00131956	2.41759	UP
TMPRSS5	4.86106e-11	1.74736e-08	3.67585	UP
TMSB10	1.04924e-07	5.61422e-06	-1.78466	DOWN
TMSB4X	0.000201055	0.00155038	-3.20565	DOWN
TMSB4Y	1.04535e-05	0.000170404	-3.24647	DOWN
TMTC2	0.00176544	0.00776341	1.73153	UP
TNFAIP2	0.0167371	0.0420723	-2.88083	DOWN
TNFRSF12A	2.79112e-05	0.000355392	-2.90873	DOWN
TNFRSF19	0.000431823	0.00270739	2.63618	UP
TNFSF12	0.000758477	0.00409595	-2.14356	DOWN
TNFSF4	5.63602e-11	1.93999e-08	-3.75293	DOWN
TNK1	0.000390935	0.00251631	-1.86375	DOWN
TNS1	1.07186e-07	5.67036e-06	-2.68994	DOWN
TNS3	1.49259e-06	4.11427e-05	-2.39369	DOWN
TOLLIP	8.5839e-06	0.000147292	-1.79908	DOWN
TOP1MT	0.000809077	0.00428988	2.09898	UP
TOX3	0.000805008	0.00427801	2.82576	UP
TP53INP2	7.14964e-08	4.18323e-06	-2.20807	DOWN
TPBG	0.00487556	0.0164391	-2.93379	DOWN
TPD52	3.37477e-07	1.37133e-05	2.96932	UP
TPD52L1	0.0192255	0.0466624	-2.1644	DOWN
TPM1	0.00024579	0.00179465	-2.08573	DOWN
TPM2	4.08847e-05	0.000471739	-3.83982	DOWN
TPM4	2.30922e-09	3.14301e-07	-1.78574	DOWN
TRAF4	5.13018e-12	2.85987e-09	2.12708	UP
TRAM2	3.04301e-05	0.000376599	-2.87126	DOWN
TRANK1	5.99248e-06	0.000112763	-2.15915	DOWN
TRAP1	5.23756e-07	1.92717e-05	1.85861	UP
TREX2	0.000194022	0.00151111	-1.8858	DOWN
TRIL	4.39911e-07	1.68962e-05	2.84587	UP
TRIM21	1.60521e-05	0.000234656	-2.01158	DOWN
TRIM22	4.71126e-06	9.3419e-05	-3.21028	DOWN
TRIM34	1.27265e-06	3.656e-05	-1.86726	DOWN
TRIM38	9.13136e-05	0.000859722	-1.81399	DOWN
TRIM6-TRIM34	1.27265e-06	3.656e-05	-1.86726	DOWN
TRIM68	5.98495e-06	0.000112763	-2.14213	DOWN
TRIP6	0.00830225	0.0245392	-2.70205	DOWN
TRPC4	1.4274e-06	3.97653e-05	-2.18018	DOWN
TSHZ3	1.26782e-07	6.37046e-06	-2.92686	DOWN
TSPAN12	0.00763549	0.0230346	1.84476	UP
TSPAN13	2.12886e-05	0.000288074	1.74796	UP
TSPAN33	0.00165437	0.00739327	2.35816	UP
TSPAN4	7.54793e-10	1.49034e-07	-2.17903	DOWN
TSPAN5	9.91727e-07	3.07589e-05	-2.63758	DOWN
TSPAN7	0.00307671	0.0116041	2.68667	UP
TSPY26P	0.00451191	0.0155335	-2.47468	DOWN
TTC39C	2.56545e-05	0.00033117	1.96988	UP
TTC7A	3.25206e-07	1.33518e-05	-2.11961	DOWN
TTYH1	1.12129e-13	2.6199e-10	6.5062	UP
TTYH2	0.00420409	0.0147233	1.80975	UP
TUBB2B	1.1712e-09	2.01375e-07	3.51483	UP
TWIST1	3.65612e-06	7.76594e-05	-3.9966	DOWN
TYMS	9.9507e-05	0.000910567	1.94049	UP
UBA7	0.00315298	0.0118408	-2.01664	DOWN
UBB	0.00163806	0.00733437	-4.0316	DOWN
UBE2H	8.65959e-08	4.89511e-06	-2.00241	DOWN
UCP2	0.000893681	0.00463676	2.64157	UP
UGCG	2.70299e-06	6.26335e-05	-2.19785	DOWN
UGT8	0.00659401	0.0206389	2.93221	UP
ULBP2	3.28629e-06	7.16492e-05	-2.10916	DOWN
ULK2	4.74278e-05	0.000524775	-1.80756	DOWN
UNC13A	0.00698982	0.0215885	2.37992	UP
UNC5B	0.000125009	0.0010778	-3.25618	DOWN
UNC80	7.27558e-06	0.000129273	2.01856	UP
USP53	1.11449e-06	3.35323e-05	-2.3225	DOWN
VASN	7.75204e-07	2.58059e-05	-3.85891	DOWN
VASP	2.74539e-05	0.000350206	-1.97695	DOWN
VAT1	0.00111861	0.00550626	-1.74173	DOWN
VAV3	0.0130131	0.0346386	2.00927	UP
VCAM1	0.00302629	0.0114633	-3.05862	DOWN
VCL	1.97477e-10	5.56986e-08	-3.54658	DOWN
VDR	0.00208702	0.00875984	-1.99737	DOWN
VEGFA	0.00985125	0.0279621	-1.76933	DOWN
VEGFC	8.2176e-15	4.32822e-11	-6.15183	DOWN
VGF	1.87378e-05	0.0002619	5.81634	UP
VGLL3	6.53558e-05	0.000671718	-2.76106	DOWN
VIM	1.57239e-07	7.49774e-06	-1.8161	DOWN
VSTM2B	0.00197135	0.008418	2.66708	UP
VWA1	4.91682e-06	9.64041e-05	2.99537	UP
WDR1	1.06727e-05	0.000171978	-1.78114	DOWN
WDR5B	0.000357427	0.00236134	-1.74805	DOWN
WDR86	0.0018179	0.00793005	2.39669	UP
WIPI1	2.52959e-05	0.000327512	-2.08254	DOWN
WNK2	2.71524e-10	7.16498e-08	3.00989	UP
WNT5A	6.50272e-06	0.00011995	-3.37428	DOWN
WNT5B	3.55796e-05	0.000424864	-3.29833	DOWN
WNT6	0.00777071	0.0233348	2.12974	UP
WSCD1	1.03746e-06	3.1549e-05	4.75739	UP
WWC1	0.000128122	0.00109588	1.73635	UP
YPEL5	5.09999e-06	9.94454e-05	-2.18918	DOWN
ZBTB38	1.70407e-07	7.98976e-06	-2.27743	DOWN
ZDHHC22	3.04686e-06	6.82331e-05	3.5499	UP
ZMYM6NB	7.58844e-05	0.00075235	-2.01187	DOWN
ZNF276	1.28417e-08	1.20943e-06	1.79346	UP
ZNF37BP	4.30063e-05	0.000490566	1.92907	UP
ZNF503	0.000111878	0.000991414	-2.89849	DOWN
ZNF704	6.54733e-06	0.000120121	2.27388	UP
ZNFX1	5.95108e-08	3.74117e-06	-1.98391	DOWN

## Sheet: DEGs_Schulte_et_al
gene name	pvalue	fdr	FC (TumorGSf/Conventional)	direction					DOWN in Gsf and Tumors	UP in Gsf and Tumors
A2M	2e-07	1.26e-06	1.71915	UP					0.364676	0.635324
ABAT	1.7e-24	1.6e-21	2.19268	UP					287	500
ABCA3	2.8e-19	4.58e-17	1.90589	UP
ABLIM3	3.64e-10	4.53e-09	0.602571	DOWN
ACSBG1	1.03e-09	1.14e-08	1.65837	UP
ADAP2	0.00059	0.00151	1.52469	UP
ADCYAP1R1	6.59e-13	1.81e-11	2.13039	UP
ADORA2B	8.01e-15	3.55e-13	0.58041	DOWN
ADORA3	0.000147	0.000445	1.63491	UP
AEBP1	1.99e-07	1.25e-06	1.81271	UP
AF520793	1.21e-12	3.05e-11	1.51149	UP
AGPAT9	1.59e-16	1.14e-14	0.464168	DOWN
AGT	2.93e-19	4.71e-17	2.46132	UP
AIF1	0.000122	0.000376	1.58827	UP
AIF1L	2.24e-20	5.26e-18	1.86336	UP
AIM1	2.34e-11	4.08e-10	0.516957	DOWN
AK055981	3.32e-11	5.55e-10	1.5207	UP
AKR1B10	3.71e-05	0.00013	0.600728	DOWN
AKR1C1	5.23e-10	6.24e-09	0.649818	DOWN
AKR1C2	9.69e-11	1.41e-09	0.534999	DOWN
AKR1C3	6.46e-08	4.57e-07	0.502895	DOWN
ALDH1A3	1.05e-06	5.44e-06	0.640974	DOWN
ALDH5A1	2.87e-19	4.66e-17	1.72446	UP
ALPK2	1.04e-11	2.01e-10	0.438735	DOWN
AMER2	6.9e-11	1.05e-09	2.16917	UP
AMIGO2	5.74e-17	4.87e-15	0.442301	DOWN
ANK2	1.91e-20	4.56e-18	1.53581	UP
ANKRD20A1	1.74e-12	4.2e-11	1.63846	UP
ANLN	4.69e-13	1.33e-11	0.650939	DOWN
ANXA2P3	1.81e-13	5.69e-12	0.660176	DOWN
ANXA3	0.000295	0.000823	0.528942	DOWN
AOX1	1.85e-09	1.89e-08	0.584916	DOWN
APBA2	1.18e-15	6.48e-14	1.59078	UP
APCDD1	2.29e-10	2.99e-09	1.79429	UP
APCDD1L	5.14e-05	0.000174	0.66081	DOWN
APOBEC3B	9.85e-17	7.56e-15	0.503461	DOWN
APOC1	0.000183	0.00054	1.79933	UP
APOD	8.62e-05	0.000275	1.62759	UP
APOE	7.26e-09	6.32e-08	2.08421	UP
AQP1	0.000512	0.00134	1.87059	UP
AQP4	1.1e-09	1.2e-08	2.74006	UP
ARC	3.81e-12	8.32e-11	2.36495	UP
ARHGAP11A	2.08e-10	2.75e-09	0.664704	DOWN
ARHGAP18	6.94e-09	6.06e-08	0.642243	DOWN
ARHGEF4	5.96e-09	5.29e-08	1.58672	UP
ARNT2	1.34e-18	1.74e-16	1.5153	UP
ASCL1	5.55e-15	2.59e-13	2.68695	UP
ASRGL1	3.06e-18	3.58e-16	1.71798	UP
ASTN1	1.07e-11	2.06e-10	2.47289	UP
ATCAY	9.6e-12	1.87e-10	1.90613	UP
ATP1A2	7.77e-08	5.39e-07	2.54705	UP
ATP1B2	8.97e-17	7.03e-15	2.38038	UP
ATP6V0E2	3.87e-15	1.9e-13	1.5	UP
ATP6V1G2	2.89e-09	2.8e-08	1.58157	UP
ATP8B1	1.37e-09	1.45e-08	0.664503	DOWN
AXL	4.71e-15	2.23e-13	0.573117	DOWN
B3GAT1	3.75e-19	5.71e-17	2.22313	UP
BAALC	4.03e-19	5.98e-17	2.29451	UP
BAG2	5.11e-22	2.14e-19	0.665561	DOWN
BAI2	2.48e-20	5.59e-18	1.68068	UP
BAI3	3.4e-18	3.96e-16	1.8802	UP
BBOX1	5.34e-11	8.38e-10	2.47836	UP
BC017398	6.89e-10	7.95e-09	0.559646	DOWN
BCAN	3.9e-17	3.46e-15	1.99452	UP
BCAR3	9.93e-18	1.03e-15	0.662404	DOWN
BCHE	2.28e-07	1.41e-06	1.52166	UP
BDKRB1	3.73e-06	1.68e-05	0.626162	DOWN
BDNF	2.99e-11	5.04e-10	0.549529	DOWN
BEX2	6.1e-08	4.34e-07	1.53647	UP
BICC1	1.92e-18	2.38e-16	0.580543	DOWN
BMP7	7.05e-18	7.66e-16	1.91979	UP
BMPR1B	5.24e-11	8.23e-10	1.50562	UP
BNC2	5.84e-19	8.21e-17	0.594311	DOWN
BRINP3	3.08e-05	0.00011	1.76586	UP
BTG2	8.08e-22	3.09e-19	1.64068	UP
C11orf96	1.37e-15	7.4e-14	1.90888	UP
C12orf75	1.55e-16	1.11e-14	0.55731	DOWN
C15orf59	2.39e-10	3.11e-09	1.64279	UP
C1orf226	3.71e-11	6.1e-10	1.59568	UP
C1orf54	3.41e-21	1.05e-18	1.96501	UP
C1orf61	6.78e-22	2.73e-19	2.50987	UP
C1QA	0.000207	0.000601	1.93032	UP
C1QB	0.000169	0.000503	2.00487	UP
C1QC	9.5e-05	0.0003	2.26688	UP
C21orf62	1.8e-13	5.68e-12	1.80895	UP
C2orf72	1.18e-13	3.89e-12	1.52656	UP
C2orf80	3.59e-12	7.91e-11	2.7959	UP
C3AR1	9.74e-05	0.000307	1.5233	UP
C3orf70	1.01e-20	2.83e-18	2.49544	UP
C4A	1.56e-06	7.76e-06	1.55516	UP
C4orf19	8.59e-09	7.33e-08	1.5671	UP
C5orf46	1.8e-07	1.14e-06	0.541944	DOWN
C8orf46	5.11e-10	6.12e-09	1.94208	UP
C9orf3	3.3e-13	9.76e-12	0.609283	DOWN
CA2	2.88e-05	0.000103	1.92678	UP
CADM2	4.98e-10	6.01e-09	2.03138	UP
CAV1	7.78e-10	8.82e-09	0.543749	DOWN
CCDC184	5.8e-09	5.16e-08	1.57851	UP
CCL3	0.000696	0.00176	1.61733	UP
CCND2	8.73e-18	9.24e-16	2.34578	UP
CCPG1	1.47e-13	4.78e-12	0.659363	DOWN
CD109	3.26e-19	5.13e-17	0.582733	DOWN
CD14	0.000129	0.000397	2.27224	UP
CD163	0.000252	0.000717	1.71944	UP
CD200	6.56e-10	7.6e-09	1.60528	UP
CD55	2.58e-12	5.99e-11	0.506093	DOWN
CD70	2.59e-10	3.34e-09	0.56817	DOWN
CD93	0.000466	0.00123	1.54507	UP
CDC42EP3	5.18e-17	4.46e-15	0.497955	DOWN
CDC6	2.24e-09	2.23e-08	0.642191	DOWN
CDH10	2.19e-12	5.15e-11	1.96624	UP
CDH5	4.53e-08	3.32e-07	1.75474	UP
CEBPA	4.05e-09	3.76e-08	1.58847	UP
CELF2	7.23e-17	5.87e-15	1.6095	UP
CELSR2	1.8e-16	1.25e-14	1.70089	UP
CENPW	3.36e-13	9.89e-12	0.619754	DOWN
CEP55	4.99e-13	1.41e-11	0.566044	DOWN
CERS1	3.79e-20	8.11e-18	2.22722	UP
CHD7	6.21e-19	8.66e-17	1.62984	UP
CHI3L2	0.000566	0.00146	1.62075	UP
CHL1	5.62e-12	1.17e-10	2.08941	UP
CHL1-AS2	6e-08	4.28e-07	1.56519	UP
CHST11	1.18e-13	3.9e-12	1.50774	UP
CITED1	5.12e-13	1.44e-11	2.13158	UP
CKB	1.07e-12	2.76e-11	1.57966	UP
CLDN5	5.88e-05	0.000196	1.62246	UP
CLEC5A	0.000443	0.00118	1.54547	UP
CLIP2	1.08e-24	1.2e-21	1.52084	UP
CLMP	2.48e-14	9.69e-13	0.38989	DOWN
CNGA3	1.87e-05	7.06e-05	1.69674	UP
CNN2	4.6e-24	3.85e-21	0.568694	DOWN
CNR1	5.99e-06	2.57e-05	1.56763	UP
COBL	1.69e-09	1.75e-08	2.03473	UP
COL12A1	1.54e-14	6.3e-13	0.495238	DOWN
COL1A1	2.16e-09	2.16e-08	0.597363	DOWN
COL1A2	1.87e-06	9.07e-06	0.573919	DOWN
COL21A1	0.000198	0.000579	0.614811	DOWN
COL5A1	1.74e-11	3.13e-10	0.552157	DOWN
COL6A2	6.27e-09	5.54e-08	0.652808	DOWN
COL6A3	5.78e-07	3.21e-06	0.48123	DOWN
COL8A1	7.64e-10	8.68e-09	0.607784	DOWN
COL9A3	0.000226	0.00065	1.69419	UP
COLEC12	0.000125	0.000384	0.617755	DOWN
COLGALT2	5.55e-13	1.54e-11	1.58407	UP
CORO2B	2.44e-19	4.02e-17	2.25318	UP
CPA4	5.51e-10	6.53e-09	0.493975	DOWN
CPE	1.12e-11	2.14e-10	1.63502	UP
CPLX1	1.43e-09	1.52e-08	1.88001	UP
CPNE4	1.89e-06	9.17e-06	1.68811	UP
CPNE5	8.59e-10	9.65e-09	1.71834	UP
CPS1	2.38e-10	3.09e-09	0.643748	DOWN
CPVL	5.36e-11	8.4e-10	1.76407	UP
CPXM1	4.67e-14	1.7e-12	2.10899	UP
CRB1	2.99e-13	8.92e-12	1.81562	UP
CRISPLD1	6.06e-12	1.24e-10	1.87984	UP
CRMP1	6.2e-23	3.18e-20	1.86809	UP
CRYAB	2.06e-09	2.07e-08	1.88924	UP
CRYL1	4.81e-17	4.19e-15	1.51642	UP
CSAG2	4.52e-07	2.58e-06	0.642691	DOWN
CSPG5	1.4e-22	6.64e-20	2.48715	UP
CST3	2.82e-13	8.48e-12	1.55223	UP
CTGF	6.56e-08	4.63e-07	0.59503	DOWN
CTHRC1	0.00131	0.00308	0.638862	DOWN
CTNNA2	0.000649	0.00165	1.60554	UP
CTNND2	2.95e-17	2.71e-15	1.96453	UP
CX3CL1	3.2e-15	1.6e-13	1.67478	UP
CX3CR1	0.000407	0.00109	1.55391	UP
CXCL16	1.76e-09	1.82e-08	1.60647	UP
CXCR4	6.98e-11	1.06e-09	1.84368	UP
CXXC4	2.17e-10	2.86e-09	1.54653	UP
CYFIP2	1.32e-16	9.72e-15	1.70693	UP
CYP1B1	4.28e-08	3.15e-07	0.565964	DOWN
CYR61	2.69e-12	6.22e-11	0.627037	DOWN
DAB2	1.95e-09	1.98e-08	0.623635	DOWN
DCBLD1	3.03e-15	1.52e-13	0.655644	DOWN
DCHS1	3.81e-15	1.88e-13	1.6159	UP
DCLK1	4.45e-15	2.14e-13	1.8378	UP
DCX	1.71e-06	8.38e-06	2.06394	UP
DDX25	7.68e-09	6.62e-08	1.68911	UP
DENND2A	9.24e-17	7.19e-15	1.51495	UP
DEPDC1	9.08e-13	2.4e-11	0.575527	DOWN
DEPDC7	1.02e-13	3.4e-12	0.542557	DOWN
DKK1	1.01e-08	8.47e-08	0.475734	DOWN
DLL1	4.77e-13	1.35e-11	1.5549	UP
DNALI1	3.87e-15	1.9e-13	1.72197	UP
DOK5	2.1e-06	1.01e-05	1.59119	UP
DPP6	1.68e-16	1.19e-14	2.21062	UP
DPYSL5	4.79e-12	1.02e-10	1.68607	UP
DRAXIN	5.69e-10	6.71e-09	1.63102	UP
DSCAM	2.64e-07	1.61e-06	1.55237	UP
DSG2	0.000272	0.000765	0.661265	DOWN
DTNA	4.23e-16	2.55e-14	1.83326	UP
DUXAP10	3.51e-08	2.64e-07	0.643606	DOWN
ECM1	1.06e-14	4.55e-13	0.570391	DOWN
EDIL3	1.77e-16	1.24e-14	0.471566	DOWN
EDN1	2.2e-09	2.2e-08	0.627543	DOWN
EDNRB	5.3e-12	1.11e-10	2.22583	UP
EFS	1.47e-10	2.02e-09	1.76123	UP
ELAVL3	3.16e-16	2.01e-14	2.08677	UP
ELF4	4.44e-29	9.3e-26	0.523127	DOWN
ELL2	3.93e-13	1.14e-11	0.645606	DOWN
ELOVL2	2.78e-09	2.7e-08	1.71359	UP
ENHO	1.18e-07	7.84e-07	1.52878	UP
EOGT	2.11e-17	2e-15	0.661236	DOWN
EPHA2	8.8e-12	1.74e-10	0.605806	DOWN
EVA1A	1.73e-23	1.13e-20	0.3945	DOWN
EYA2	6.47e-11	9.92e-10	2.12621	UP
F13A1	0.00167	0.00381	1.62186	UP
F2RL1	9.03e-07	4.77e-06	0.624433	DOWN
FABP5	0.000427	0.00114	1.53426	UP
FABP7	1.87e-20	4.51e-18	2.39209	UP
FAM107A	2.69e-06	1.26e-05	2.06571	UP
FAM131B	1.48e-13	4.78e-12	2.11097	UP
FAM133A	9.4e-08	6.4e-07	0.60732	DOWN
FAM149A	4.33e-12	9.31e-11	1.55434	UP
FAM181B	3.19e-19	5.06e-17	1.92388	UP
FAM19A5	1.62e-13	5.15e-12	1.96017	UP
FAM213A	1.65e-11	2.99e-10	1.5868	UP
FAM228B	1.38e-13	4.5e-12	1.57556	UP
FAM46C	9.85e-08	6.68e-07	0.665268	DOWN
FAM69C	9.44e-06	3.85e-05	1.70981	UP
FAM84A	1.35e-09	1.44e-08	1.61366	UP
FAM84A	3.97e-09	3.69e-08	2.01229	UP
FAP	5.56e-08	3.99e-07	0.523836	DOWN
FAR2P2	0.000324	0.000894	1.50305	UP
FAT3	6.8e-12	1.37e-10	2.09552	UP
FAT4	4.2e-16	2.54e-14	0.657463	DOWN
FBN1	3.06e-16	1.97e-14	0.476015	DOWN
FCER1G	8.16e-05	0.000262	1.8237	UP
FCGBP	0.000412	0.0011	1.92856	UP
FCGR1A	0.000125	0.000385	1.75679	UP
FCGR1B	0.000141	0.000429	2.08413	UP
FCGR3A	0.000213	0.000618	1.83577	UP
FCGRT	1.58e-11	2.88e-10	1.50364	UP
FEZ1	9.2e-17	7.19e-15	1.73877	UP
FGF1	0.000229	0.000659	1.5374	UP
FGF13	1.03e-06	5.38e-06	0.589279	DOWN
FGFBP3	9.86e-06	4e-05	1.67374	UP
FGL2	0.000173	0.000512	1.51033	UP
FHL2	8.56e-25	1.05e-21	0.413871	DOWN
FIBIN	4.78e-11	7.56e-10	1.85116	UP
FLNB	5.12e-16	3.08e-14	0.578375	DOWN
FLRT3	6.56e-06	2.79e-05	1.5773	UP
FNDC4	1.84e-09	1.88e-08	1.53479	UP
FOS	3.43e-12	7.6e-11	2.20338	UP
FOSL1	7.53e-17	6.07e-15	0.513071	DOWN
FOXF1	3.13e-05	0.000112	0.631246	DOWN
FREM2	1.9e-13	5.94e-12	2.47888	UP
FXYD5	1.3e-16	9.59e-15	0.489252	DOWN
FXYD6	9.83e-32	6.86e-28	3.00513	UP
FZD3	4.9e-24	3.95e-21	2.34453	UP
FZD6	6.04e-07	3.34e-06	0.580511	DOWN
GAB2	3.4e-11	5.67e-10	1.51592	UP
GAL3ST4	5.87e-12	1.21e-10	1.67212	UP
GALNT15	0.000103	0.000323	1.71134	UP
GALR1	2.91e-08	2.22e-07	1.56863	UP
GAP43	2.33e-14	9.18e-13	2.01236	UP
GAREML	2.28e-11	3.99e-10	1.52498	UP
GAS1	9.78e-06	3.97e-05	1.53185	UP
GAS2	0.00114	0.00272	1.59891	UP
GAS7	1.31e-08	1.07e-07	1.74961	UP
GATA3	4.1e-10	5.04e-09	0.665881	DOWN
GATS	4.03e-10	4.96e-09	1.52282	UP
GFAP	8.38e-10	9.45e-09	2.83862	UP
GIMAP4	0.000396	0.00107	1.54719	UP
GLDC	1.77e-16	1.24e-14	1.8874	UP
GLIPR1	7.1e-10	8.14e-09	0.66355	DOWN
GLT8D2	1.26e-12	3.18e-11	0.506909	DOWN
GNAZ	2.68e-12	6.21e-11	1.52536	UP
GNG4	9.88e-11	1.43e-09	1.6065	UP
GPM6A	1.25e-15	6.78e-14	2.22926	UP
GPM6B	1.98e-17	1.9e-15	2.6532	UP
GPR1	2.95e-13	8.85e-12	0.610211	DOWN
GPR123	2.34e-08	1.83e-07	1.50905	UP
GPR155	3.68e-12	8.1e-11	1.52201	UP
GPR176	5.23e-16	3.13e-14	0.609033	DOWN
GPR19	8.16e-18	8.68e-16	1.75901	UP
GPR34	0.000121	0.000374	2.12729	UP
GPR37L1	8.09e-07	4.33e-06	1.50974	UP
GPR37L1	3.14e-09	3.02e-08	1.99697	UP
GPR56	2.19e-16	1.46e-14	1.65713	UP
GPRASP1	1.47e-05	5.69e-05	1.65298	UP
GPRC5A	1.6e-08	1.3e-07	0.638821	DOWN
GPRC5B	1.75e-24	1.6e-21	1.73313	UP
GPX8	5.51e-16	3.28e-14	0.66069	DOWN
GREM1	0.00182	0.00411	0.55461	DOWN
GRIA2	1.22e-15	6.7e-14	2.44099	UP
GRIA3	5.69e-13	1.58e-11	1.70191	UP
GRIK1	9.02e-07	4.77e-06	1.52729	UP
GULP1	1.48e-11	2.71e-10	0.655627	DOWN
H19	0.0016	0.00367	1.72877	UP
HBA1	0.000283	0.000794	1.90911	UP
HCLS1	0.00113	0.0027	1.63146	UP
HEPACAM	7.86e-15	3.52e-13	2.73797	UP
HES5	1.27e-09	1.37e-08	1.8397	UP
HES6	6.87e-12	1.38e-10	1.97952	UP
HEY1	7.09e-18	7.66e-16	1.91416	UP
HEY2	2.46e-15	1.27e-13	1.69444	UP
HIST2H2BE	1.08e-12	2.78e-11	1.61098	UP
HLA-DQA1	0.00211	0.0047	1.61879	UP
HLA-DRA	0.00546	0.011	1.65051	UP
HLA-DRB1	0.00156	0.0036	1.56276	UP
HLA-DRB1	0.0017	0.00387	1.59855	UP
HMCN1	8.08e-06	3.36e-05	0.617377	DOWN
HMMR	4.3e-13	1.23e-11	0.575221	DOWN
HOPX	1.22e-09	1.33e-08	1.5707	UP
HOXB2	3.64e-07	2.13e-06	0.572644	DOWN
HOXB7	5.8e-08	4.15e-07	0.621877	DOWN
HOXC6	3.19e-09	3.06e-08	0.641502	DOWN
HRK	5.43e-06	2.35e-05	1.66902	UP
HS3ST3A1	1.7e-11	3.06e-10	0.443289	DOWN
HSD17B2	0.000112	0.000348	0.611097	DOWN
ID4	5.45e-30	1.43e-26	2.21848	UP
IER3	0.00116	0.00277	0.665848	DOWN
IGDCC4	5.72e-23	3.07e-20	2.53735	UP
IGFBP2	1.72e-10	2.33e-09	1.87353	UP
IGFBP6	5.06e-13	1.42e-11	0.496862	DOWN
IGFBPL1	2.05e-05	7.65e-05	1.79483	UP
IGHG1	1.24e-14	5.21e-13	0.563516	DOWN
IGSF11	8.3e-17	6.64e-15	2.7706	UP
IL13RA1	5.23e-11	8.22e-10	0.656388	DOWN
IL15	3.88e-16	2.38e-14	0.584567	DOWN
IL17D	4.49e-13	1.28e-11	1.91702	UP
IL1R1	6.92e-12	1.39e-10	0.641699	DOWN
IL33	1.01e-05	4.08e-05	1.85859	UP
IL6	2.7e-06	1.26e-05	0.578084	DOWN
IL7R	4.85e-13	1.37e-11	0.42652	DOWN
INHBA	5.97e-08	4.26e-07	0.573965	DOWN
INSM1	1.42e-09	1.5e-08	2.64573	UP
IRS1	7.54e-17	6.07e-15	0.663229	DOWN
IRX1	7.84e-06	3.27e-05	0.646668	DOWN
IRX3	6.01e-15	2.78e-13	0.537251	DOWN
ITGA3	7.76e-14	2.67e-12	0.613628	DOWN
ITGA4	7.36e-09	6.4e-08	0.535052	DOWN
ITGA5	3.94e-10	4.86e-09	0.649721	DOWN
ITGA7	7e-12	1.41e-10	1.67748	UP
ITGBL1	5.64e-07	3.14e-06	0.617794	DOWN
ITM2A	0.000543	0.00141	1.72106	UP
JAM2	3.8e-13	1.11e-11	1.74328	UP
KBTBD11	8.98e-13	2.38e-11	2.32181	UP
KCNA2	2.07e-11	3.68e-10	1.58482	UP
KCND2	4.26e-05	0.000147	1.82778	UP
KCND3	1.05e-13	3.5e-12	1.6495	UP
KCNH2	4.13e-14	1.54e-12	1.76631	UP
KCNIP1	4.89e-08	3.56e-07	1.85943	UP
KCNJ10	3.73e-12	8.18e-11	1.97942	UP
KCNJ16	9.49e-09	8.02e-08	1.77687	UP
KCNN2	1.12e-10	1.6e-09	2.11338	UP
KCNN4	1.57e-11	2.86e-10	0.646472	DOWN
KCNQ2	4.57e-12	9.73e-11	2.04107	UP
KCNS3	3.05e-08	2.32e-07	0.645013	DOWN
KDELR3	2.5e-12	5.83e-11	0.638993	DOWN
KIAA0226L	4.74e-14	1.72e-12	1.68796	UP
KIF1A	1.44e-11	2.67e-10	1.92655	UP
KIF20A	2.3e-10	3.01e-09	0.661519	DOWN
KIF5C	2.82e-16	1.82e-14	1.54251	UP
KLF15	1.3e-21	4.52e-19	1.64427	UP
KLF5	6.31e-10	7.34e-09	0.648912	DOWN
KLHDC8A	1.17e-18	1.55e-16	2.38367	UP
KLHDC9	4.81e-12	1.02e-10	1.83587	UP
KRT18	1.81e-09	1.86e-08	0.406409	DOWN
KRT8	7.55e-10	8.58e-09	0.586769	DOWN
KRT80	6.22e-09	5.5e-08	0.522647	DOWN
KRT81	1.54e-05	5.92e-05	0.657707	DOWN
KRTAP1-5	0.000743	0.00186	0.661428	DOWN
KYNU	8.93e-09	7.6e-08	0.577758	DOWN
L1CAM	7.79e-06	3.25e-05	0.63882	DOWN
LACTB	7.29e-22	2.88e-19	0.65279	DOWN
LAMB3	3.27e-08	2.48e-07	0.644753	DOWN
LAMP5	4.12e-09	3.81e-08	2.0273	UP
LAPTM5	0.00437	0.009	1.51337	UP
LGI1	0.00131	0.00307	1.51042	UP
LHFPL3	1.04e-11	2.01e-10	3.37917	UP
LHFPL4	7.72e-15	3.47e-13	1.61017	UP
LHX2	2.26e-11	3.98e-10	1.66134	UP
LHX8	0.00014	0.000425	0.6007	DOWN
LINC00086	1.48e-08	1.2e-07	1.51873	UP
LINC00403	0.000154	0.000462	1.53059	UP
LINC00461	1.69e-13	5.35e-12	1.70995	UP
LINC00844	3.04e-05	0.000109	2.04419	UP
LINC00973	3e-09	2.9e-08	0.452928	DOWN
LINC01003	3.93e-15	1.92e-13	1.57414	UP
LINC01158	7.12e-28	1.35e-24	2.59824	UP
LINC01268	0.000264	0.000746	1.5015	UP
LINC01351	2.35e-05	8.66e-05	1.51893	UP
LINGO1	2.28e-12	5.35e-11	1.99845	UP
LIX1	9.17e-05	0.000291	1.78125	UP
LMF1	3.34e-17	3.02e-15	1.52047	UP
LMO1	3.3e-09	3.15e-08	1.91161	UP
LMO2	6.59e-19	9.07e-17	2.04981	UP
LOC100131262	2.37e-20	5.39e-18	0.52244	DOWN
LOC100132891	2.62e-08	2.03e-07	0.5074	DOWN
LOC100271840	2.11e-05	7.84e-05	0.603649	DOWN
LOC100506100	2.28e-13	7.02e-12	0.629555	DOWN
LOC100506725	1.55e-08	1.26e-07	1.591	UP
LOC100996756	1.25e-09	1.35e-08	1.69262	UP
LOC101927705	3.99e-20	8.35e-18	0.611881	DOWN
LOC101927720	2.91e-10	3.71e-09	1.5901	UP
LOC101927886	4.45e-10	5.43e-09	1.5267	UP
LOC101928916	4.74e-06	2.08e-05	0.657039	DOWN
LOC101930608	3.31e-13	9.77e-12	1.61709	UP
LOC102723918	1.87e-11	3.34e-10	2.14554	UP
LOC102724229	4.25e-11	6.85e-10	1.57848	UP
LOC102724356	5.4e-13	1.5e-11	1.55939	UP
LOC339166	1.12e-18	1.51e-16	1.98846	UP
LOC644172	4.14e-20	8.59e-18	1.53833	UP
LOC645321	7.25e-15	3.27e-13	1.54479	UP
LOC728392	1.14e-20	2.99e-18	2.0084	UP
LOC729680	7.62e-16	4.36e-14	1.54103	UP
LOX	1.92e-10	2.57e-09	0.516854	DOWN
LOXL1	5.03e-10	6.05e-09	0.571801	DOWN
LOXL1-AS1	3.21e-14	1.22e-12	0.417096	DOWN
LOXL2	1.61e-19	2.81e-17	0.628074	DOWN
LPHN3	1.24e-18	1.62e-16	2.36598	UP
LPL	5.3e-14	1.9e-12	2.55785	UP
LPPR5	1.5e-05	5.79e-05	1.76342	UP
LRIG3	1.69e-17	1.66e-15	0.487755	DOWN
LRP1B	3.04e-07	1.82e-06	1.50847	UP
LRP4	2.04e-16	1.4e-14	1.83277	UP
LRRC3B	1.17e-07	7.78e-07	2.25816	UP
LRRC4	1.18e-10	1.68e-09	1.65497	UP
LRRC4B	3.95e-15	1.93e-13	1.72129	UP
LRRN1	1.47e-12	3.64e-11	2.13987	UP
LRRN3	5.2e-12	1.1e-10	1.86376	UP
LRRTM2	1e-17	1.03e-15	2.14211	UP
LSAMP	1.26e-10	1.77e-09	1.8938	UP
LTF	0.00313	0.0067	1.85293	UP
LUM	1.06e-05	4.25e-05	0.613443	DOWN
LURAP1L	4.32e-09	3.97e-08	0.665533	DOWN
LY86	4.07e-05	0.000141	1.55883	UP
MAGEA1	1.07e-06	5.56e-06	0.499267	DOWN
MAGEA12	8.96e-08	6.13e-07	0.409321	DOWN
MAGEA2	6.52e-05	0.000215	0.627617	DOWN
MAGEA3	7.07e-09	6.16e-08	0.373794	DOWN
MAGEA6	1.8e-09	1.84e-08	0.336898	DOWN
MAMDC2	4.91e-05	0.000167	0.649534	DOWN
MAN1A1	5.05e-09	4.56e-08	0.639394	DOWN
MAN1C1	2.23e-10	2.92e-09	1.90296	UP
MAP2	1.22e-24	1.27e-21	2.21751	UP
MAP6	4.43e-13	1.27e-11	1.51227	UP
MAPT	3.73e-21	1.1e-18	1.85958	UP
MARK1	9.18e-12	1.8e-10	1.59909	UP
MASTL	1.45e-10	2e-09	0.663797	DOWN
ME1	6.7e-06	2.84e-05	0.632516	DOWN
MEGF6	3.06e-06	1.41e-05	0.655847	DOWN
MEOX2	1.1e-08	9.18e-08	1.78169	UP
MET	8.48e-19	1.16e-16	0.459522	DOWN
METTL7B	1.35e-05	5.27e-05	1.6202	UP
MFAP2	2.7e-05	9.77e-05	0.629626	DOWN
MFAP5	0.000627	0.0016	0.592687	DOWN
MICA	3.79e-16	2.34e-14	0.636483	DOWN
MICAL2	6.57e-15	2.99e-13	0.592617	DOWN
MICB	3.6e-24	3.14e-21	0.416602	DOWN
MIR31HG	1.03e-08	8.63e-08	0.52899	DOWN
MIR6787	1.43e-05	5.53e-05	0.660869	DOWN
MLC1	5.43e-31	1.9e-27	3.42722	UP
MLPH	2.02e-10	2.69e-09	0.481193	DOWN
MME	9.35e-13	2.46e-11	0.405157	DOWN
MMP1	1.06e-06	5.51e-06	0.479777	DOWN
MMP3	2.78e-07	1.69e-06	0.468637	DOWN
MOB3B	9.03e-11	1.33e-09	1.51342	UP
MPPED2	6.33e-09	5.59e-08	2.06907	UP
MS4A7	0.000119	0.000369	1.7469	UP
MSC	3.47e-09	3.29e-08	0.600952	DOWN
MSRB3	7.34e-20	1.39e-17	0.610257	DOWN
MST4	3.86e-07	2.24e-06	0.603162	DOWN
MT1M	0.000874	0.00215	1.62561	UP
MT3	2.12e-12	5.02e-11	2.24719	UP
MTFR2	3.76e-19	5.71e-17	0.665631	DOWN
MTTP	1.72e-07	1.1e-06	1.61612	UP
MVP	3.54e-11	5.87e-10	0.644793	DOWN
MYBPC1	0.000505	0.00132	1.55544	UP
MYH9	2.92e-18	3.46e-16	0.556669	DOWN
MYOF	3.44e-15	1.71e-13	0.556316	DOWN
NABP1	3.1e-23	1.91e-20	0.530851	DOWN
NACAD	3.92e-11	6.39e-10	1.66325	UP
NAPSB	0.000476	0.00125	1.52075	UP
NAT1	6.79e-12	1.37e-10	0.630159	DOWN
NAT8L	2.08e-17	1.98e-15	1.52707	UP
NCALD	1.52e-16	1.1e-14	1.76649	UP
NCAM1	3.85e-20	8.15e-18	1.63544	UP
NCAN	2.3e-21	7.52e-19	3.61835	UP
NCEH1	8.69e-20	1.61e-17	0.551709	DOWN
NDRG2	5.83e-10	6.85e-09	1.74311	UP
NDRG4	4.34e-09	4e-08	1.90213	UP
NEFL	0.00151	0.00349	0.662345	DOWN
NEIL3	1.2e-10	1.71e-09	0.634959	DOWN
NELL2	1.59e-09	1.66e-08	1.8016	UP
NES	7.43e-16	4.28e-14	1.8455	UP
NEUROD1	1.29e-05	5.08e-05	2.26219	UP
NEXN	9.38e-15	4.1e-13	0.464455	DOWN
NFIA	5.58e-23	3.07e-20	2.19454	UP
NGF	2.86e-06	1.32e-05	0.644368	DOWN
NIM1K	6.56e-10	7.6e-09	1.5878	UP
NKAIN4	4.13e-06	1.84e-05	1.68915	UP
NKX2-2	3.71e-07	2.17e-06	1.54391	UP
NLGN1	3.49e-12	7.72e-11	1.50184	UP
NLGN4X	1.12e-11	2.14e-10	1.68521	UP
NMB	2.8e-08	2.15e-07	1.54875	UP
NME5	1.79e-08	1.43e-07	1.6938	UP
NOL4	2.71e-10	3.47e-09	1.67553	UP
NOVA1	8.28e-21	2.34e-18	2.1408	UP
NPAS3	3.64e-22	1.59e-19	1.53133	UP
NPDC1	2.34e-15	1.22e-13	1.50109	UP
NQO1	8.88e-15	3.91e-13	0.647878	DOWN
NR2E1	7.1e-10	8.14e-09	1.87224	UP
NRCAM	1.19e-11	2.26e-10	1.82784	UP
NRXN1	2.54e-08	1.97e-07	1.61913	UP
NRXN2	4.46e-13	1.27e-11	1.75402	UP
NSG1	3.78e-07	2.21e-06	1.60824	UP
NT5DC1	5.47e-23	3.07e-20	0.623153	DOWN
NTN4	8.56e-09	7.31e-08	0.540382	DOWN
NTRK2	1.09e-07	7.29e-07	1.79632	UP
NUS1	2.68e-17	2.49e-15	0.662319	DOWN
NXPH1	4.17e-10	5.12e-09	2.97344	UP
OLFM1	5.37e-12	1.12e-10	1.81076	UP
OLIG1	3.17e-29	7.38e-26	4.87885	UP
OLIG2	8.03e-20	1.5e-17	2.90951	UP
P2RY12	0.000657	0.00167	1.65835	UP
PALD1	2.96e-10	3.76e-09	1.53747	UP
PALM	7.66e-13	2.07e-11	1.64242	UP
PAPSS2	4.12e-08	3.05e-07	0.62407	DOWN
PAQR6	6.06e-09	5.37e-08	1.94406	UP
PAWR	6.39e-20	1.24e-17	0.524111	DOWN
PCDH17	3.61e-17	3.23e-15	2.28172	UP
PCDH19	5.77e-14	2.05e-12	2.21312	UP
PCDH8	9.95e-10	1.1e-08	2.28174	UP
PCDH9	3.23e-10	4.07e-09	1.68178	UP
PCDHA1	5.92e-15	2.76e-13	1.80524	UP
PCSK1N	3.86e-26	6.73e-23	2.29818	UP
PDE1C	4.13e-07	2.38e-06	0.655051	DOWN
PDE4B	8.49e-24	6.13e-21	1.77	UP
PDE8B	1.5e-07	9.67e-07	1.55343	UP
PDLIM1	1.88e-07	1.19e-06	0.656987	DOWN
PDPN	9.88e-12	1.92e-10	1.86323	UP
PDZD4	1.53e-13	4.92e-12	1.51615	UP
PDZRN4	0.000223	0.000643	1.50014	UP
PEG3	2.09e-11	3.7e-10	2.31534	UP
PEG3-AS1	7.56e-10	8.59e-09	1.72494	UP
PERP	4.29e-20	8.82e-18	0.661185	DOWN
PHACTR2	6e-15	2.78e-13	0.62809	DOWN
PHACTR3	0.00134	0.00314	1.58479	UP
PHLDA2	1.36e-15	7.36e-14	0.650488	DOWN
PHYHIPL	9.73e-13	2.55e-11	2.46161	UP
PIPOX	4.37e-11	7.02e-10	1.82178	UP
PITX2	1.59e-05	6.1e-05	0.645463	DOWN
PLAC8	0.0106	0.0198	0.664911	DOWN
PLAGL1	3.23e-05	0.000115	0.613406	DOWN
PLAU	1.87e-08	1.49e-07	0.567652	DOWN
PLAUR	4.78e-15	2.25e-13	0.62921	DOWN
PLCB4	3.24e-10	4.09e-09	0.60857	DOWN
PLK1	6.25e-11	9.64e-10	0.65431	DOWN
PLK2	9.66e-15	4.21e-13	0.654962	DOWN
PLLP	9.15e-07	4.83e-06	1.66359	UP
PLP1	1.62e-05	6.22e-05	1.90954	UP
PLP2	5.32e-09	4.79e-08	0.632884	DOWN
PLS1	4.42e-08	3.25e-07	0.643831	DOWN
PLTP	6.25e-16	3.67e-14	1.93105	UP
PMAIP1	2.83e-11	4.81e-10	0.506411	DOWN
PMP2	8.23e-17	6.6e-15	3.68716	UP
PNMAL1	2.42e-16	1.59e-14	2.08785	UP
POPDC3	3.57e-11	5.89e-10	0.418112	DOWN
POU3F2	1.93e-10	2.58e-09	1.66631	UP
POU3F3	1.13e-16	8.53e-15	1.71504	UP
PPAP2C	3.96e-07	2.3e-06	0.563899	DOWN
PPAPDC1A	7.21e-07	3.9e-06	0.632903	DOWN
PPFIBP2	5.56e-11	8.66e-10	1.64469	UP
PPP1R13L	2e-07	1.26e-06	0.663274	DOWN
PREX1	5.16e-16	3.1e-14	1.70902	UP
PROCR	1.19e-25	1.66e-22	0.493924	DOWN
PROM1	1.03e-05	4.17e-05	2.02432	UP
PROX1	2.15e-10	2.84e-09	1.68773	UP
PRR16	1.69e-13	5.35e-12	0.462856	DOWN
PRSS23	3.56e-15	1.77e-13	0.606485	DOWN
PSD2	1.77e-05	6.72e-05	1.7009	UP
PSG4	3.86e-06	1.73e-05	0.6163	DOWN
PTGDS	7.07e-07	3.84e-06	1.81827	UP
PTGFR	3.25e-10	4.09e-09	0.461061	DOWN
PTPRD	1.73e-07	1.1e-06	1.58418	UP
PTPRR	2.28e-07	1.41e-06	0.648389	DOWN
PTPRZ1	9.42e-25	1.1e-21	3.8294	UP
PTTG3P	5.93e-10	6.95e-09	0.6537	DOWN
PVRL3	3.87e-11	6.32e-10	0.618616	DOWN
PWAR6	1.1e-12	2.8e-11	1.82715	UP
RAB27A	6.1e-24	4.56e-21	0.587722	DOWN
RAB39B	2.56e-14	9.94e-13	1.70398	UP
RAC2	4.04e-06	1.81e-05	0.633467	DOWN
RAMP2	1.03e-14	4.45e-13	1.58787	UP
RAPGEF4	1.82e-10	2.44e-09	1.8027	UP
RASD1	0.000285	0.000798	1.60066	UP
RASGRP1	6.37e-10	7.4e-09	2.18314	UP
RASSF2	7.46e-14	2.59e-12	1.98916	UP
RBM24	1.44e-10	1.99e-09	0.499737	DOWN
REEP1	1.94e-12	4.62e-11	1.79372	UP
RFTN2	4.11e-17	3.62e-15	1.86004	UP
RFX4	5.98e-21	1.72e-18	1.9492	UP
RGMA	4.15e-14	1.54e-12	1.93987	UP
RGS1	0.000248	0.000707	1.57285	UP
RGS4	1.51e-05	5.82e-05	0.618133	DOWN
RHOJ	5.23e-10	6.24e-09	1.57486	UP
RHOU	2.47e-14	9.65e-13	1.76082	UP
RIPK4	1.04e-06	5.39e-06	0.657476	DOWN
RIT2	2.67e-05	9.66e-05	1.73704	UP
RNASE6	0.000122	0.000378	1.8764	UP
RND2	8.76e-13	2.33e-11	1.73574	UP
RNF157-AS1	5.74e-12	1.19e-10	1.53649	UP
RNF180	4.07e-11	6.59e-10	2.05107	UP
ROBO2	6.13e-14	2.17e-12	1.8755	UP
RP11-127B20.2	8.75e-08	6e-07	1.61098	UP
RP11-38P22.2	1.35e-12	3.38e-11	2.18672	UP
RP11-539L10.3	4.32e-14	1.59e-12	1.51433	UP
RP11-999E24.3	1.09e-12	2.79e-11	2.1877	UP
RP3-525N10.2	1.04e-13	3.49e-12	2.09168	UP
RP4-813F11.4	5.28e-10	6.3e-09	1.55748	UP
RP6-99M1.2	1.27e-13	4.14e-12	0.56007	DOWN
RPE65	2.49e-05	9.11e-05	1.55457	UP
RPH3A	3.68e-07	2.16e-06	2.28824	UP
RPRML	0.0002	0.000585	1.55438	UP
RRAGD	6.93e-13	1.89e-11	1.69628	UP
RRAS2	1.02e-19	1.86e-17	0.654988	DOWN
RTN1	3.52e-09	3.32e-08	1.80412	UP
RYR3	0.00078	0.00194	1.6262	UP
S100A2	3.21e-14	1.22e-12	0.542331	DOWN
S100B	1.63e-23	1.1e-20	2.31026	UP
SALL2	2.08e-21	7.02e-19	1.87781	UP
SALL3	1.72e-17	1.68e-15	2.03877	UP
SAMD11	7.86e-09	6.75e-08	0.638092	DOWN
SASS6	8.91e-19	1.21e-16	0.664235	DOWN
SBK1	1.71e-11	3.08e-10	1.52876	UP
SCG3	1.1e-11	2.11e-10	2.25472	UP
SCN3A	1.99e-06	9.62e-06	1.61433	UP
SCRG1	3.8e-15	1.88e-13	2.05604	UP
SCUBE2	0.000756	0.00189	1.52156	UP
SDC1	1.91e-16	1.31e-14	0.625665	DOWN
SEMA3C	2.84e-20	6.2e-18	0.419612	DOWN
SEMA5B	3.19e-09	3.06e-08	1.52564	UP
SEMA6A	2.59e-22	1.18e-19	2.03256	UP
SEMA6D	1.45e-16	1.06e-14	1.67537	UP
SEPT3	3.9e-12	8.51e-11	1.80005	UP
SERPINA3	1.35e-05	5.29e-05	2.36724	UP
SERPINB2	2.12e-05	7.88e-05	0.547161	DOWN
SERPINB7	2.36e-06	1.12e-05	0.630859	DOWN
SERPING1	0.000375	0.00101	1.70613	UP
SEZ6L	5.64e-11	8.78e-10	1.70992	UP
SGMS2	1.03e-21	3.79e-19	0.600036	DOWN
SHC2	4.81e-18	5.39e-16	1.55811	UP
SHC3	1.18e-15	6.48e-14	1.63214	UP
SHCBP1	1.34e-09	1.43e-08	0.649414	DOWN
SHD	2.9e-08	2.22e-07	1.68775	UP
SHISA2	0.000216	0.000625	0.591531	DOWN
SIGLEC15	0.000118	0.000365	0.64773	DOWN
SKA1	5.07e-12	1.07e-10	0.661674	DOWN
SLA	6.72e-05	0.000221	1.52983	UP
SLAIN1	1.48e-10	2.03e-09	1.92231	UP
SLC12A8	5.44e-10	6.46e-09	0.585651	DOWN
SLC14A1	0.000777	0.00193	0.6332	DOWN
SLC15A2	8.58e-12	1.7e-10	1.55863	UP
SLC16A14	1.11e-07	7.46e-07	1.70975	UP
SLC16A7	1.57e-10	2.14e-09	0.626312	DOWN
SLC16A9	2.21e-09	2.21e-08	1.58903	UP
SLC1A2	8.97e-08	6.14e-07	1.98248	UP
SLC1A3	6.71e-20	1.29e-17	1.78412	UP
SLC22A17	1.52e-31	7.97e-28	1.56226	UP
SLC24A3	3.13e-09	3.01e-08	1.76128	UP
SLC25A18	1.28e-06	6.49e-06	1.74784	UP
SLC25A43	1.17e-08	9.67e-08	0.63339	DOWN
SLC35F1	7.64e-23	3.72e-20	2.37203	UP
SLC40A1	6.55e-12	1.33e-10	1.57213	UP
SLC4A4	5.73e-19	8.17e-17	1.88026	UP
SLC6A1	1.85e-11	3.31e-10	2.88719	UP
SLCO1B3	0.000142	0.000431	0.65453	DOWN
SLFN5	3.99e-16	2.44e-14	0.614957	DOWN
SLIT1	6.22e-14	2.19e-12	1.93026	UP
SLIT2	5.97e-08	4.26e-07	0.655198	DOWN
SLITRK3	4.51e-07	2.58e-06	1.76173	UP
SLITRK6	0.000276	0.000775	0.659926	DOWN
SMAD3	2.54e-13	7.72e-12	0.654566	DOWN
SMAD7	1.16e-15	6.41e-14	0.570197	DOWN
SMAGP	4.06e-18	4.65e-16	0.560273	DOWN
SMTN	3.1e-15	1.55e-13	0.652831	DOWN
SNAI2	8.63e-09	7.36e-08	0.654051	DOWN
SNHG18	8.08e-07	4.32e-06	0.648998	DOWN
SNORD3A	0.00227	0.00501	1.6325	UP
SNTG1	7.38e-09	6.41e-08	1.51094	UP
SORCS3	2.66e-06	1.24e-05	1.50852	UP
SORL1	6e-07	3.32e-06	1.6282	UP
SOX11	1.62e-12	3.97e-11	1.93779	UP
SOX2	2.36e-16	1.55e-14	1.90971	UP
SOX21-AS1	6.56e-07	3.59e-06	1.58672	UP
SOX2-OT	1.08e-12	2.77e-11	2.27275	UP
SOX6	2e-19	3.38e-17	1.55018	UP
SOX8	7.05e-26	1.14e-22	3.19503	UP
SOX9-AS1	8.15e-14	2.8e-12	1.51809	UP
SPANXA1	4.04e-06	1.81e-05	0.561946	DOWN
SPANXA1	6.61e-06	2.8e-05	0.562421	DOWN
SPANXA1	2.75e-06	1.28e-05	0.623612	DOWN
SPANXB1	0.000162	0.000484	0.64253	DOWN
SPARCL1	4.45e-37	9.33e-33	3.76417	UP
SPATA6	1.3e-10	1.82e-09	1.6087	UP
SPHK1	2.33e-12	5.46e-11	0.574629	DOWN
SPON1	1.6e-05	6.13e-05	1.57786	UP
SPRY1	6.66e-14	2.34e-12	1.79142	UP
SPRY4	2.52e-10	3.25e-09	1.61328	UP
SRD5A1	1.48e-20	3.69e-18	0.634533	DOWN
SRSF12	3.4e-12	7.55e-11	1.50517	UP
ST3GAL5	4.04e-14	1.51e-12	1.51493	UP
STC2	9.19e-12	1.8e-10	0.498653	DOWN
STEAP1	2.66e-09	2.6e-08	0.562495	DOWN
STMN3	3.92e-17	3.47e-15	1.81966	UP
STMN4	7.5e-10	8.54e-09	1.64425	UP
STXBP5	2.04e-14	8.11e-13	0.624345	DOWN
SVIL	9.79e-11	1.42e-09	0.641826	DOWN
SYBU	9.86e-09	8.31e-08	1.61422	UP
SYNC	2.06e-16	1.41e-14	0.602203	DOWN
SYT11	9.95e-18	1.03e-15	1.54766	UP
SYT17	6.48e-23	3.23e-20	2.44202	UP
TAGLN3	5.76e-08	4.12e-07	1.56022	UP
TBX3	1.88e-12	4.49e-11	0.65158	DOWN
TCEAL2	3.19e-05	0.000114	1.84354	UP
TCEAL7	0.00117	0.00279	1.53177	UP
TCF19	1.55e-12	3.82e-11	0.640972	DOWN
TCRDV2	7.37e-05	0.000239	2.0463	UP
TENM2	1.79e-06	8.75e-06	0.576873	DOWN
TENM3	2.51e-15	1.3e-13	0.657886	DOWN
TFAP2C	1.5e-12	3.7e-11	0.478991	DOWN
TFPI2	3.1e-07	1.85e-06	0.509346	DOWN
TGFBI	3.48e-06	1.58e-05	0.606451	DOWN
THBS1	5.59e-19	8.02e-17	0.411309	DOWN
THBS4	1.17e-07	7.78e-07	1.51951	UP
THSD7A	3.7e-12	8.11e-11	1.8542	UP
TIGD7	1.76e-18	2.21e-16	1.51239	UP
TIMP4	4.68e-07	2.66e-06	1.67037	UP
TK1	6.29e-16	3.68e-14	0.579715	DOWN
TLE2	1.9e-14	7.61e-13	1.69661	UP
TM7SF2	1.27e-16	9.41e-15	1.62903	UP
TMEM145	2.37e-09	2.35e-08	1.64197	UP
TMEM170B	4.07e-14	1.52e-12	1.55163	UP
TMEM176A	0.000194	0.000569	1.5808	UP
TMEM178A	6.04e-12	1.24e-10	2.78812	UP
TMEM178B	1.4e-20	3.57e-18	1.54948	UP
TMEM200A	3.12e-07	1.86e-06	0.460573	DOWN
TMEM255A	7.33e-11	1.11e-09	1.64758	UP
TMEM35	6.32e-07	3.48e-06	1.6795	UP
TMOD1	2.59e-05	9.4e-05	1.50282	UP
TMPRSS15	0.000592	0.00152	0.661319	DOWN
TNFAIP8	1.02e-19	1.86e-17	0.630342	DOWN
TNFSF13B	0.00279	0.00604	1.50447	UP
TNNT1	5.09e-09	4.59e-08	0.535219	DOWN
TOX2	1.87e-09	1.91e-08	0.501085	DOWN
TOX3	1.36e-07	8.88e-07	1.71431	UP
TPBG	3.33e-17	3.02e-15	0.53242	DOWN
TRAM2	4.53e-22	1.93e-19	0.566612	DOWN
TRDV3	4.94e-05	0.000168	1.63957	UP
TREM2	0.000336	0.000922	1.61245	UP
TRIL	3.48e-07	2.05e-06	1.79723	UP
TRIM9	1.53e-16	1.1e-14	1.7897	UP
TSLP	8.96e-05	0.000285	0.658629	DOWN
TSPAN11	2.64e-11	4.56e-10	1.68933	UP
TSPAN7	2.25e-21	7.46e-19	2.61962	UP
TTF2	1.19e-16	8.9e-15	0.650138	DOWN
TTYH1	3.87e-34	4.05e-30	3.4046	UP
TTYH2	7.89e-15	3.52e-13	1.64231	UP
TUBB2B	5.86e-11	9.1e-10	1.58329	UP
TWIST1	1.24e-10	1.76e-09	0.598334	DOWN
TWIST2	1.29e-09	1.39e-08	0.586914	DOWN
TYROBP	0.000155	0.000466	2.08833	UP
TYRP1	0.000157	0.000471	0.664589	DOWN
UBE2QL1	6.66e-05	0.000219	1.54386	UP
UG0898H09	6.73e-09	5.91e-08	1.94154	UP
ULBP2	5.84e-19	8.21e-17	0.525537	DOWN
VANGL1	1.55e-16	1.11e-14	0.630899	DOWN
VANGL2	4.91e-23	2.94e-20	2.24917	UP
VEGFC	1.23e-15	6.72e-14	0.399199	DOWN
VGF	1.83e-05	6.91e-05	1.51714	UP
VSIG4	0.000154	0.000464	1.97578	UP
WASF3	6.1e-15	2.81e-13	1.65853	UP
WFDC21P	3.29e-07	1.95e-06	0.595029	DOWN
WNT5A	1.2e-14	5.08e-13	0.530458	DOWN
XKR4	1.36e-07	8.87e-07	1.69079	UP
ZBTB16	4.29e-05	0.000148	1.52995	UP
ZFP3	1.9e-17	1.84e-15	1.74415	UP
ZNF334	6.32e-12	1.29e-10	1.5004	UP
ZNF423	5.33e-08	3.85e-07	1.66008	UP
ZNF610	3.84e-11	6.29e-10	1.58666	UP
ZNF704	6.41e-17	5.33e-15	1.58048	UP
ZNF711	3.57e-12	7.87e-11	1.71464	UP
ZNF853	1.73e-18	2.21e-16	1.77883	UP
