# Supplementary material for: Computational identification of specific genes for glioblastoma stem-like cells identity
Source: Sci Rep. 2018 May 17;8:7769. doi: 10.1038/s41598-018-26081-5 (PMC5958093; doi:10.1038/s41598-018-26081-5)
Supplement: Supplementary file 3 — Supplementary Table S2 [file 41598_2018_26081_MOESM3_ESM.xlsx]

## Sheet: kegg_DEGs_up_TPC_Suva_et_al
ID_CATEGORY	NAME_CATEGORY	ADJUSTED_PVALUE	NON_CORR_PVALUE	FOLD_ENRICHMENT	#GENES	GENES
hsa00650	Butanoate metabolism	0.0224	4.17e-05	8.98	6	GAD1,OXCT2,BDH1,ALDH5A1,ABAT,HMGCS1
hsa00072	Synthesis and degradation of ketone bodies	0.245	0.000911	14.46	3	OXCT2,BDH1,HMGCS1
hsa04727	GABAergic synapse	0.266	0.00148	3.65	8	GAD1,GABRA5,GNG4,GNG7,GABRD,ABAT,GNG2,SLC6A11
hsa04723	Retrograde endocannabinoid signaling	1	0.086	2.13	5	GABRA5,GABRD,GNG7,GNG2,GNG4
hsa00310	Lysine degradation	1	0.363	1.58	2	GLT25D2,OGDHL
hsa04650	Natural killer cell mediated cytotoxicity	1	0.726	0.82	4	RAC3,SHC2,SHC3,VAV3
hsa00561	Glycerolipid metabolism	1	0.42	1.4	2	LPL,DGAT2
hsa04080	Neuroactive ligand-receptor interaction	1	0.628	0.93	6	GABRA5,GABRD,P2RX7,GRIK3,P2RX5,CHRM1
hsa04961	Endocrine and other factor-regulated calcium reabsorption	1	0.0275	3.47	4	ATP1A3,DNM1,ATP1A2,ATP1B2
hsa05210	Colorectal cancer	1	0.42	1.4	2	RAC3,FOS
hsa04530	Tight junction	1	0.415	1.22	4	MYH14,MYH11,ACTN2,PPP2R2B
hsa00532	Glycosaminoglycan biosynthesis	1	0.0134	5.92	3	CHST11,B3GAT1,CSGALNACT1
hsa05142	Chagas disease (American trypanosomiasis)	1	0.748	0.75	2	FOS,PPP2R2B
hsa04670	Leukocyte transendothelial migration	1	0.526	1.08	3	ACTN2,RAPGEF4,VAV3
hsa04970	Salivary secretion	1	0.363	1.4	3	ATP1A3,ATP1A2,ATP1B2
hsa05032	Morphine addiction	1	0.00765	3.07	7	GABRA5,GABRD,GNG7,PDE3B,PDE4B,GNG2,GNG4
hsa04975	Fat digestion and absorption	1	0.346	1.64	2	SCARB1,DGAT2
hsa04144	Endocytosis	1	0.94	0.51	3	DNM1,PSD,ACAP3
hsa05217	Basal cell carcinoma	1	0.371	1.55	2	FZD3,WNT6
hsa05033	Nicotine addiction	1	0.227	2.23	2	GABRA5,GABRD
hsa04973	Carbohydrate digestion and absorption	1	0.0889	2.83	3	ATP1A3,ATP1A2,ATP1B2
hsa04510	Focal adhesion	1	0.0571	1.83	9	CCND2,RAC3,SHC3,VAV3,LAMA1,LAMC3,ACTN2,SHC2,LAMA4
hsa04726	Serotonergic synapse	1	0.32	1.4	4	GNG7,KCND2,GNG2,GNG4
hsa04310	Wnt signaling pathway	1	0.502	1.09	4	CCND2,FZD3,RAC3,WNT6
hsa04350	TGF-beta signaling pathway	1	0.363	1.4	3	BMP7,ID4,BMP8B
hsa04060	Cytokine-cytokine receptor interaction	1	0.665	0.9	6	BMP7,NGFR,TNFRSF19,CNTFR,LIFR,CX3CL1
hsa03013	RNA transport	1	0.764	0.76	3	EEF1A2,NUP210,CYFIP2
hsa04115	p53 signaling pathway	1	0.206	1.91	3	BAI1,CCND2,GADD45G
hsa00260	Glycine, serine and threonine metabolism	1	0.209	2.35	2	CHDH,GLDC
hsa00562	Inositol phosphate metabolism	1	0.412	1.42	2	IMPA2,ISYNA1
hsa05140	Leishmaniasis	1	0.87	0.57	2	FOS,MARCKSL1
hsa04062	Chemokine signaling pathway	1	0.0359	2	9	ELMO1,SHC3,GNG4,VAV3,PREX1,GNG7,SHC2,GNG2,CX3CL1
hsa00760	Nicotinate and nicotinamide metabolism	1	0.135	3.1	2	QPRT,NT5M
hsa04974	Protein digestion and absorption	1	0.0165	2.93	6	ATP1A3,ATP1A2,COL9A1,SLC1A1,COL9A3,ATP1B2
hsa04916	Melanogenesis	1	0.692	0.84	2	FZD3,WNT6
hsa00514	Other types of O-glycan biosynthesis	1	0.304	1.81	2	FUT9,GLT25D2
hsa00510	N-Glycan biosynthesis	1	0.321	1.74	2	MGAT4A,MAN1C1
hsa05412	Arrhythmogenic right ventricular cardiomyopathy (ARVC)	1	0.512	1.17	2	CACNG4,ACTN2
hsa04630	Jak-STAT signaling pathway	1	0.502	1.09	4	CCND2,SPRY1,CNTFR,LIFR
hsa00601	Glycosphingolipid biosynthesis	1	0.12	3.34	2	FUT9,ST3GAL6
hsa04380	Osteoclast differentiation	1	0.753	0.77	3	GAB2,FOS,FOSB
hsa04724	Glutamatergic synapse	1	0.025	2.43	7	GNG7,HOMER1,GNG2,SLC1A3,GRIK3,SLC1A1,GNG4
hsa04330	Notch signaling pathway	1	0.128	2.41	3	DLL3,DLL1,NOTCH1
hsa05012	Parkinson's disease	1	0.838	0.62	2	LRRK2,NDUFV3
hsa04662	B cell receptor signaling pathway	1	0.274	1.65	3	RAC3,FOS,VAV3
hsa05200	Pathways in cancer	1	0.36	1.17	9	TRAF4,RAC3,LAMA1,LAMC3,FZD3,WNT6,CEBPA,FOS,LAMA4
hsa04010	MAPK signaling pathway	1	0.231	1.34	9	CACNA1H,RAC3,GADD45G,MAPK8IP2,NTRK2,CACNG4,FOS,NR4A1,MAP3K1
hsa05100	Bacterial invasion of epithelial cells	1	0.0774	2.48	4	DNM1,ELMO1,SHC2,SHC3
hsa04977	Vitamin digestion and absorption	1	0.105	3.62	2	SCARB1,FOLH1
hsa04960	Aldosterone-regulated sodium reabsorption	1	0.0678	3.17	3	ATP1A3,ATP1A2,ATP1B2
hsa04142	Lysosome	1	0.832	0.63	2	LAPTM4B,CTSL2
hsa00230	Purine metabolism	1	0.387	1.23	5	FHIT,PDE3B,PDE4B,NT5M,ADA
hsa05160	Hepatitis C	1	0.847	0.61	2	SCARB1,PPP2R2B
hsa05220	Chronic myeloid leukemia	1	0.237	1.78	3	GAB2,SHC2,SHC3
hsa03320	PPAR signaling pathway	1	0.0977	2.28	4	LPL,DBI,FABP7,ACSBG1
hsa04260	Cardiac muscle contraction	1	0.0977	2.28	4	ATP1A3,ATP1A2,CACNG4,ATP1B2
hsa05146	Amoebiasis	1	0.289	1.47	4	LAMA1,LAMC3,ACTN2,LAMA4
hsa04940	Type I diabetes mellitus	1	0.896	0.53	2	GAD1,ICA1
hsa04721	Synaptic vesicle cycle	1	0.0839	2.41	4	DNM1,SNAP25,UNC13A,CPLX1
hsa05132	Salmonella infection	1	0.613	0.98	2	MYH14,FOS
hsa05166	HTLV-I infection	1	0.676	0.9	8	CCND2,FZD3,WNT6,ATF3,MYBL2,FOS,MAP3K1,TERT
hsa00410	beta-Alanine metabolism	1	0.135	3.1	2	GAD1,ABAT
hsa00240	Pyrimidine metabolism	1	0.462	1.19	3	TYMS,NT5M,DHODH
hsa00330	Arginine and proline metabolism	1	0.38	1.52	2	CKB,CKMT1A
hsa00600	Sphingolipid metabolism	1	0.138	2.32	3	UGT8,CERS4,CERS1
hsa04666	Fc gamma R-mediated phagocytosis	1	0.189	1.77	4	GAB2,DNM1,VAV3,MARCKSL1
hsa00280	Valine, leucine and isoleucine degradation	1	0.0845	2.89	3	OXCT2,ABAT,HMGCS1
hsa04910	Insulin signaling pathway	1	0.673	0.87	3	PDE3B,SHC2,SHC3
hsa04520	Adherens junction	1	0.541	1.11	2	RAC3,ACTN2
hsa04978	Mineral absorption	1	0.123	2.46	3	ATP1A3,ATP1A2,ATP1B2
hsa04370	VEGF signaling pathway	1	0.527	1.14	2	RAC3,SHC2
hsa04270	Vascular smooth muscle contraction	1	0.753	0.75	2	MYH11,RAMP2
hsa05416	Viral myocarditis	1	0.78	0.74	3	MYH14,MYH11,RAC3
hsa04012	ErbB signaling pathway	1	0.613	0.98	2	SHC2,SHC3
hsa04660	T cell receptor signaling pathway	1	0.748	0.75	2	FOS,VAV3
hsa04964	Proximal tubule bicarbonate reclamation	1	0.0134	5.92	3	ATP1A3,ATP1A2,ATP1B2
hsa04728	Dopaminergic synapse	1	0.0372	2.23	7	SCN1A,GNG7,KIF5C,FOS,PPP2R2B,GNG2,GNG4
hsa04664	Fc epsilon RI signaling pathway	1	0.318	1.51	3	GAB2,RAC3,VAV3
hsa04512	ECM-receptor interaction	1	0.456	1.21	3	LAMA1,LAMC3,LAMA4
hsa05010	Alzheimer's disease	1	0.931	0.47	2	LPL,NDUFV3
hsa04722	Neurotrophin signaling pathway	1	0.173	1.69	5	NGFR,MAP3K1,NTRK2,SHC2,SHC3
hsa04360	Axon guidance	1	0.0324	2.3	7	EPHB3,RAC3,DPYSL5,PLXNB3,SEMA6D,NTN1,SEMA6A
hsa05031	Amphetamine addiction	1	0.243	1.76	3	ARC,FOS,FOSB
hsa00250	Alanine, aspartate and glutamate metabolism	1	0.0366	4.07	3	GAD1,ALDH5A1,ABAT
hsa05143	African trypanosomiasis	1	0.244	2.12	2	LAMA4,HBA1
hsa04110	Cell cycle	1	0.331	1.38	4	CCND2,GADD45G,ORC4,ORC1
hsa00640	Propanoate metabolism	1	0.168	2.71	2	ABAT,ACSS1
hsa04340	Hedgehog signaling pathway	1	0.0395	3.1	4	BMP7,WNT6,GAS1,BMP8B
hsa05145	Toxoplasmosis	1	0.902	0.57	3	LAMA1,LAMC3,LAMA4
hsa04725	Cholinergic synapse	1	0.0475	2.28	6	GNG7,KCNQ2,FOS,GNG2,GNG4,CHRM1
hsa04514	Cell adhesion molecules (CAMs)	1	0.98	0.35	2	NLGN3,NLGN4X
hsa04972	Pancreatic secretion	1	0.425	1.26	3	ATP1A3,ATP1A2,ATP1B2
hsa04810	Regulation of actin cytoskeleton	1	0.22	1.43	7	MYH14,SSH1,RAC3,ACTN2,CYFIP2,CHRM1,VAV3
hsa05034	Alcoholism	1	0.129	1.66	7	GNG7,FOSB,NTRK2,SHC2,SHC3,GNG2,GNG4
hsa04971	Gastric acid secretion	1	0.0977	2.28	4	ATP1A3,ATP1A2,KCNJ10,ATP1B2
hsa05214	Glioma	1	0.444	1.34	2	SHC2,SHC3
hsa04145	Phagosome	1	0.992	0.3	2	SCARB1,TUBB2B
hsa04020	Calcium signaling pathway	1	0.613	0.95	4	CACNA1H,P2RX7,P2RX5,CHRM1
hsa01100	Metabolic pathways	1	0.108	1.23	35	GAD1,TYMS,CSGALNACT1,CKMT1A,ACSS1,TM7SF2,NT5M,EPHX2,GLDC,OGDHL,CERS1,MGAT4A,ST3GAL6,ADA,NDUFV3,DGAT2,ABAT,IMPA2,UGT8,FUT9,EXTL1,ACSBG1,HMGCS1,QPRT,BDH1,CKB,MAN1C1,DHODH,ISYNA1,PAFAH1B3,CERS4,SQLE,B3GAT1,ALDH5A1,FDFT1
hsa04976	Bile secretion	1	0.0839	2.41	4	ATP1A3,ATP1A2,SCARB1,ATP1B2
hsa00534	Glycosaminoglycan biosynthesis	1	0.0212	5.01	3	B3GAT1,EXTL1,HS6ST2
hsa05202	Transcriptional misregulation in cancer	1	0.137	1.63	7	CCND2,NGFR,ETV4,CEBPA,TSPAN7,ETV1,ETV5
hsa05222	Small cell lung cancer	1	0.0562	2.41	5	LAMA1,TRAF4,LAMC3,FHIT,LAMA4

## Sheet: kegg_DEGs_down_TPC_Suva_et_al
ID_CATEGORY	NAME_CATEGORY	ADJUSTED_PVALUE	NON_CORR_PVALUE	FOLD_ENRICHMENT	#GENES	GENES
hsa04510	Focal adhesion	1.07e-10	1.45e-13	3.93	38	CAV2,FLNB,LAMB3,VEGFC,PAK1,VEGFA,PARVA,ITGA11,FN1,ITGB1,CAV1,ITGA5,COL6A3,MYL12A,ITGA1,THBS1,COL1A2,COL5A2,THBS2,COL6A1,ITGB5,COL5A1,PDGFRB,SHC4,FLNC,COL3A1,COL1A1,PDGFD,VASP,MYL9,MET,ITGA3,MYLK,SHC1,VCL,COL6A2,ACTN1,SPP1
hsa04512	ECM-receptor interaction	3.98e-06	1.07e-08	4.29	21	THBS2,ITGB5,COL6A1,COL5A1,LAMB3,COL3A1,COL1A1,CD44,FN1,ITGA11,ITGB1,ITGA5,ITGA3,SDC4,COL6A3,THBS1,ITGA1,COL1A2,COL5A2,COL6A2,SPP1
hsa04810	Regulation of actin cytoskeleton	7.25e-05	2.94e-07	2.9	28	ITGB5,PDGFRB,CHRM2,RRAS,TMSB4X,F2R,PAK1,SSH3,FGF14,PDGFD,ITGA11,FN1,MYL9,ITGB1,CFL2,ITGA5,FGF7,MYH9,ITGA3,RRAS2,MYLK,TMSB4Y,MYL12A,ITGA1,ARPC1B,VCL,ITGB2,ACTN1
hsa05146	Amoebiasis	0.000946	5.11e-06	3.36	18	COL5A1,LAMB3,IL6,SERPINB1,COL3A1,SERPINB2,IL8,COL1A1,FN1,TGFB2,IL1R1,COL1A2,SERPINB6,ITGB2,VCL,ACTN1,TLR4,COL5A2
hsa05144	Malaria	0.00124	8.37e-06	4.56	12	THBS2,MYD88,TGFB2,IL6,MET,VCAM1,SDC4,IL8,CCL2,THBS1,ITGB2,TLR4
hsa05100	Bacterial invasion of epithelial cells	0.00755	6.12e-05	3.78	12	CAV2,FN1,ITGB1,CAV1,CD2AP,ITGA5,MET,SHC4,SHC1,ARPC1B,VCL,ARHGAP10
hsa04360	Axon guidance	0.0093	8.79e-05	2.84	17	NTNG1,CXCL12,RASA1,NRP1,EPHA2,PAK1,EPHA5,EPHA4,ABLIM3,UNC5B,SEMA3C,ITGB1,CFL2,MET,SLIT3,NTN4,EPHB2
hsa04974	Protein digestion and absorption	0.0155	0.000167	3.22	13	COL6A1,COL5A1,KCNN4,MME,COL18A1,COL6A3,COL3A1,COL12A1,COL1A1,COL1A2,SLC38A2,COL5A2,COL6A2
hsa04060	Cytokine-cytokine receptor interaction	0.0203	0.000274	2.05	27	IL7R,IL11,PDGFRB,CXCL12,INHBA,IL6,CTF1,VEGFC,CXCR5,CCL2,IL8,VEGFA,FAS,TGFBR2,TNFSF4,KITLG,TGFB2,IL15,CLCF1,IL15RA,MET,TNFSF12,IL1R1,LIF,IL4R,TNFRSF12A,CCL26
hsa05133	Pertussis	0.0203	0.000263	3.08	13	C1S,ITGB1,MYD88,CFL2,ITGA5,IL6,IRF1,IL8,TICAM2,LY96,ITGB2,CASP1,TLR4
hsa04640	Hematopoietic cell lineage	0.0257	0.000416	2.81	14	IL7R,IL11,KITLG,ITGA5,IL6,IL1R1,ITGA3,CD55,MME,CD59,ITGA1,IL4R,ANPEP,CD44
hsa04610	Complement and coagulation cascades	0.0257	0.000411	3.11	12	C1S,TFPI,PLAU,F2R,PLAUR,CD55,THBD,F3,CD59,SERPINE1,F8,CFH
hsa05410	Hypertrophic cardiomyopathy (HCM)	0.0398	0.000698	2.94	12	ITGA11,ITGB5,ITGB1,TGFB2,TPM2,ACTC1,ITGA5,IL6,TPM4,ITGA3,TPM1,ITGA1
hsa04350	TGF-beta signaling pathway	0.0497	0.00094	2.84	12	THBS2,ID1,TGFB2,INHBA,LTBP1,FST,SMAD6,SMAD7,DCN,THBS1,GDF6,TGFBR2
hsa05200	Pathways in cancer	0.112	0.00226	1.79	27	FZD7,PDGFRB,MMP2,EPAS1,LAMB3,BCL2L1,IL6,STAT5A,VEGFC,DAPK1,WNT5A,IL8,FZD2,VEGFA,FGF14,FAS,TGFBR2,FN1,WNT5B,ITGB1,KITLG,TGFB2,FGF7,MET,MMP1,ITGA3,FZD8
hsa05219	Bladder cancer	0.135	0.00291	3.59	7	MMP1,VEGFC,DAPK1,MMP2,IL8,VEGFA,THBS1
hsa05414	Dilated cardiomyopathy	0.186	0.00427	2.5	11	ITGA11,ITGB5,ITGB1,TGFB2,TPM2,ACTC1,ITGA5,TPM4,ITGA3,TPM1,ITGA1
hsa05412	Arrhythmogenic right ventricular cardiomyopathy (ARVC)	0.245	0.00596	2.68	9	ITGA11,ITGB5,ITGB1,ITGA5,ITGA3,GJA1,ITGA1,DSP,ACTN1
hsa04010	MAPK signaling pathway	0.505	0.0129	1.66	22	PDGFRB,RASA1,FLNB,RRAS,HSPA1A,GADD45B,FLNC,RASGRP3,MAPK7,PAK1,NGF,FGF14,FAS,TGFBR2,TGFB2,FGF7,PTPRR,IL1R1,BDNF,RRAS2,NTF3,HSPA2
hsa04670	Leukocyte transendothelial migration	0.641	0.0199	2.02	11	MYL9,ITGB1,CXCL12,MMP2,CLDN1,VCAM1,MYL12A,VCL,ITGB2,ACTN1,VASP
hsa05132	Salmonella infection	0.641	0.019	2.23	9	MYD88,FLNB,IL6,MYH9,FLNC,IL8,ARPC1B,CASP1,TLR4
hsa04064	NF-kappa B signaling pathway	0.641	0.0178	2.05	11	CXCL12,MYD88,BCL2L1,PLAU,GADD45B,IL1R1,VCAM1,IL8,TICAM2,LY96,TLR4
hsa05134	Legionellosis	0.641	0.0197	2.35	8	MYD88,HSPA1A,IL6,IL8,ITGB2,TLR4,HSPA2,CASP1
hsa04630	Jak-STAT signaling pathway	0.869	0.0282	1.8	13	IL7R,IL11,IL15,CLCF1,IL15RA,BCL2L1,IL6,SOCS5,CTF1,STAT5A,LIF,IL4R,IRF9
hsa05162	Measles	1	0.399	1.15	8	MYD88,HSPA1A,IL6,STAT5A,FAS,TLR4,HSPA2,IRF9
hsa05168	Herpes simplex infection	1	0.896	0.73	11	MYD88,IL15,HLA-E,IL6,TLR3,CCL2,SP100,HLA-C,HLA-B,FAS,IRF9
hsa04140	Regulation of autophagy	1	0.199	1.94	3	GABARAPL1,ATG4A,ULK2
hsa04080	Neuroactive ligand-receptor interaction	1	0.822	0.79	10	PTGER4,ADRA1D,HRH1,EDNRA,F2RL2,OXTR,CHRM2,F2R,ADRB2,ADRA1B
hsa05210	Colorectal cancer	1	0.78	0.71	2	TGFB2,TGFBR2
hsa02010	ABC transporters	1	0.756	0.75	2	ABCC3,ABCA1
hsa05032	Morphine addiction	1	0.944	0.45	2	PDE3A,PDE1C
hsa00604	Glycosphingolipid biosynthesis	1	0.212	2.32	2	B3GALT4,ST6GALNAC5
hsa05323	Rheumatoid arthritis	1	0.0428	1.66	14	IL11,ANGPT1,CXCL12,TGFB2,IL15,IL6,TCIRG1,MMP1,CTSL1,IL8,CCL2,VEGFA,ITGB2,TLR4
hsa05120	Epithelial cell signaling in Helicobacter pylori infection	1	0.244	1.49	5	PAK1,IL8,HBEGF,MET,TCIRG1
hsa05016	Huntington's disease	1	0.994	0.34	3	BDNF,POLR2B,TGM2
hsa04310	Wnt signaling pathway	1	0.434	1.11	8	WNT5B,FZD7,WNT5A,FZD2,DKK1,FOSL1,DAAM2,FZD8
hsa04141	Protein processing in endoplasmic reticulum	1	0.936	0.58	5	SEC24D,HSPA1A,MAN1A1,CRYAB,HSPA2
hsa05140	Leishmaniasis	1	0.827	0.73	5	ITGB1,MYD88,TGFB2,ITGB2,TLR4
hsa00760	Nicotinate and nicotinamide metabolism	1	0.036	3.15	4	AOX1,BST1,NNMT,NT5E
hsa04623	Cytosolic DNA-sensing pathway	1	0.55	1.05	3	TMEM173,IL6,CASP1
hsa00512	Mucin type O-Glycan biosynthesis	1	0.187	2	3	GALNT10,GCNT4,GALNT5
hsa05152	Tuberculosis	1	0.519	1.02	12	MYD88,CEBPB,TGFB2,IL6,TCIRG1,VDR,LAMP2,MRC2,IRAK2,CTSD,ITGB2,TLR4
hsa00510	N-Glycan biosynthesis	1	0.67	0.88	2	MAN1A1,ALG2
hsa04380	Osteoclast differentiation	1	0.359	1.17	9	TGFB2,FHL2,IL1R1,FOSL2,SQSTM1,FOSL1,CYLD,TGFBR2,IRF9
hsa04724	Glutamatergic synapse	1	0.98	0.35	2	GLS,SLC38A2
hsa04621	NOD-like receptor signaling pathway	1	0.0733	2.03	6	TRIP6,CCL2,IL8,CASP5,IL6,CASP1
hsa04662	B cell receptor signaling pathway	1	0.88	0.56	2	RASGRP3,IFITM1
hsa04142	Lysosome	1	0.174	1.44	9	GALC,SMPD1,NPC2,TCIRG1,LAMP2,CTSL1,CTNS,CTSD,CTSB
hsa05220	Chronic myeloid leukemia	1	0.113	1.81	6	SHC1,TGFB2,BCL2L1,STAT5A,SHC4,TGFBR2
hsa04260	Cardiac muscle contraction	1	0.455	1.16	4	TPM1,TPM2,ACTC1,TPM4
hsa03320	PPAR signaling pathway	1	0.262	1.45	5	MMP1,ME1,CPT1C,ACSL5,FABP5
hsa05164	Influenza A	1	0.604	0.96	12	MYD88,HSPA1A,IL6,TLR3,CCL2,IL8,FAS,FURIN,CASP1,IRF9,TLR4,HSPA2
hsa00140	Steroid hormone biosynthesis	1	0.815	0.66	2	AKR1C1,HSD17B2
hsa04940	Type I diabetes mellitus	1	0.762	0.81	6	PTPRN,CPE,HLA-E,HLA-B,HLA-C,FAS
hsa05130	Pathogenic Escherichia coli infection	1	0.069	2.07	6	KRT18,ITGB1,CLDN1,LY96,ARPC1B,TLR4
hsa00010	Glycolysis / Gluconeogenesis	1	0.582	1	3	LDHA,BPGM,GCK
hsa04910	Insulin signaling pathway	1	0.676	0.89	6	SHC1,PDE3A,IRS1,SHC4,PPP1R3C,GCK
hsa04520	Adherens junction	1	0.0627	1.98	7	SNAI2,PTPRM,LMO7,MET,VCL,TGFBR2,ACTN1
hsa04978	Mineral absorption	1	0.091	2.08	5	HEPH,MT1E,SLC39A4,CYBRD1,VDR
hsa05211	Renal cell carcinoma	1	0.0968	1.89	6	VEGFC,PAK1,TGFB2,EPAS1,VEGFA,MET
hsa05416	Viral myocarditis	1	0.699	0.87	7	CD55,CAV1,HLA-E,HLA-B,HLA-C,ITGB2,MYH9
hsa05215	Prostate cancer	1	0.914	0.5	2	PDGFRB,PDGFD
hsa05010	Alzheimer's disease	1	0.992	0.36	3	MME,BACE1,FAS
hsa04722	Neurotrophin signaling pathway	1	0.127	1.55	9	SH2B3,SHC4,BDNF,NGF,MAPK7,IRAK2,SHC1,NTF3,IRS1
hsa05143	African trypanosomiasis	1	0.113	2.15	4	VCAM1,MYD88,IL6,FAS
hsa00250	Alanine, aspartate and glutamate metabolism	1	0.176	2.07	3	ASS1,GLS,GFPT2
hsa04110	Cell cycle	1	0.981	0.35	2	TGFB2,GADD45B
hsa05218	Melanoma	1	0.219	1.55	5	PDGFRB,FGF7,MET,FGF14,PDGFD
hsa04912	GnRH signaling pathway	1	0.679	0.87	4	MAPK7,MMP2,MMP14,HBEGF
hsa04972	Pancreatic secretion	1	0.853	0.64	3	BST1,ATP2B4,RAB27B
hsa05214	Glioma	1	0.571	1.02	3	PDGFRB,SHC1,SHC4
hsa04145	Phagosome	1	0.455	1.06	14	THBS2,ITGB5,ITGB1,HLA-E,ITGA5,TCIRG1,LAMP2,CTSL1,MRC2,HLA-C,HLA-B,THBS1,ITGB2,TLR4
hsa04020	Calcium signaling pathway	1	0.072	1.57	13	ADRA1D,HRH1,EDNRA,PDGFRB,BST1,OXTR,CHRM2,ATP2B4,F2R,ADRB2,ADRA1B,MYLK,PDE1C
hsa04976	Bile secretion	1	0.845	0.61	2	NCEH1,ABCC3
hsa00534	Glycosaminoglycan biosynthesis	1	0.332	1.7	2	HS3ST3B1,EXT1
hsa05222	Small cell lung cancer	1	0.388	1.22	5	ITGA3,FN1,ITGB1,LAMB3,BCL2L1
hsa04614	Renin-angiotensin system	1	0.179	2.59	2	MME,ANPEP
hsa00620	Pyruvate metabolism	1	0.137	2	4	ME1,LDHA,AKR1B10,ME3
hsa04150	mTOR signaling pathway	1	0.422	1.27	3	VEGFC,ULK2,VEGFA
hsa05212	Pancreatic cancer	1	0.211	1.57	5	VEGFC,TGFB2,BCL2L1,VEGFA,TGFBR2
hsa04930	Type II diabetes mellitus	1	0.729	0.79	2	IRS1,GCK
hsa04650	Natural killer cell mediated cytotoxicity	1	0.367	1.14	11	MICA,HLA-E,SHC4,MICB,PAK1,SHC1,ULBP2,HLA-C,HLA-B,FAS,ITGB2
hsa00561	Glycerolipid metabolism	1	0.78	0.71	2	AGPAT9,AKR1B10
hsa00532	Glycosaminoglycan biosynthesis	1	0.263	2	2	DSE,CHSY3
hsa04530	Tight junction	1	0.467	1.09	7	MYL9,RRAS2,MYL12A,RRAS,CLDN1,ACTN1,MYH9
hsa05142	Chagas disease (American trypanosomiasis)	1	0.0767	1.72	9	MYD88,TGFB2,IL6,SERPINE1,IL8,CCL2,FAS,TLR4,TGFBR2
hsa04970	Salivary secretion	1	0.246	1.42	6	ADRB2,ADRA1D,KCNN4,ADRA1B,BST1,ATP2B4
hsa04144	Endocytosis	1	0.0751	1.46	17	CAV2,EHD2,DAB2,HSPA1A,F2R,ADRB2,RAB11FIP5,SMAD7,HLA-C,HLA-B,TGFBR2,CAV1,TGFB2,HLA-E,MET,SMAD6,HSPA2
hsa05217	Basal cell carcinoma	1	0.109	1.97	5	WNT5B,FZD7,WNT5A,FZD2,FZD8
hsa00120	Primary bile acid biosynthesis	1	0.179	2.59	2	HSD3B7,CH25H
hsa00380	Tryptophan metabolism	1	0.561	1.08	2	AOX1,TDO2
hsa04920	Adipocytokine signaling pathway	1	0.514	1.08	4	CAMKK1,CPT1C,ACSL5,IRS1
hsa05332	Graft-versus-host disease	1	0.879	0.66	5	HLA-E,HLA-B,HLA-C,IL6,FAS
hsa04115	p53 signaling pathway	1	0.195	1.62	5	SERPINE1,THBS1,PERP,GADD45B,FAS
hsa04062	Chemokine signaling pathway	1	0.666	0.9	8	CXCL12,SHC4,CXCR5,PAK1,IL8,CCL2,SHC1,CCL26
hsa04210	Apoptosis	1	0.246	1.42	6	NGF,IRAK2,MYD88,BCL2L1,FAS,IL1R1
hsa04916	Melanogenesis	1	0.186	1.5	7	WNT5B,FZD7,WNT5A,KITLG,FZD2,EDN1,FZD8
hsa05330	Allograft rejection	1	0.92	0.58	4	HLA-E,HLA-B,HLA-C,FAS
hsa05020	Prion diseases	1	0.335	1.47	3	PRNP,HSPA1A,IL6
hsa05322	Systemic lupus erythematosus	1	0.998	0.3	3	C1S,TRIM21,ACTN1
hsa00520	Amino sugar and nucleotide sugar metabolism	1	0.373	1.38	3	CYB5R2,GFPT2,GCK
hsa05012	Parkinson's disease	1	0.957	0.47	3	PINK1,UBA7,UBB
hsa04960	Aldosterone-regulated sodium reabsorption	1	0.561	1.08	2	SGK1,IRS1
hsa05160	Hepatitis C	1	0.784	0.77	5	IL8,CLDN1,TLR3,IRF1,IRF9
hsa00230	Purine metabolism	1	0.556	1	8	NPR2,PDE5A,POLR2B,PDE3A,NT5E,POLD4,PDE1C,AK5
hsa05014	Amyotrophic lateral sclerosis (ALS)	1	0.787	0.7	2	BCL2L1,CASP1
hsa05131	Shigellosis	1	0.0571	2.17	6	ITGB1,IL8,ITGA5,ARPC1B,VCL,CD44
hsa04146	Peroxisome	1	0.876	0.57	2	FAR2,ACSL5
hsa00052	Galactose metabolism	1	0.414	1.42	2	AKR1B10,GCK
hsa04620	Toll-like receptor signaling pathway	1	0.0586	1.82	9	MYD88,TOLLIP,IL6,TLR3,IL8,TICAM2,LY96,TLR4,SPP1
hsa04721	Synaptic vesicle cycle	1	0.414	1.22	4	RIMS1,SYT1,STX1A,TCIRG1
hsa05320	Autoimmune thyroid disease	1	0.937	0.55	4	HLA-E,HLA-B,HLA-C,FAS
hsa05166	HTLV-I infection	1	0.0457	1.42	25	FZD7,PDGFRB,NRP1,RRAS,BCL2L1,IL6,STAT5A,VCAM1,WNT5A,FZD2,HLA-B,HLA-C,FOSL1,TGFBR2,WNT5B,TGFB2,IL15,IL15RA,HLA-E,POLD4,MYBL1,IL1R1,RRAS2,ITGB2,FZD8
hsa00240	Pyrimidine metabolism	1	0.879	0.61	3	POLR2B,NT5E,POLD4
hsa00600	Sphingolipid metabolism	1	0.248	1.57	4	GALC,UGCG,SGMS2,SMPD1
hsa00330	Arginine and proline metabolism	1	0.258	1.55	4	ASS1,P4HA2,GLS,P4HA3
hsa04666	Fc gamma R-mediated phagocytosis	1	0.656	0.9	4	PAK1,CFL2,ARPC1B,VASP
hsa04727	GABAergic synapse	1	0.813	0.7	3	GABARAPL1,GLS,SLC38A2
hsa00071	Fatty acid metabolism	1	0.587	1.03	2	CPT1C,ACSL5
hsa04540	Gap junction	1	0.664	0.89	4	MAPK7,GJA1,PDGFRB,PDGFD
hsa03040	Spliceosome	1	0.997	0.26	2	HSPA1A,HSPA2
hsa04270	Vascular smooth muscle contraction	1	0.156	1.52	8	ACTA2,NPR2,ADRA1D,MYL9,EDNRA,CALD1,ADRA1B,MYLK
hsa04622	RIG-I-like receptor signaling pathway	1	0.485	1.12	4	DHX58,TMEM173,IL8,CYLD
hsa04012	ErbB signaling pathway	1	0.379	1.24	5	PAK1,SHC1,HBEGF,STAT5A,SHC4
hsa04672	Intestinal immune network for IgA production	1	0.796	0.74	4	CXCL12,IL15,IL15RA,IL6
hsa05150	Staphylococcus aureus infection	1	0.963	0.46	3	C1S,CFH,ITGB2
hsa04340	Hedgehog signaling pathway	1	0.47	1.18	3	WNT5B,WNT5A,RAB23
hsa05145	Toxoplasmosis	1	0.714	0.87	9	ITGB1,MYD88,TGFB2,HSPA1A,LAMB3,BCL2L1,LY96,TLR4,HSPA2
hsa04514	Cell adhesion molecules (CAMs)	1	0.325	1.16	13	PDCD1LG2,CDH3,PTPRM,ITGB1,NEGR1,CLDN1,HLA-E,VCAM1,CD274,SDC4,HLA-C,HLA-B,ITGB2
hsa04612	Antigen processing and presentation	1	0.915	0.66	7	CTSL1,HLA-E,HSPA1A,HLA-B,HLA-C,CTSB,HSPA2
hsa04120	Ubiquitin mediated proteolysis	1	0.955	0.48	3	UBE2H,UBA7,HERC3
hsa05034	Alcoholism	1	0.97	0.48	4	BDNF,CAMKK1,SHC1,SHC4
hsa01100	Metabolic pathways	1	0.949	0.82	46	GALNT10,SGMS2,AOX1,BPGM,PIGB,ASS1,NAT1,GFPT2,POLD4,NT5E,GCNT4,HSD17B2,MOCS1,NNMT,AKR1B10,ANPEP,P4HA3,AK5,ME1,LDHA,P4HA2,SMPD1,BST1,POLR2B,ACSM2A,ACSL5,CHSY3,GALNT5,AGPAT9,TDO2,INPP1,A4GALT,GCK,GALC,UGCG,GLS,HYI,MAN1A1,ST6GALNAC5,EXT1,TCIRG1,B3GALT4,HSD3B7,RDH10,ALG2,ME3
hsa05169	Epstein-Barr virus infection	1	0.94	0.65	9	BST1,POLR2B,VIM,HLA-E,HSPA1A,HLA-C,HLA-B,HSPA2,CD44
hsa05202	Transcriptional misregulation in cancer	1	0.471	1.07	9	HOXA10,NUPR1,CEBPB,BCL2L1,IL6,PLAU,MET,IL8,TGFBR2

## Sheet: kegg_DEGs_up_GSf_Schulte_et_al
ID_CATEGORY	NAME_CATEGORY	ADJUSTED_PVALUE	NON_CORR_PVALUE	FOLD_ENRICHMENT	#GENES	GENES
hsa04964	Proximal tubule bicarbonate reclamation	0.0334	6.84e-05	11.04	5	ATP1A2,SLC4A4,CA2,AQP1,ATP1B2
hsa04976	Bile secretion	0.159	0.000651	4.72	7	KCNN2,ATP1A2,AQP4,SLC4A4,CA2,AQP1,ATP1B2
hsa04610	Complement and coagulation cascades	0.284	0.00175	4	7	C1QA,C1QC,C3AR1,C1QB,A2M,F13A1,SERPING1
hsa04723	Retrograde endocannabinoid signaling	1	0.158	1.91	4	GRIA2,CNR1,GNG4,GRIA3
hsa00310	Lysine degradation	1	0.313	1.77	2	BBOX1,PIPOX
hsa04650	Natural killer cell mediated cytotoxicity	1	0.64	0.92	4	TYROBP,SHC2,SHC3,FCER1G
hsa05168	Herpes simplex infection	1	0.993	0.29	2	HLA-DRA,FOS
hsa04950	Maturity onset diabetes of the young	1	0.0992	3.74	2	NKX2-2,NEUROD1
hsa04080	Neuroactive ligand-receptor interaction	1	0.121	1.57	9	GRIA2,ADORA3,GRIK1,EDNRB,C3AR1,CNR1,ADCYAP1R1,GALR1,GRIA3
hsa04961	Endocrine and other factor-regulated calcium reabsorption	1	0.275	1.94	2	ATP1A2,ATP1B2
hsa00532	Glycosaminoglycan biosynthesis	1	0.0743	4.42	2	CHST11,B3GAT1
hsa04530	Tight junction	1	0.335	1.37	4	HCLS1,JAM2,CTNNA2,CLDN5
hsa05142	Chagas disease (American trypanosomiasis)	1	0.212	1.69	4	C1QA,C1QC,C1QB,FOS
hsa04670	Leukocyte transendothelial migration	1	0.0369	2.43	6	CXCR4,JAM2,CTNNA2,RAPGEF4,CLDN5,CDH5
hsa04970	Salivary secretion	1	0.124	2.09	4	CST3,ATP1A2,RYR3,ATP1B2
hsa05032	Morphine addiction	1	0.334	1.47	3	PDE4B,PDE8B,GNG4
hsa04144	Endocytosis	1	0.972	0.38	2	CXCR4,PSD2
hsa05033	Nicotine addiction	1	0.191	2.49	2	GRIA2,GRIA3
hsa05323	Rheumatoid arthritis	1	0.337	1.31	5	HLA-DRA,TNFSF13B,FOS,ATP6V1G2,ATP6V0E2
hsa04973	Carbohydrate digestion and absorption	1	0.244	2.11	2	ATP1A2,ATP1B2
hsa05120	Epithelial cell signaling in Helicobacter pylori infection	1	0.0656	2.63	4	PTPRZ1,ATP6V1G2,JAM2,ATP6V0E2
hsa04510	Focal adhesion	1	0.448	1.14	5	CCND2,SHC2,SHC3,THBS4,ITGA7
hsa04726	Serotonergic synapse	1	0.472	1.18	3	KCNN2,KCND2,GNG4
hsa04310	Wnt signaling pathway	1	0.415	1.22	4	VANGL2,CCND2,FZD3,CXXC4
hsa04141	Protein processing in endoplasmic reticulum	1	0.906	0.51	2	CRYAB,MAN1C1
hsa04350	TGF-beta signaling pathway	1	0.124	2.09	4	BMP7,ID4,THBS4,BMPR1B
hsa04060	Cytokine-cytokine receptor interaction	1	0.388	1.17	7	BMP7,CXCL16,TNFSF13B,CXCR4,BMPR1B,CX3CR1,CX3CL1
hsa00260	Glycine, serine and threonine metabolism	1	0.176	2.63	2	GLDC,PIPOX
hsa05140	Leishmaniasis	1	0.825	0.64	2	HLA-DRA,FOS
hsa04062	Chemokine signaling pathway	1	0.0476	1.99	8	CXCR4,SHC3,GNG4,PREX1,CXCL16,SHC2,CX3CR1,CX3CL1
hsa04974	Protein digestion and absorption	1	0.277	1.64	3	ATP1A2,COL9A3,ATP1B2
hsa04916	Melanogenesis	1	0.631	0.94	2	EDNRB,FZD3
hsa05152	Tuberculosis	1	0.909	0.56	3	HLA-DRA,CD14,FCER1G
hsa05020	Prion diseases	1	0.0133	4.32	4	C1QA,C1QC,C1QB,NCAM1
hsa05412	Arrhythmogenic right ventricular cardiomyopathy (ARVC)	1	0.453	1.31	2	CTNNA2,ITGA7
hsa05221	Acute myeloid leukemia	1	0.336	1.68	2	CEBPA,ZBTB16
hsa05322	Systemic lupus erythematosus	1	0.488	1.09	5	C1QA,C1QC,HLA-DRA,C1QB,HIST2H2BE
hsa04630	Jak-STAT signaling pathway	1	0.641	0.92	3	SPRY4,CCND2,SPRY1
hsa04380	Osteoclast differentiation	1	0.461	1.15	4	GAB2,TYROBP,FOS,TREM2
hsa04724	Glutamatergic synapse	1	0.0437	2.33	6	GRIA2,SLC1A3,GNG4,SLC1A2,GRIA3,GRIK1
hsa04330	Notch signaling pathway	1	0.306	1.8	2	DLL1,HES5
hsa05200	Pathways in cancer	1	0.533	1.02	7	FZD3,CEBPA,FOS,ZBTB16,CTNNA2,FGF1,ARNT2
hsa04010	MAPK signaling pathway	1	0.561	1	6	FOS,CD14,NTRK2,FGF1,RASGRP1,MAPT
hsa05100	Bacterial invasion of epithelial cells	1	0.0556	2.78	4	HCLS1,CTNNA2,SHC2,SHC3
hsa04960	Aldosterone-regulated sodium reabsorption	1	0.206	2.37	2	ATP1A2,ATP1B2
hsa00230	Purine metabolism	1	0.711	0.82	3	PDE4B,PDE8B,NME5
hsa05014	Amyotrophic lateral sclerosis (ALS)	1	0.374	1.54	2	GRIA2,SLC1A2
hsa05220	Chronic myeloid leukemia	1	0.19	2	3	GAB2,SHC2,SHC3
hsa04730	Long-term depression	1	0.19	2	3	GRIA2,GNAZ,GRIA3
hsa03320	PPAR signaling pathway	1	0.0198	3.2	5	LPL,PLTP,FABP7,ACSBG1,FABP5
hsa04260	Cardiac muscle contraction	1	0.466	1.28	2	ATP1A2,ATP1B2
hsa05164	Influenza A	1	0.98	0.35	2	IL33,HLA-DRA
hsa05130	Pathogenic Escherichia coli infection	1	0.144	2.28	3	HCLS1,CD14,TUBB2B
hsa04940	Type I diabetes mellitus	1	0.856	0.59	2	HLA-DRA,CPE
hsa04620	Toll-like receptor signaling pathway	1	0.661	0.89	2	FOS,CD14
hsa04721	Synaptic vesicle cycle	1	0.185	2.02	3	ATP6V1G2,ATP6V0E2,CPLX1
hsa05132	Salmonella infection	1	0.551	1.09	2	FOS,CD14
hsa00650	Butanoate metabolism	1	0.119	3.35	2	ALDH5A1,ABAT
hsa05166	HTLV-I infection	1	0.962	0.5	4	HLA-DRA,CCND2,FZD3,FOS
hsa04666	Fc gamma R-mediated phagocytosis	1	0.603	0.99	2	GAB2,WASF3
hsa04727	GABAergic synapse	1	0.311	1.53	3	ABAT,GNG4,SLC6A1
hsa04910	Insulin signaling pathway	1	0.817	0.65	2	SHC2,SHC3
hsa04520	Adherens junction	1	0.48	1.25	2	CTNNA2,WASF3
hsa04978	Mineral absorption	1	0.0231	3.67	4	ATP1A2,SLC40A1,MT1M,ATP1B2
hsa04966	Collecting duct acid secretion	1	0.0321	4.29	3	ATP6V1G2,ATP6V0E2,CA2
hsa04012	ErbB signaling pathway	1	0.551	1.09	2	SHC2,SHC3
hsa04660	T cell receptor signaling pathway	1	0.69	0.84	2	FOS,RASGRP1
hsa04728	Dopaminergic synapse	1	0.148	1.79	5	GRIA2,KIF5C,FOS,GNG4,GRIA3
hsa05310	Asthma	1	0.661	0.89	2	HLA-DRA,FCER1G
hsa04664	Fc epsilon RI signaling pathway	1	0.532	1.13	2	GAB2,FCER1G
hsa04512	ECM-receptor interaction	1	0.656	0.9	2	THBS4,ITGA7
hsa05010	Alzheimer's disease	1	0.532	1.05	4	RYR3,APOE,LPL,MAPT
hsa04722	Neurotrophin signaling pathway	1	0.493	1.14	3	NTRK2,SHC2,SHC3
hsa05133	Pertussis	1	0.012	3.13	6	C1QA,C1QC,C1QB,FOS,CD14,SERPING1
hsa04360	Axon guidance	1	0.0188	2.58	7	SEMA5B,ROBO2,CXCR4,DPYSL5,SLIT1,SEMA6D,SEMA6A
hsa05031	Amphetamine addiction	1	0.0656	2.63	4	GRIA2,ARC,FOS,GRIA3
hsa04672	Intestinal immune network for IgA production	1	0.445	1.22	3	HLA-DRA,TNFSF13B,CXCR4
hsa00250	Alanine, aspartate and glutamate metabolism	1	0.14	3.04	2	ALDH5A1,ABAT
hsa05150	Staphylococcus aureus infection	1	0.175	1.69	5	C1QA,C1QC,HLA-DRA,C3AR1,C1QB
hsa04340	Hedgehog signaling pathway	1	0.321	1.74	2	BMP7,GAS1
hsa04725	Cholinergic synapse	1	0.418	1.28	3	KCNQ2,FOS,GNG4
hsa04514	Cell adhesion molecules (CAMs)	1	0.03	1.97	10	HLA-DRA,JAM2,NRCAM,NRXN1,NLGN1,NCAM1,CLDN5,NRXN2,NLGN4X,CDH5
hsa04064	NF-kappa B signaling pathway	1	0.704	0.82	2	TNFSF13B,CD14
hsa04972	Pancreatic secretion	1	0.162	1.89	4	ATP1A2,SLC4A4,CA2,ATP1B2
hsa04810	Regulation of actin cytoskeleton	1	0.644	0.91	4	CD14,CYFIP2,FGF1,ITGA7
hsa00190	Oxidative phosphorylation	1	0.817	0.65	2	ATP6V1G2,ATP6V0E2
hsa05034	Alcoholism	1	0.325	1.33	5	HIST2H2BE,NTRK2,SHC2,SHC3,GNG4
hsa04971	Gastric acid secretion	1	0.0198	3.2	5	ATP1A2,KCNJ16,CA2,KCNJ10,ATP1B2
hsa04640	Hematopoietic cell lineage	1	0.666	0.88	2	HLA-DRA,CD14
hsa05214	Glioma	1	0.388	1.49	2	SHC2,SHC3
hsa05110	Vibrio cholerae infection	1	0.359	1.59	2	ATP6V1G2,ATP6V0E2
hsa04145	Phagosome	1	0.561	1	6	HLA-DRA,CD14,ATP6V1G2,ATP6V0E2,THBS4,TUBB2B
hsa04020	Calcium signaling pathway	1	0.895	0.53	2	EDNRB,RYR3
hsa01100	Metabolic pathways	1	0.995	0.59	15	CRYL1,PTGDS,CKB,ATP6V0E2,MAN1C1,PIPOX,ACSBG1,TM7SF2,B3GAT1,ATP6V1G2,GLDC,ALDH5A1,ABAT,ST3GAL5,NME5
hsa05202	Transcriptional misregulation in cancer	1	0.0143	2.35	9	CCND2,CD14,PROM1,CEBPA,LMO2,ZBTB16,TSPAN7,GRIA3,ARNT2

## Sheet: kegg_DEGs_dow_GSf_Schulte_et_al
ID_CATEGORY	NAME_CATEGORY	ADJUSTED_PVALUE	NON_CORR_PVALUE	FOLD_ENRICHMENT	#GENES	GENES
hsa04512	ECM-receptor interaction	2.03e-05	5.44e-08	7.44	12	COL5A1,ITGA4,ITGA5,LAMB3,ITGA3,COL6A3,HMMR,SDC1,THBS1,COL1A2,COL1A1,COL6A2
hsa04510	Focal adhesion	9.29e-05	4.98e-07	4.72	15	COL5A1,CAV1,FLNB,ITGA4,ITGA5,LAMB3,MET,ITGA3,VEGFC,COL6A3,THBS1,COL1A2,COL1A1,COL6A2,RAC2
hsa04974	Protein digestion and absorption	0.00608	4.89e-05	6.02	8	COL5A1,KCNN4,COL6A3,MME,COL12A1,COL1A1,COL1A2,COL6A2
hsa04640	Hematopoietic cell lineage	0.0205	0.000219	4.87	8	IL7R,ITGA4,ITGA5,IL6,IL1R1,ITGA3,CD55,MME
hsa05146	Amoebiasis	0.0265	0.000354	4.54	8	COL5A1,IL6,LAMB3,IL1R1,PLCB4,SERPINB2,COL1A1,COL1A2
hsa04360	Axon guidance	0.0468	0.000752	4.06	8	L1CAM,SLIT2,MET,EPHA2,NTN4,ABLIM3,SEMA3C,RAC2
hsa04310	Wnt signaling pathway	0.133	0.00248	3.37	8	SMAD3,FZD6,PLCB4,WNT5A,DKK1,FOSL1,VANGL1,RAC2
hsa00140	Steroid hormone biosynthesis	0.146	0.00312	5	5	AKR1C1,CYP1B1,AKR1C3,HSD17B2,SRD5A1
hsa04520	Adherens junction	0.249	0.006	4.29	5	SMAD3,SNAI2,MET,RAC2,PVRL3
hsa05144	Malaria	0.342	0.0107	4.62	4	SDC1,IL6,THBS1,MET
hsa04060	Cytokine-cytokine receptor interaction	0.342	0.011	2.31	10	IL7R,CD70,IL15,INHBA,IL6,MET,IL1R1,VEGFC,TSLP,IL13RA1
hsa05200	Pathways in cancer	0.342	0.0105	2.21	11	SMAD3,FZD6,IL6,LAMB3,MET,FGF13,ITGA3,VEGFC,MMP1,WNT5A,RAC2
hsa04350	TGF-beta signaling pathway	0.356	0.0124	3.6	5	SMAD3,SMAD7,INHBA,THBS1,PITX2
hsa04810	Regulation of actin cytoskeleton	0.373	0.014	2.52	8	BDKRB1,ITGA4,ITGA5,FGF13,MYH9,ITGA3,RRAS2,RAC2
hsa04916	Melanogenesis	0.436	0.0186	3.25	5	TYRP1,WNT5A,PLCB4,FZD6,EDN1
hsa00350	Tyrosine metabolism	0.436	0.0187	5.29	3	TYRP1,AOX1,ALDH1A3
hsa00380	Tryptophan metabolism	0.474	0.0229	4.9	3	CYP1B1,KYNU,AOX1
hsa05143	African trypanosomiasis	0.474	0.0229	4.9	3	PLCB4,IL6,F2RL1
hsa05412	Arrhythmogenic right ventricular cardiomyopathy (ARVC)	0.478	0.0243	3.62	4	ITGA3,ITGA4,ITGA5,DSG2
hsa05219	Bladder cancer	0.484	0.0259	4.67	3	MMP1,VEGFC,THBS1
hsa00980	Metabolism of xenobiotics by cytochrome P450	0.555	0.0312	3.35	4	AKR1C1,CYP1B1,AKR1C3,ALDH1A3
hsa04610	Complement and coagulation cascades	0.642	0.0378	3.15	4	CD55,BDKRB1,PLAU,PLAUR
hsa05410	Hypertrophic cardiomyopathy (HCM)	0.733	0.0451	2.98	4	ITGA3,ITGA4,ITGA5,IL6
hsa00600	Sphingolipid metabolism	0.789	0.0507	3.59	3	SGMS2,PPAP2C,SPHK1
hsa04020	Calcium signaling pathway	0.828	0.0554	2.2	6	PTGFR,BDKRB1,ADORA2B,PLCB4,SPHK1,PDE1C
hsa00561	Glycerolipid metabolism	0.933	0.0649	3.24	3	AGPAT9,PPAP2C,AKR1B10
hsa04010	MAPK signaling pathway	0.963	0.0696	1.84	8	FLNB,PTPRR,IL1R1,FGF13,BDNF,RRAS2,NGF,RAC2
hsa00620	Pyruvate metabolism	1	0.14	3.04	2	ME1,AKR1B10
hsa05212	Pancreatic cancer	1	0.0864	2.87	3	SMAD3,VEGFC,RAC2
hsa00564	Glycerophospholipid metabolism	1	0.437	1.35	2	AGPAT9,PPAP2C
hsa04650	Natural killer cell mediated cytotoxicity	1	0.39	1.26	4	MICB,MICA,ULBP2,RAC2
hsa05168	Herpes simplex infection	1	0.962	0.4	2	IL15,IL6
hsa00982	Drug metabolism	1	0.292	1.86	2	AOX1,ALDH1A3
hsa04080	Neuroactive ligand-receptor interaction	1	0.604	0.96	4	PTGFR,BDKRB1,ADORA2B,F2RL1
hsa05210	Colorectal cancer	1	0.237	2.16	2	SMAD3,RAC2
hsa04530	Tight junction	1	0.631	0.94	2	RRAS2,MYH9
hsa05142	Chagas disease (American trypanosomiasis)	1	0.246	1.75	3	SMAD3,PLCB4,IL6
hsa04670	Leukocyte transendothelial migration	1	0.538	1.12	2	ITGA4,RAC2
hsa04970	Salivary secretion	1	0.406	1.44	2	KCNN4,PLCB4
hsa04144	Endocytosis	1	0.539	1.04	4	SMAD3,SMAD7,CAV1,MET
hsa05217	Basal cell carcinoma	1	0.204	2.39	2	WNT5A,FZD6
hsa05323	Rheumatoid arthritis	1	0.302	1.44	4	MMP1,MMP3,IL15,IL6
hsa05016	Huntington's disease	1	0.794	0.69	2	BDNF,PLCB4
hsa04141	Protein processing in endoplasmic reticulum	1	0.779	0.71	2	BAG2,MAN1A1
hsa04115	p53 signaling pathway	1	0.0808	2.96	3	PMAIP1,THBS1,PERP
hsa04062	Chemokine signaling pathway	1	0.794	0.69	2	PLCB4,RAC2
hsa04210	Apoptosis	1	0.406	1.44	2	NGF,IL1R1
hsa05152	Tuberculosis	1	0.905	0.52	2	IL6,SPHK1
hsa04630	Jak-STAT signaling pathway	1	0.0888	2.11	5	IL7R,TSLP,IL15,IL6,IL13RA1
hsa04380	Osteoclast differentiation	1	0.465	1.19	3	FOSL1,FHL2,IL1R1
hsa05100	Bacterial invasion of epithelial cells	1	0.0864	2.87	3	CAV1,ITGA5,MET
hsa00230	Purine metabolism	1	0.747	0.76	2	PAPSS2,PDE1C
hsa03320	PPAR signaling pathway	1	0.314	1.76	2	MMP1,ME1
hsa05132	Salmonella infection	1	0.147	2.26	3	FLNB,IL6,MYH9
hsa05166	HTLV-I infection	1	0.22	1.38	8	SMAD3,FZD6,IL15,IL6,IL1R1,RRAS2,WNT5A,FOSL1
hsa05414	Dilated cardiomyopathy	1	0.176	2.07	3	ITGA3,ITGA4,ITGA5
hsa04666	Fc gamma R-mediated phagocytosis	1	0.18	2.05	3	PPAP2C,SPHK1,RAC2
hsa00983	Drug metabolism	1	0.187	2.53	2	NAT1,TK1
hsa05211	Renal cell carcinoma	1	0.281	1.91	2	VEGFC,MET
hsa04370	VEGF signaling pathway	1	0.314	1.76	2	SPHK1,RAC2
hsa04270	Vascular smooth muscle contraction	1	0.52	1.15	2	ADORA2B,PLCB4
hsa05416	Viral myocarditis	1	0.272	1.51	4	CD55,CAV1,RAC2,MYH9
hsa05010	Alzheimer's disease	1	0.769	0.72	2	MME,PLCB4
hsa04722	Neurotrophin signaling pathway	1	0.299	1.57	3	BDNF,NGF,IRS1
hsa05133	Pertussis	1	0.406	1.44	2	ITGA5,IL6
hsa04672	Intestinal immune network for IgA production	1	0.262	1.69	3	ITGA4,IL15,IL6
hsa04110	Cell cycle	1	0.291	1.59	3	SMAD3,PLK1,CDC6
hsa05218	Melanoma	1	0.287	1.89	2	MET,FGF13
hsa04514	Cell adhesion molecules (CAMs)	1	0.504	1.09	4	L1CAM,ITGA4,SDC1,PVRL3
hsa04064	NF-kappa B signaling pathway	1	0.529	1.14	2	PLAU,IL1R1
hsa05034	Alcoholism	1	0.764	0.73	2	BDNF,ADORA2B
hsa04145	Phagosome	1	0.818	0.69	3	COLEC12,ITGA5,THBS1
hsa01100	Metabolic pathways	1	0.689	0.92	17	TYRP1,ME1,SGMS2,AGPAT9,PLCB4,AOX1,TK1,SPHK1,NAT1,MAN1A1,ALDH1A3,PAPSS2,KYNU,CPS1,HSD17B2,PPAP2C,AKR1B10
hsa04976	Bile secretion	1	0.292	1.86	2	SLCO1B3,NCEH1
hsa05202	Transcriptional misregulation in cancer	1	0.302	1.44	4	MMP3,IL6,PLAU,MET
hsa05222	Small cell lung cancer	1	0.39	1.49	2	ITGA3,LAMB3
