# Supplementary material for: Computational identification of specific genes for glioblastoma stem-like cells identity
Source: Sci Rep. 2018 May 17;8:7769. doi: 10.1038/s41598-018-26081-5 (PMC5958093; doi:10.1038/s41598-018-26081-5)
Supplement: Supplementary file 4 — Supplementary Table S3 [file 41598_2018_26081_MOESM4_ESM.xlsx]

## Sheet: CorrelationNet_Suva_et_al
Source	Target	Correlation
ACTN2	A4GALT	-0.823369
ANKRD20A1	A4GALT	-0.837955
ANKRD20A2	A4GALT	-0.841885
ANKRD20A3	A4GALT	-0.840164
ANKRD20A4	A4GALT	-0.83775
ANKRD20A5P	A4GALT	-0.848622
ANKRD20A8P	A4GALT	-0.837843
ARC	A4GALT	-0.853828
ASIC4	A4GALT	-0.807144
B4GALNT3	A4GALT	-0.831223
BAG3	A4GALT	0.85357
C10orf58	A4GALT	-0.896134
CA14	A4GALT	-0.842418
CASP4	A4GALT	0.809678
CDH11	A4GALT	0.816632
CEBPB	A4GALT	0.870639
CENPV	A4GALT	-0.870169
CITED2	A4GALT	0.813174
CRYAB	A4GALT	0.861195
CXCR5	A4GALT	0.856613
CYFIP2	A4GALT	-0.844506
DIXDC1	A4GALT	0.877301
DNAH9	A4GALT	-0.841284
EDIL3	A4GALT	0.808369
ETV4	A4GALT	-0.814039
FAM59B	A4GALT	-0.811545
FAM95B1	A4GALT	-0.83586
FBN3	A4GALT	-0.803265
FBXO8	A4GALT	0.812279
FBXW4	A4GALT	0.861126
FDFT1	A4GALT	-0.819617
FOXJ1	A4GALT	-0.828308
FRMD6	A4GALT	0.808278
FUT9	A4GALT	-0.825324
FXYD7	A4GALT	-0.81948
FZD2	A4GALT	0.820969
GAB2	A4GALT	-0.822078
GAS6	A4GALT	0.81964
GOLM1	A4GALT	-0.817018
GPR112	A4GALT	-0.892086
HES6	A4GALT	-0.828805
HEY2	A4GALT	-0.830915
HRASLS	A4GALT	-0.905818
HSD3BP4	A4GALT	-0.806873
HSPB6	A4GALT	0.807511
IFITM1	A4GALT	0.813711
IFITM2	A4GALT	0.82549
IFITM3	A4GALT	0.805648
IFITM4P	A4GALT	0.823442
IGFBP4	A4GALT	0.803182
IGIP	A4GALT	0.807449
IGSF11	A4GALT	-0.877816
IGSF3	A4GALT	-0.841438
IRF9	A4GALT	0.863513
KCNAB3	A4GALT	-0.807133
KCND2	A4GALT	-0.805575
KCNF1	A4GALT	-0.81381
KIAA1522	A4GALT	0.826825
KIF1A	A4GALT	-0.87296
KIF5C	A4GALT	-0.888814
KITLG	A4GALT	0.803798
KLHL23	A4GALT	-0.839257
LAMA1	A4GALT	-0.86343
LAMP2	A4GALT	0.852902
LHFPL3	A4GALT	-0.821944
LINC00485	A4GALT	-0.8537
LMO7	A4GALT	0.844766
LOC100506394	A4GALT	0.812343
LOC283174	A4GALT	-0.831154
LOC729444	A4GALT	-0.869612
LOC90499	A4GALT	-0.85445
MAPK4	A4GALT	-0.874217
MBNL2	A4GALT	0.86464
MYD88	A4GALT	0.837723
NINJ2	A4GALT	-0.831223
NKAIN4	A4GALT	-0.907709
NPPC	A4GALT	-0.89066
NPR3	A4GALT	0.809627
ORC4	A4GALT	-0.848436
OSR2	A4GALT	-0.84969
PHOSPHO2-KLHL23	A4GALT	-0.839257
PLD6	A4GALT	-0.813151
PLLP	A4GALT	-0.807014
PLSCR4	A4GALT	0.863369
PRSS23	A4GALT	0.808356
RNF157	A4GALT	-0.845001
S100A10	A4GALT	0.817946
S100A13	A4GALT	0.807809
S100A2	A4GALT	0.818022
SCN1A	A4GALT	-0.868915
SDC4	A4GALT	0.833756
SEMA3C	A4GALT	0.81692
SEPT3	A4GALT	-0.826769
SERPINB6	A4GALT	0.803957
SH3BGRL3	A4GALT	0.821543
SHROOM4	A4GALT	-0.820914
SIX2	A4GALT	0.811624
SLC10A3	A4GALT	0.831477
SLCO3A1	A4GALT	0.85726
SNX10	A4GALT	-0.930904
SQLE	A4GALT	-0.838301
TDO2	A4GALT	0.814935
TNFRSF19	A4GALT	-0.84862
TPM2	A4GALT	0.826889
UNC80	A4GALT	-0.812899
VGLL3	A4GALT	0.90971
ZDHHC22	A4GALT	-0.810314
ABCC3	AATK	-0.836741
ABLIM3	AATK	-0.879307
ACSM2A	AATK	-0.815436
ACSS1	AATK	0.906296
ACTN1	AATK	-0.821268
ACTN2	AATK	0.839502
ADAM11	AATK	0.903371
ADM	AATK	-0.816965
ADRA1B	AATK	-0.80857
ADRB2	AATK	-0.857375
AFAP1	AATK	-0.942428
AFP	AATK	-0.83427
AHNAK	AATK	-0.865514
AHNAK2	AATK	-0.874113
AIF1L	AATK	0.833311
AJUBA	AATK	-0.880169
AK5	AATK	-0.80896
ALDH5A1	AATK	0.828907
AMIGO2	AATK	-0.867325
ANTXR2	AATK	-0.851975
ANXA2	AATK	-0.847456
ANXA2P1	AATK	-0.862768
ANXA2P2	AATK	-0.853459
ANXA2P3	AATK	-0.867138
ANXA5	AATK	-0.881899
APPL2	AATK	-0.820643
ARHGAP23	AATK	-0.804289
ARHGDIG	AATK	0.887047
ARMCX2	AATK	-0.812396
ARSJ	AATK	-0.82197
ASCL1	AATK	0.837059
ATG4A	AATK	-0.848033
ATP10D	AATK	-0.834786
ATP8B1	AATK	-0.844623
ATXN1	AATK	-0.848547
AXL	AATK	-0.849594
B4GALNT3	AATK	0.864139
BAG3	AATK	-0.850808
BASP1P1	AATK	-0.868157
BCAN	AATK	0.873839
BCAR3	AATK	-0.90393
BCL2L1	AATK	-0.893013
BDNF	AATK	-0.87542
BEND6	AATK	-0.852516
BICC1	AATK	-0.853781
BK250D10.8	AATK	0.861727
BMP7	AATK	0.868964
BMP8B	AATK	0.846716
BRSK2	AATK	0.812892
C10orf118	AATK	-0.807129
C10orf26	AATK	-0.870489
C12orf75	AATK	-0.815529
C16orf74	AATK	0.857345
C16orf88	AATK	0.848985
C16orf89	AATK	0.815698
C18orf56	AATK	0.842526
C1orf133	AATK	-0.826432
C21orf7	AATK	-0.892197
C4orf34	AATK	-0.870236
C8orf46	AATK	0.810564
CA14	AATK	0.880527
CABP4	AATK	0.8136
CALCOCO2	AATK	-0.839703
CAMKV	AATK	0.866326
CASP4	AATK	-0.860761
CASP5	AATK	-0.855255
CAST	AATK	-0.885987
CAV2	AATK	-0.850852
CCDC132	AATK	0.874636
CCL26	AATK	-0.848194
CCNDBP1	AATK	-0.81849
CD151	AATK	-0.845804
CD59	AATK	-0.916927
CDCA7	AATK	0.806493
CDH11	AATK	-0.812133
CEBPB	AATK	-0.837628
CELF2	AATK	0.806317
CENPBD1	AATK	-0.866695
CERS1	AATK	0.86229
CERS4	AATK	0.92746
CHAC1	AATK	-0.881455
CHADL	AATK	0.905223
CITED1	AATK	0.819201
CKMT1A	AATK	0.908706
CLCF1	AATK	-0.859156
CLMP	AATK	-0.828628
CLSTN2	AATK	-0.908345
CLUL1	AATK	0.809154
CMTM5	AATK	0.839475
CNTFR	AATK	0.845985
COBL	AATK	0.877144
COL1A1	AATK	-0.805597
COL1A2	AATK	-0.816426
COL20A1	AATK	0.827672
COL5A1	AATK	-0.880685
COL5A2	AATK	-0.833788
COL6A1	AATK	-0.916984
COL9A3	AATK	0.844395
CORO7	AATK	0.828224
CRISPLD1	AATK	0.809127
CSRP1	AATK	-0.806495
CTNS	AATK	-0.871694
CTSB	AATK	-0.900159
CTSL2	AATK	0.818078
CXCR5	AATK	-0.837498
CXorf36	AATK	0.869607
CYB5R2	AATK	-0.815163
CYLD	AATK	-0.921317
DAB2	AATK	-0.83822
DACT1	AATK	-0.89809
DCBLD2	AATK	-0.826965
DDR2	AATK	-0.813675
DHODH	AATK	0.853259
DHRS13	AATK	0.841652
DIXDC1	AATK	-0.835355
DKK1	AATK	-0.869142
DNAH9	AATK	0.895305
DNASE1L1	AATK	-0.851606
DPYSL5	AATK	0.842244
EDIL3	AATK	-0.81077
EHD2	AATK	-0.812386
ELK3	AATK	-0.942828
ELL2	AATK	-0.877299
ELOVL2	AATK	0.857921
EMP1	AATK	-0.810916
ENHO	AATK	0.884742
ENOSF1	AATK	0.904626
EPHA2	AATK	-0.859476
EPHB3	AATK	0.872411
ETV1	AATK	0.86064
F12	AATK	0.865252
FAM129B	AATK	-0.880864
FAM155B	AATK	0.859818
FAM180A	AATK	-0.8708
FAM198A	AATK	0.847798
FAM19A5	AATK	0.866785
FAM26E	AATK	-0.887646
FAM59B	AATK	0.845367
FAM95B1	AATK	0.805565
FAP	AATK	-0.838476
FAT4	AATK	-0.82671
FBXO8	AATK	-0.888746
FBXW4	AATK	-0.804248
FGFBP3	AATK	0.882317
FHL2	AATK	-0.842301
FLNC	AATK	-0.906119
FLRT2	AATK	-0.843971
FMN2	AATK	-0.828044
FN1	AATK	-0.890558
FOS	AATK	0.891764
FOSB	AATK	0.842819
FOXJ1	AATK	0.814215
FOXL1	AATK	-0.816823
FREM2	AATK	0.902109
FSIP1	AATK	-0.832818
FURIN	AATK	-0.868771
FUT9	AATK	0.885055
FXYD1	AATK	0.824861
FZD2	AATK	-0.863239
GAB2	AATK	0.855872
GABARAPL1	AATK	-0.851361
GALC	AATK	-0.849343
GALNT10	AATK	-0.872669
GAS7	AATK	0.816986
GBP2	AATK	-0.821029
GCSH	AATK	0.904915
GDAP1L1	AATK	0.896825
GEM	AATK	-0.833522
GJB1	AATK	0.818209
GLB1L2	AATK	0.874168
GLCCI1	AATK	0.819702
GLDC	AATK	0.854424
GLIPR1	AATK	-0.905062
GLRX	AATK	-0.820201
GLT25D2	AATK	0.813179
GNG4	AATK	0.858045
GNG7	AATK	0.825202
GOLM1	AATK	0.80719
GPR112	AATK	0.811973
GPR176	AATK	-0.922036
GPR98	AATK	0.804702
GPRC5B	AATK	0.864156
GPX8	AATK	-0.821393
GRASP	AATK	0.842724
GRHL1	AATK	0.838976
GRN	AATK	-0.902268
GYG2	AATK	0.824645
HBEGF	AATK	-0.832716
HEBP2	AATK	-0.868686
HEY2	AATK	0.892579
HILS1	AATK	0.891685
HIVEP3	AATK	-0.844351
HLA-E	AATK	-0.822877
HMGCS1	AATK	0.816058
HOXB3	AATK	-0.876688
HOXB6	AATK	-0.81462
HOXB9	AATK	-0.846604
HRASLS	AATK	0.827275
HRH1	AATK	-0.873252
HSD3BP4	AATK	0.82133
HTATIP2	AATK	-0.82131
IGFBP4	AATK	-0.845085
IGIP	AATK	-0.846716
IGSF11	AATK	0.89341
IL15	AATK	-0.843328
IL15RA	AATK	-0.834212
IL32	AATK	-0.859914
IL7R	AATK	-0.842172
INPP1	AATK	-0.824878
INSIG2	AATK	-0.880083
IQCK	AATK	0.874174
IRS1	AATK	-0.893389
ISY1-RAB43	AATK	-0.82505
ISYNA1	AATK	0.819248
ITGA11	AATK	-0.817423
ITGA3	AATK	-0.815442
ITGA5	AATK	-0.820998
ITGB1	AATK	-0.921873
ITPRIPL2	AATK	-0.879761
KCNG1	AATK	-0.811255
KCNJ10	AATK	0.853112
KCNQ2	AATK	0.885572
KIAA1274	AATK	0.909643
KIAA1609	AATK	-0.814107
KIRREL3	AATK	-0.846438
KRTAP1-5	AATK	-0.824104
LAMC3	AATK	0.845305
LDHA	AATK	-0.807017
LGALS1	AATK	-0.906755
LINC00485	AATK	0.838873
LMO7	AATK	-0.868107
LOC100127888	AATK	0.880546
LOC100130000	AATK	0.855072
LOC100132891	AATK	-0.847954
LOC100133985	AATK	0.82001
LOC100499467	AATK	0.860807
LOC100506649	AATK	0.875869
LOC100630918	AATK	0.868991
LOC283174	AATK	0.830329
LOC641746	AATK	0.877256
LOC728431	AATK	-0.863461
LOC729080	AATK	0.870733
LOC729444	AATK	0.834136
LOC731424	AATK	0.846346
LPHN3	AATK	0.883043
LPPR2	AATK	-0.811218
LPPR5	AATK	0.825199
LPXN	AATK	-0.876551
LRP10	AATK	-0.922664
LRP8	AATK	0.90274
LRRC15	AATK	-0.879787
LSAMP	AATK	0.932559
LTBP2	AATK	-0.877114
LY96	AATK	-0.812546
LYSMD3	AATK	-0.841586
MAFK	AATK	-0.846802
MAGED2	AATK	0.885448
MANEAL	AATK	0.828092
MAPK4	AATK	0.815313
MARCH4	AATK	-0.849527
MBNL3	AATK	0.854275
MDFI	AATK	0.83751
MDGA1	AATK	-0.832166
MERTK	AATK	0.818628
MET	AATK	-0.849981
METRN	AATK	0.85646
MGAT4A	AATK	0.891749
MICAL2	AATK	-0.872575
MIR22HG	AATK	-0.864451
MIR4709	AATK	-0.864952
MMP14	AATK	-0.855629
MMP15	AATK	0.882146
MSC	AATK	-0.814744
MSH5-SAPCD1	AATK	0.884321
MVP	AATK	-0.889918
MXRA5	AATK	-0.838064
MYBL1	AATK	-0.848151
MYBL2	AATK	0.890098
MYD88	AATK	-0.872137
MYH14	AATK	0.824354
MYH9	AATK	-0.887069
MYOF	AATK	-0.850986
NAT1	AATK	-0.812665
NAT8L	AATK	0.857173
NCAN	AATK	0.876787
NCEH1	AATK	-0.877196
NDP	AATK	-0.8419
NDRG2	AATK	0.891082
NINJ2	AATK	0.864139
NKAIN1	AATK	0.880461
NLGN3	AATK	0.879856
NNMT	AATK	-0.84503
NOL12	AATK	0.835294
NOP56	AATK	0.84881
NOTCH1	AATK	0.844887
NPC2	AATK	-0.856246
NPR2	AATK	-0.824793
NPR3	AATK	-0.81016
NR4A1	AATK	0.806579
NREP	AATK	-0.902559
NT5E	AATK	-0.824716
NT5M	AATK	0.805947
NTN1	AATK	0.839562
NUP210	AATK	0.917271
OBFC2A	AATK	-0.815593
ODZ4	AATK	-0.825123
OLIG1	AATK	0.868523
OLIG2	AATK	0.877248
OPTN	AATK	-0.819603
ORC1	AATK	0.862605
ORC4	AATK	0.805217
OSR2	AATK	0.903907
OXCT2	AATK	0.839627
P2RX5-TAX1BP3	AATK	-0.808952
P2RX7	AATK	0.836087
P4HA2	AATK	-0.822594
PAFAH1B3	AATK	0.859624
PALLD	AATK	-0.833896
PAM	AATK	-0.847458
PARVA	AATK	-0.87297
PCDH7	AATK	0.84967
PDCD1LG2	AATK	-0.89565
PELI1	AATK	0.917346
PERP	AATK	-0.920024
PGRMC2	AATK	-0.80841
PHF11	AATK	-0.871824
PHF21B	AATK	0.815925
PIF1	AATK	0.875397
PINK1	AATK	-0.857441
PLAUR	AATK	-0.810261
PLD6	AATK	0.850825
PLEC	AATK	-0.881786
PLIN2	AATK	-0.874366
PLLP	AATK	0.831812
PLP1	AATK	0.876378
PLXNB3	AATK	0.921407
PMEPA1	AATK	-0.835526
PMP2	AATK	0.84911
PODXL2	AATK	0.833354
POLD4	AATK	-0.852857
POLR2B	AATK	-0.834148
POU3F2	AATK	0.902115
POU3F3	AATK	0.853368
PPP1R13L	AATK	-0.828739
PPP1R14C	AATK	0.826558
PPP1R18	AATK	-0.856807
PREX1	AATK	0.824922
PRNP	AATK	-0.82741
PRR22	AATK	0.824682
PTGER4	AATK	-0.838539
PTGR1	AATK	-0.885855
PTPRE	AATK	-0.827675
PTPRZ1	AATK	0.844644
PTRF	AATK	-0.860945
PTTG1IP	AATK	-0.938193
QPRT	AATK	0.839651
RAB11FIP5	AATK	-0.888113
RAB27B	AATK	-0.809814
RAB33A	AATK	0.803634
RAB43	AATK	-0.82505
RAP1GAP	AATK	0.873482
RASA1	AATK	-0.827491
RASL10B	AATK	0.866872
RBM38	AATK	0.87352
RBM47	AATK	0.838149
RBM7	AATK	-0.856059
RBP1	AATK	-0.822155
RCOR2	AATK	0.924013
RFTN1	AATK	-0.824802
RGNEF	AATK	-0.885127
RGS4	AATK	-0.864089
RHPN1	AATK	0.823412
RIPPLY2	AATK	0.852534
RLBP1	AATK	0.86043
RNF144A	AATK	0.895082
RNF157	AATK	0.874273
RNF165	AATK	0.876631
RNLS	AATK	-0.818804
RP11-165H20.1	AATK	0.833657
RRAS	AATK	-0.903097
S100A11	AATK	-0.812201
S100A6	AATK	-0.817913
S100B	AATK	0.870053
S1PR2	AATK	0.891401
SAMD9	AATK	-0.89917
SAPCD1	AATK	0.884321
SAPCD2	AATK	0.90566
SBK1	AATK	0.836777
SCARB1	AATK	0.821939
SCG3	AATK	0.868887
SCG5	AATK	-0.807899
SCN1A	AATK	0.815722
SEC24D	AATK	-0.825354
SEMA6A	AATK	0.82089
SEPT3	AATK	0.826212
SEPT4	AATK	0.845375
SERPINB6	AATK	-0.84016
SERPINE1	AATK	-0.866599
SERPINE2	AATK	-0.851266
SERTAD1	AATK	-0.922711
SERTAD4	AATK	-0.822467
SH3BGRL3	AATK	-0.874834
SHROOM3	AATK	-0.856759
SHROOM4	AATK	0.835807
SIGLEC15	AATK	-0.832495
SKIL	AATK	-0.917465
SLAIN1	AATK	0.842501
SLC10A3	AATK	-0.864883
SLC1A1	AATK	0.843448
SLC22A4	AATK	-0.833377
SLC25A13	AATK	0.825525
SLC29A2	AATK	0.885517
SLC35F1	AATK	0.873345
SLC39A13	AATK	-0.822122
SLC43A2	AATK	0.85743
SLC46A3	AATK	-0.860328
SLC5A12	AATK	0.803841
SLCO4A1	AATK	0.81791
SLIT3	AATK	-0.803723
SLITRK1	AATK	-0.805728
SMAGP	AATK	-0.853707
SNX10	AATK	0.81606
SNX9	AATK	-0.853431
SOX2	AATK	0.856035
SOX2-OT	AATK	0.82968
SOX21	AATK	0.871134
SOX6	AATK	0.905441
SOX8	AATK	0.841577
SP100	AATK	-0.867182
SPARC	AATK	-0.867712
SPOCD1	AATK	-0.849852
SPSB1	AATK	-0.888755
SPSB4	AATK	0.802628
SPTBN2	AATK	0.885551
SQSTM1	AATK	-0.91626
STC2	AATK	-0.885549
STK17B	AATK	-0.905484
STK38L	AATK	-0.814324
STX1A	AATK	-0.889567
SYT1	AATK	-0.860948
TAX1BP3	AATK	-0.808952
TBC1D2	AATK	-0.890262
TBX21	AATK	0.819936
TBX3	AATK	-0.813967
TEX15	AATK	0.855204
TFPI	AATK	-0.852637
TGM2	AATK	-0.809195
THSD4	AATK	-0.86503
TICAM2	AATK	-0.862488
TIMP4	AATK	0.863708
TLR4	AATK	-0.847315
TMED7-TICAM2	AATK	-0.862488
TMEM145	AATK	0.816519
TMEM158	AATK	-0.913538
TMEM170B	AATK	0.833531
TMEM184A	AATK	-0.825439
TMEM198	AATK	0.845088
TMEM229B	AATK	0.900057
TMPRSS5	AATK	0.855165
TMSB10	AATK	-0.894421
TMSB4Y	AATK	-0.867055
TNFSF4	AATK	-0.838778
TP53INP2	AATK	-0.818823
TPD52	AATK	0.814427
TPM4	AATK	-0.841882
TRAF4	AATK	0.888843
TRAM2	AATK	-0.90111
TRAP1	AATK	0.881511
TRIL	AATK	0.923136
TRIM21	AATK	-0.82701
TSPAN4	AATK	-0.889861
TSPAN5	AATK	-0.938904
TTC39C	AATK	0.876026
TTYH1	AATK	0.849477
TUBB2B	AATK	0.870466
TYMS	AATK	0.841175
UBB	AATK	-0.811938
UGCG	AATK	-0.816342
ULBP2	AATK	-0.870495
ULK2	AATK	-0.838083
UNC80	AATK	0.851736
USP53	AATK	-0.807941
VCL	AATK	-0.858883
VEGFC	AATK	-0.836151
VIM	AATK	-0.903184
VWA1	AATK	0.82964
WDR1	AATK	-0.890331
WNK2	AATK	0.850181
YPEL5	AATK	-0.900393
ZBTB38	AATK	-0.918389
ZNF276	AATK	0.867059
ABCA3	ABAT	0.838269
ABCC3	ABAT	-0.901977
ABLIM3	ABAT	-0.844268
ACSM2A	ABAT	-0.829252
ACSS1	ABAT	0.824655
ACTA2	ABAT	-0.817904
ACTC1	ABAT	-0.95065
ACTN1	ABAT	-0.831738
ADM	ABAT	-0.85869
ADRA1D	ABAT	-0.876858
AHNAK	ABAT	-0.854038
AHNAK2	ABAT	-0.878229
AIF1L	ABAT	0.886514
AK5	ABAT	-0.937045
ALG2	ABAT	-0.818326
ALPK2	ABAT	-0.822819
AMIGO2	ABAT	-0.827294
ANXA2	ABAT	-0.831385
ANXA2P1	ABAT	-0.836239
ANXA2P2	ABAT	-0.815818
ANXA2P3	ABAT	-0.853131
ANXA5	ABAT	-0.858216
APPL2	ABAT	-0.907434
AQP7P3	ABAT	0.837931
ARHGAP23	ABAT	-0.873694
ARHGAP24	ABAT	-0.841539
ARHGDIG	ABAT	0.803704
ARHGEF17	ABAT	-0.807866
ARPC1B	ABAT	-0.810997
ASCL1	ABAT	0.840327
ASRGL1	ABAT	0.822311
ATP10D	ABAT	-0.876896
B3GALT4	ABAT	-0.832453
BCAN	ABAT	0.863151
BCL7A	ABAT	0.804461
BDH1	ABAT	0.802498
BDNF	ABAT	-0.89803
BHLHE40	ABAT	-0.842693
BK250D10.8	ABAT	0.84056
BMF	ABAT	-0.877538
BMP8B	ABAT	0.850754
BRSK2	ABAT	0.864039
C10orf26	ABAT	-0.809011
C11orf63	ABAT	-0.907792
C11orf9	ABAT	0.812911
C12orf75	ABAT	-0.919247
C19orf57	ABAT	0.853793
C1orf133	ABAT	-0.894324
C1orf198	ABAT	-0.869877
C21orf7	ABAT	-0.818207
C8orf46	ABAT	0.850403
C9orf3	ABAT	-0.863209
CADM4	ABAT	0.941834
CALD1	ABAT	-0.88259
CAMKV	ABAT	0.825387
CASP4	ABAT	-0.85399
CASP5	ABAT	-0.804882
CAV1	ABAT	-0.820105
CAV2	ABAT	-0.830161
CCL26	ABAT	-0.849239
CCNDBP1	ABAT	-0.938704
CCPG1	ABAT	-0.862378
CD44	ABAT	-0.803725
CD59	ABAT	-0.875219
CDH11	ABAT	-0.836403
CELF2	ABAT	0.890266
CELSR2	ABAT	0.881942
CELSR3	ABAT	0.843166
CERS1	ABAT	0.840553
CERS4	ABAT	0.818141
CHADL	ABAT	0.862993
CHRM2	ABAT	-0.837232
CHST1	ABAT	-0.835705
CHST6	ABAT	0.824816
CHSY3	ABAT	-0.892492
CKB	ABAT	0.851141
CLCF1	ABAT	-0.894241
CLMP	ABAT	-0.871807
CLSTN2	ABAT	-0.873406
CMTM7	ABAT	0.82101
CNTFR	ABAT	0.832284
COBL	ABAT	0.83898
COL12A1	ABAT	-0.91039
COL1A1	ABAT	-0.880809
COL1A2	ABAT	-0.864237
COL20A1	ABAT	0.828161
COL5A1	ABAT	-0.814966
COL5A2	ABAT	-0.869934
COL6A1	ABAT	-0.867198
COL6A2	ABAT	-0.823979
COL6A3	ABAT	-0.929681
COL8A1	ABAT	-0.807619
COL9A3	ABAT	0.920307
CORO7	ABAT	0.818749
CPE	ABAT	-0.859533
CPXM1	ABAT	0.872611
CRISPLD1	ABAT	0.816466
CRLF1	ABAT	-0.846088
CSRP1	ABAT	-0.813828
CTNS	ABAT	-0.863039
CTSD	ABAT	-0.843784
CTSL1	ABAT	-0.806899
CTSL2	ABAT	0.846497
CYB5R2	ABAT	-0.806652
CYBRD1	ABAT	-0.80414
CYGB	ABAT	-0.820721
CYR61	ABAT	-0.812917
DAB2	ABAT	-0.818863
DACT1	ABAT	-0.911829
DBI	ABAT	0.81583
DDX60	ABAT	-0.809431
DHODH	ABAT	0.828876
DHRS13	ABAT	0.91765
DKK3	ABAT	-0.854172
DNAH9	ABAT	0.837715
DNAJB9	ABAT	-0.901424
DNM1	ABAT	0.844655
DYNLT3	ABAT	-0.894112
DYX1C1-CCPG1	ABAT	-0.862378
EDN1	ABAT	-0.82473
EDNRA	ABAT	-0.861808
EFEMP1	ABAT	-0.814636
ELOVL2	ABAT	0.936811
EMP1	ABAT	-0.881538
EPHA5	ABAT	-0.860795
EXT1	ABAT	-0.807359
FABP7	ABAT	0.810033
FAM114A1	ABAT	-0.807001
FAM129B	ABAT	-0.822816
FAM180A	ABAT	-0.834366
FAM198A	ABAT	0.90263
FAM26E	ABAT	-0.804387
FAP	ABAT	-0.857468
FAT1	ABAT	-0.825737
FAT4	ABAT	-0.906769
FBLN5	ABAT	-0.845143
FBXO32	ABAT	-0.896141
FGF7	ABAT	-0.819817
FGFBP3	ABAT	0.827936
FLJ22184	ABAT	0.853516
FLJ27352	ABAT	-0.826873
FLNC	ABAT	-0.866398
FLRT2	ABAT	-0.923382
FOS	ABAT	0.888231
FOSB	ABAT	0.918435
FOXJ1	ABAT	0.808318
FREM2	ABAT	0.877259
FSIP1	ABAT	-0.920009
FST	ABAT	-0.851826
FUT9	ABAT	0.825279
FZD7	ABAT	-0.812005
FZD8	ABAT	-0.819841
GABARAPL1	ABAT	-0.885713
GADD45B	ABAT	-0.826965
GALC	ABAT	-0.864199
GALNT10	ABAT	-0.809283
GALNT5	ABAT	-0.824065
GAS7	ABAT	0.873859
GBP3	ABAT	-0.928176
GCK	ABAT	-0.907406
GCNT4	ABAT	-0.837805
GCSH	ABAT	0.806337
GDPD5	ABAT	-0.818492
GLDC	ABAT	0.834333
GLIS1	ABAT	-0.908155
GLRX	ABAT	-0.877667
GNG4	ABAT	0.867966
GNG7	ABAT	0.90671
GPR176	ABAT	-0.874926
GPR56	ABAT	0.836382
GPR68	ABAT	-0.872136
GPX8	ABAT	-0.888128
GREM2	ABAT	-0.867302
GRIK3	ABAT	0.812469
GRN	ABAT	-0.885319
HEBP2	ABAT	-0.807819
HECW1	ABAT	-0.810261
HECW2	ABAT	-0.889859
HEPH	ABAT	-0.851876
HERC3	ABAT	-0.900423
HEY2	ABAT	0.844135
HIC1	ABAT	-0.848303
HILS1	ABAT	0.873862
HRK	ABAT	0.867397
HS3ST3B1	ABAT	-0.915328
HSPA1A	ABAT	-0.90705
HTATIP2	ABAT	-0.891832
HTRA3	ABAT	-0.847718
IFITM10	ABAT	-0.941174
IGFBP5	ABAT	-0.827817
IGFBP7	ABAT	-0.837908
IGIP	ABAT	-0.825819
IL15RA	ABAT	-0.889775
IL32	ABAT	-0.906074
IL7R	ABAT	-0.817539
INHBA	ABAT	-0.916256
INPP1	ABAT	-0.830065
INSIG2	ABAT	-0.822225
IRF1	ABAT	-0.86687
ISYNA1	ABAT	0.910573
ITGA11	ABAT	-0.886406
ITGB1	ABAT	-0.844155
ITGB2	ABAT	-0.867256
ITGB5	ABAT	-0.831035
ITPRIPL2	ABAT	-0.898506
KCNG1	ABAT	-0.806809
KCNIP2	ABAT	0.806284
KCNJ10	ABAT	0.872576
KGFLP2	ABAT	-0.844473
KIAA1199	ABAT	-0.897593
KIAA1609	ABAT	-0.914982
KIF21A	ABAT	0.863753
KLF10	ABAT	-0.873894
KLF15	ABAT	0.814061
KRTAP1-5	ABAT	-0.812828
LAMA4	ABAT	0.84637
LAMC3	ABAT	0.802801
LATS2	ABAT	-0.896746
LAYN	ABAT	-0.853111
LBH	ABAT	-0.933227
LIF	ABAT	-0.902934
LINC00485	ABAT	0.808742
LOC100127888	ABAT	0.86468
LOC100132707	ABAT	-0.841071
LOC100132891	ABAT	-0.843174
LOC100133985	ABAT	0.819887
LOC100506421	ABAT	0.856868
LOC344887	ABAT	-0.855196
LOC390940	ABAT	-0.824655
LOC400043	ABAT	-0.932969
LOC641746	ABAT	0.817009
LOC728431	ABAT	-0.880524
LOX	ABAT	-0.819872
LOXL2	ABAT	-0.854989
LPPR5	ABAT	0.82423
LRP10	ABAT	-0.831444
LRRC15	ABAT	-0.907803
LSAMP	ABAT	0.825473
LTBP2	ABAT	-0.897661
LURAP1L	ABAT	-0.838501
LYPD6B	ABAT	-0.841645
MACROD1	ABAT	0.901535
MAFK	ABAT	-0.930148
MAGED2	ABAT	0.899474
MAP2	ABAT	0.858875
MAP3K1	ABAT	0.835661
MARCH4	ABAT	-0.863121
MAST1	ABAT	0.867845
MBNL1	ABAT	-0.822408
MDGA2	ABAT	0.829011
METRN	ABAT	0.9041
MICAL2	ABAT	-0.820776
MIR100HG	ABAT	-0.833618
MIR22HG	ABAT	-0.905058
MIR4709	ABAT	-0.87857
MMP14	ABAT	-0.907969
MMP15	ABAT	0.835115
MMP2	ABAT	-0.834275
MN1	ABAT	-0.836663
MSC	ABAT	-0.808898
MSH5-SAPCD1	ABAT	0.824651
MTMR11	ABAT	-0.805391
MXRA5	ABAT	-0.873148
MYBL2	ABAT	0.830222
MYD88	ABAT	-0.825689
MYH14	ABAT	0.807463
MYH9	ABAT	-0.879403
MYO1C	ABAT	-0.838855
MYOF	ABAT	-0.890674
NAT1	ABAT	-0.84123
NAT8L	ABAT	0.8453
NAV3	ABAT	-0.88321
NCAN	ABAT	0.864974
NDRG2	ABAT	0.852525
NEXN	ABAT	-0.896732
NKAIN1	ABAT	0.827585
NNMT	ABAT	-0.812367
NOTCH1	ABAT	0.853056
NOVA1	ABAT	0.862462
NPC2	ABAT	-0.848305
NPR2	ABAT	-0.887927
NRARP	ABAT	0.808349
NTN1	ABAT	0.820157
NTN4	ABAT	-0.885509
NUAK1	ABAT	-0.849263
NUP210	ABAT	0.865357
ODZ3	ABAT	-0.871981
OLIG1	ABAT	0.858785
OLIG2	ABAT	0.861814
OPTN	ABAT	-0.834924
OXTR	ABAT	-0.846773
P2RX5	ABAT	0.893725
P2RX5-TAX1BP3	ABAT	-0.849172
P4HA2	ABAT	-0.912329
PAFAH1B3	ABAT	0.838407
PALLD	ABAT	-0.88013
PAM	ABAT	-0.853726
PARVA	ABAT	-0.86654
PCDH18	ABAT	-0.84011
PCSK2	ABAT	0.832986
PDCD1LG2	ABAT	-0.897141
PDE3A	ABAT	-0.826787
PDE5A	ABAT	-0.865455
PDGFD	ABAT	-0.813438
PDGFRB	ABAT	-0.841228
PEG10	ABAT	0.864686
PEG3	ABAT	0.953183
PELI1	ABAT	0.838776
PHF11	ABAT	-0.920783
PIF1	ABAT	0.806352
PIGB	ABAT	-0.805968
PLAUR	ABAT	-0.829092
PLEC	ABAT	-0.840855
PLLP	ABAT	0.829001
PLP1	ABAT	0.916474
PMEPA1	ABAT	-0.921197
PMP2	ABAT	0.886781
PODXL2	ABAT	0.833172
POLR2B	ABAT	-0.908816
POU3F2	ABAT	0.89931
POU3F3	ABAT	0.863915
PREX1	ABAT	0.870435
PRNP	ABAT	-0.931927
PRRX2	ABAT	-0.806537
PRSS23	ABAT	-0.830689
PTPLA	ABAT	-0.814941
PTPRM	ABAT	-0.861665
PTPRN	ABAT	-0.931222
PTPRZ1	ABAT	0.891271
PTRF	ABAT	-0.82898
PTTG1IP	ABAT	-0.885862
PXK	ABAT	-0.847013
RAB33A	ABAT	0.951106
RAP1GAP	ABAT	0.826197
RASA1	ABAT	-0.813277
RFTN1	ABAT	-0.838973
RHPN1	ABAT	0.830474
RIPPLY2	ABAT	0.876652
RLBP1	ABAT	0.900331
RNASE4	ABAT	-0.858229
RNF157	ABAT	0.838927
RNF165	ABAT	0.844674
RRAS	ABAT	-0.819663
RRN3P1	ABAT	0.905157
RSU1	ABAT	-0.921055
RTN4RL2	ABAT	0.823625
S100A11	ABAT	-0.810283
S100B	ABAT	0.904694
SALL2	ABAT	0.825106
SAMD9	ABAT	-0.854199
SAMD9L	ABAT	-0.883899
SAPCD1	ABAT	0.824651
SCARB1	ABAT	0.808576
SCG2	ABAT	-0.89194
SCG3	ABAT	0.849344
SCG5	ABAT	-0.873646
SCRG1	ABAT	0.964332
SEC24D	ABAT	-0.843215
SELM	ABAT	-0.910654
SERPINE2	ABAT	-0.948452
SERTAD1	ABAT	-0.865936
SERTAD4	ABAT	-0.821537
SLC10A3	ABAT	-0.849091
SLC14A1	ABAT	-0.857533
SLC1A3	ABAT	0.832406
SLC25A13	ABAT	0.83195
SLC35F1	ABAT	0.882475
SLC39A13	ABAT	-0.839654
SLC43A2	ABAT	0.857934
SLC6A11	ABAT	0.821243
SLC9A9	ABAT	-0.824548
SLCO4A1	ABAT	0.934232
SLITRK6	ABAT	-0.828857
SMAD6	ABAT	-0.808182
SMAD7	ABAT	-0.879126
SMAGP	ABAT	-0.832657
SNAI2	ABAT	-0.914815
SNPH	ABAT	-0.855838
SOCS5	ABAT	-0.914027
SOX1	ABAT	0.807248
SOX2	ABAT	0.841837
SOX21	ABAT	0.849213
SOX5	ABAT	0.853971
SOX8	ABAT	0.867572
SP100	ABAT	-0.829654
SPARC	ABAT	-0.84123
SPOCD1	ABAT	-0.887912
SPP1	ABAT	-0.895778
SPSB1	ABAT	-0.846649
SQSTM1	ABAT	-0.807903
ST3GAL6	ABAT	0.924875
STAC2	ABAT	0.827325
STC2	ABAT	-0.891384
STK17B	ABAT	-0.820983
STK38L	ABAT	-0.814537
SUN3	ABAT	-0.834568
SYNDIG1	ABAT	-0.807453
SYT1	ABAT	-0.901502
TAGLN	ABAT	-0.920358
TAX1BP3	ABAT	-0.849172
TBX21	ABAT	0.826851
TCFL5	ABAT	0.814244
TEX15	ABAT	0.822185
TFPI	ABAT	-0.804282
TGM2	ABAT	-0.86567
THBD	ABAT	-0.927198
THBS1	ABAT	-0.855931
TICAM2	ABAT	-0.804362
TIMP1	ABAT	-0.848111
TIMP4	ABAT	0.808984
TLR3	ABAT	-0.843555
TM7SF2	ABAT	0.872923
TMED7-TICAM2	ABAT	-0.804362
TMEM145	ABAT	0.817006
TMEM184A	ABAT	-0.90253
TMEM229B	ABAT	0.882638
TMPRSS5	ABAT	0.87155
TMSB10	ABAT	-0.844975
TNFRSF12A	ABAT	-0.819989
TNFSF4	ABAT	-0.881293
TNK1	ABAT	-0.83151
TNS3	ABAT	-0.884451
TOLLIP	ABAT	-0.859935
TP53INP2	ABAT	-0.914306
TPD52	ABAT	0.945503
TPM4	ABAT	-0.803885
TRAF4	ABAT	0.877093
TRAM2	ABAT	-0.810536
TRANK1	ABAT	-0.837683
TRAP1	ABAT	0.84107
TRIM21	ABAT	-0.874089
TRIM68	ABAT	-0.846876
TSHZ3	ABAT	-0.860099
TSPAN4	ABAT	-0.818305
TSPAN5	ABAT	-0.814212
TTC39C	ABAT	0.820324
TTC7A	ABAT	-0.925161
TTYH1	ABAT	0.868357
TYMS	ABAT	0.805126
UBE2H	ABAT	-0.88757
UGCG	ABAT	-0.83804
UNC5B	ABAT	-0.82783
UNC80	ABAT	0.830946
VASN	ABAT	-0.803982
VEGFC	ABAT	-0.896037
VIM	ABAT	-0.880911
VWA1	ABAT	0.821952
WIPI1	ABAT	-0.868948
WNK2	ABAT	0.856374
WNT5A	ABAT	-0.810223
WWC1	ABAT	0.905447
YPEL5	ABAT	-0.856749
ZDHHC22	ABAT	0.815607
ZNF503	ABAT	-0.854949
ZNFX1	ABAT	-0.822961
APOC4-APOC2	ABCA1	-0.831449
ATP10B	ABCA1	-0.867054
BTBD6	ABCA1	0.85409
CMTM5	ABCA1	-0.856393
COL19A1	ABCA1	-0.820856
COL5A1	ABCA1	0.830875
COL9A1	ABCA1	-0.866301
DLK1	ABCA1	-0.868653
EHD2	ABCA1	0.878301
FAS	ABCA1	0.894354
FOLH1	ABCA1	-0.829913
FXYD1	ABCA1	-0.906916
GEM	ABCA1	0.827062
GJB1	ABCA1	-0.848285
GRHL1	ABCA1	-0.83968
HOXB3	ABCA1	0.925198
HOXB9	ABCA1	0.915872
IGFBP6	ABCA1	0.820621
ITGA5	ABCA1	0.85671
LEPREL1	ABCA1	0.91709
LOC283174	ABCA1	-0.835123
LOC389023	ABCA1	-0.855909
MAGEA12	ABCA1	-0.844979
MAP1LC3A	ABCA1	0.860673
MGAT4A	ABCA1	-0.809284
MYBL1	ABCA1	0.821146
NPW	ABCA1	-0.884238
NR0B1	ABCA1	-0.833064
NR4A2	ABCA1	-0.838075
NRP1	ABCA1	0.815051
NXPH4	ABCA1	0.809302
PDLIM3	ABCA1	-0.849423
PINK1	ABCA1	0.838674
POLD4	ABCA1	0.804907
QPRT	ABCA1	-0.840615
RNF144A	ABCA1	-0.837769
S100A16	ABCA1	0.921513
S100A2	ABCA1	0.878998
S100A6	ABCA1	0.886217
SERPINB6	ABCA1	0.859691
SHROOM1	ABCA1	0.81467
SLC9A7	ABCA1	0.889981
SOX10	ABCA1	-0.832342
STX1A	ABCA1	0.832568
TCIRG1	ABCA1	0.824003
THSD4	ABCA1	0.915808
TMEM158	ABCA1	0.818029
TRAM2	ABCA1	0.823698
TRIP6	ABCA1	0.813337
UBB	ABCA1	0.842455
UGT8	ABCA1	-0.90753
ABLIM3	ABCA3	-0.933998
ACAP3	ABCA3	0.905647
ACSBG1	ABCA3	0.805998
ACSS1	ABCA3	0.849642
ACTN1	ABCA3	-0.917723
ADA	ABCA3	0.838003
ADRA1B	ABCA3	-0.832597
AFP	ABCA3	-0.885226
AGPAT9	ABCA3	-0.909807
AHNAK	ABCA3	-0.805652
AIF1L	ABCA3	0.852221
AK5	ABCA3	-0.824244
AMIGO2	ABCA3	-0.89263
APCDD1L	ABCA3	-0.806068
APPL2	ABCA3	-0.880508
ARHGAP10	ABCA3	-0.829483
ARHGAP24	ABCA3	-0.870715
ARSJ	ABCA3	-0.826881
ASCL1	ABCA3	0.859079
ATP1A2	ABCA3	0.843399
ATP1B2	ABCA3	0.852017
ATP8B1	ABCA3	-0.809602
AXL	ABCA3	-0.811922
BAI1	ABCA3	0.860512
BCAN	ABCA3	0.823195
BDNF	ABCA3	-0.851093
BGN	ABCA3	-0.850244
BICC1	ABCA3	-0.836905
BK250D10.8	ABCA3	0.888849
BMF	ABCA3	-0.857258
BMP7	ABCA3	0.842098
BMP8B	ABCA3	0.889808
BRSK2	ABCA3	0.876687
C12orf34	ABCA3	0.820715
C12orf75	ABCA3	-0.858187
C16orf5	ABCA3	0.847706
C18orf56	ABCA3	0.861709
C19orf57	ABCA3	0.80872
C1orf106	ABCA3	0.904842
C1orf198	ABCA3	-0.810617
C1orf61	ABCA3	0.822696
C20orf201	ABCA3	0.859236
C21orf7	ABCA3	-0.874696
C4orf32	ABCA3	-0.863216
C8orf46	ABCA3	0.898676
CAMKV	ABCA3	0.843294
CASP4	ABCA3	-0.812277
CAV2	ABCA3	-0.81002
CCDC99	ABCA3	-0.918262
CCNDBP1	ABCA3	-0.847605
CD109	ABCA3	-0.851559
CD274	ABCA3	-0.848534
CD59	ABCA3	-0.815917
CDC42EP3	ABCA3	-0.805527
CDHR1	ABCA3	0.839377
CEBPA	ABCA3	0.804338
CELSR2	ABCA3	0.805494
CELSR3	ABCA3	0.872317
CERS1	ABCA3	0.812252
CERS4	ABCA3	0.862004
CHDH	ABCA3	0.805279
CHRM1	ABCA3	0.825118
CHRM2	ABCA3	-0.844653
CKB	ABCA3	0.916941
CLCF1	ABCA3	-0.829541
CLMP	ABCA3	-0.927558
CLSTN2	ABCA3	-0.853928
CLUL1	ABCA3	0.868662
CNN2	ABCA3	-0.816999
CNTFR	ABCA3	0.847936
COL20A1	ABCA3	0.851974
COL5A2	ABCA3	-0.868109
COL6A2	ABCA3	-0.90682
COL6A3	ABCA3	-0.912475
COL7A1	ABCA3	-0.942093
COL9A3	ABCA3	0.86491
CPLX1	ABCA3	0.803412
CPVL	ABCA3	0.812129
CPXM1	ABCA3	0.857251
CRIM1	ABCA3	-0.953425
CSGALNACT1	ABCA3	0.866589
CSPG5	ABCA3	0.841796
CTGF	ABCA3	-0.940626
CTNS	ABCA3	-0.861582
CTSL2	ABCA3	0.901996
CYR61	ABCA3	-0.922953
DBI	ABCA3	0.813753
DHODH	ABCA3	0.858821
DHRS13	ABCA3	0.840739
DPP6	ABCA3	0.81875
DPYSL5	ABCA3	0.834327
DSP	ABCA3	-0.87995
DUSP23	ABCA3	-0.872156
EDIL3	ABCA3	-0.804333
EDN1	ABCA3	-0.897134
EEF1A2	ABCA3	0.862202
EFEMP1	ABCA3	-0.821044
ELK3	ABCA3	-0.821318
ELL2	ABCA3	-0.847424
ELMO1	ABCA3	0.818284
ELOVL2	ABCA3	0.879764
EMILIN3	ABCA3	0.842099
EMP1	ABCA3	-0.881239
EPHB2	ABCA3	-0.892128
EPHB3	ABCA3	0.909438
EPHX2	ABCA3	0.858659
ETV1	ABCA3	0.827806
FAM129B	ABCA3	-0.849557
FAM134B	ABCA3	0.950343
FAM155A	ABCA3	-0.858341
FAM167A	ABCA3	-0.872105
FAM178B	ABCA3	0.849268
FAM181B	ABCA3	0.845202
FAM196B	ABCA3	-0.854288
FAM198A	ABCA3	0.875203
FAM214B	ABCA3	-0.896784
FAM26E	ABCA3	-0.897825
FAM59B	ABCA3	0.827002
FAP	ABCA3	-0.84822
FAT1	ABCA3	-0.80569
FAT4	ABCA3	-0.874438
FBLL1	ABCA3	0.845686
FBXO32	ABCA3	-0.812615
FLJ22184	ABCA3	0.889497
FLJ32063	ABCA3	0.816698
FOS	ABCA3	0.849897
FOSL1	ABCA3	-0.959133
FOSL2	ABCA3	-0.82679
FOXD1	ABCA3	-0.876806
FOXL1	ABCA3	-0.894516
FREM2	ABCA3	0.821609
FSIP1	ABCA3	-0.917585
FURIN	ABCA3	-0.879715
FXYD5	ABCA3	-0.85275
GADD45B	ABCA3	-0.943896
GALC	ABCA3	-0.861684
GAS1	ABCA3	0.900252
GAS7	ABCA3	0.848752
GFPT2	ABCA3	-0.843621
GJA1	ABCA3	-0.898786
GLB1L2	ABCA3	0.810052
GLCCI1	ABCA3	0.853796
GLIPR1	ABCA3	-0.831614
GLRX	ABCA3	-0.880453
GLT25D2	ABCA3	0.857956
GNG4	ABCA3	0.883237
GPM6B	ABCA3	0.868396
GPR98	ABCA3	0.845938
GPX8	ABCA3	-0.905098
GRIK3	ABCA3	0.869918
GYG2	ABCA3	0.803852
HBEGF	ABCA3	-0.838046
HECW2	ABCA3	-0.86539
HERC3	ABCA3	-0.817911
HERC5	ABCA3	0.814944
HIP1R	ABCA3	0.812727
HIVEP3	ABCA3	-0.823373
HRK	ABCA3	0.912219
HS3ST3B1	ABCA3	-0.828934
HSPA1A	ABCA3	-0.919259
ID1	ABCA3	-0.845446
IGFBP7	ABCA3	-0.859227
IL11	ABCA3	-0.82428
IL32	ABCA3	-0.934823
IL4R	ABCA3	-0.873153
IMPA2	ABCA3	0.870278
INHBA	ABCA3	-0.883163
INSM1	ABCA3	0.822271
ISYNA1	ABCA3	0.917745
ITGB1	ABCA3	-0.811752
ITGB2	ABCA3	-0.926724
ITGB5	ABCA3	-0.850645
ITPRIP	ABCA3	-0.851222
KCNG1	ABCA3	-0.807791
KCNIP2	ABCA3	0.802802
KCNJ10	ABCA3	0.875267
KCNQ2	ABCA3	0.871115
KIAA1383	ABCA3	-0.806422
KLF10	ABCA3	-0.817055
KLF7	ABCA3	-0.838089
KRTAP1-5	ABCA3	-0.878795
LAMA4	ABCA3	0.836199
LAMC3	ABCA3	0.808634
LATS2	ABCA3	-0.883554
LBH	ABCA3	-0.879621
LGI2	ABCA3	0.828636
LHFPL4	ABCA3	0.866005
LHX2	ABCA3	0.829177
LINC00341	ABCA3	-0.827815
LOC100127888	ABCA3	0.806513
LOC100133985	ABCA3	0.926395
LOC100499467	ABCA3	0.82361
LOC100505483	ABCA3	0.8731
LOC100506421	ABCA3	0.909903
LOC255130	ABCA3	-0.862314
LOC400043	ABCA3	-0.804306
LOC730755	ABCA3	-0.860535
LOXL2	ABCA3	-0.918139
LPHN3	ABCA3	0.851937
LPPR5	ABCA3	0.866722
LRRC15	ABCA3	-0.929583
LRRC4	ABCA3	0.806233
LTBP1	ABCA3	-0.841276
LTBP2	ABCA3	-0.810154
LY96	ABCA3	-0.846471
LYSMD3	ABCA3	-0.853998
MACROD1	ABCA3	0.853334
MAFK	ABCA3	-0.874747
MAGED2	ABCA3	0.841684
MANEAL	ABCA3	0.891338
MAP2	ABCA3	0.91295
MAP3K1	ABCA3	0.862241
MAPK8IP2	ABCA3	0.857514
MARCH4	ABCA3	-0.834133
MAST1	ABCA3	0.849752
MBNL1	ABCA3	-0.917343
MDFI	ABCA3	0.832626
MET	ABCA3	-0.817554
METRN	ABCA3	0.880376
MICAL2	ABCA3	-0.811333
MIR4709	ABCA3	-0.853628
MIR9-1	ABCA3	0.811964
MLC1	ABCA3	0.815054
MMP14	ABCA3	-0.942078
MMP2	ABCA3	-0.973916
MOSPD2	ABCA3	-0.844275
MPP4	ABCA3	-0.890458
MSC	ABCA3	-0.86514
MVP	ABCA3	-0.830772
MXRA5	ABCA3	-0.918885
MYBL2	ABCA3	0.864939
MYH11	ABCA3	0.862687
MYH9	ABCA3	-0.805089
MYO1E	ABCA3	-0.915043
MYOF	ABCA3	-0.882252
NAT1	ABCA3	-0.81392
NAT8L	ABCA3	0.835367
NAV3	ABCA3	-0.86093
NCEH1	ABCA3	-0.834547
NDRG2	ABCA3	0.815946
NEXN	ABCA3	-0.8779
NGFR	ABCA3	0.877835
NLGN3	ABCA3	0.842897
NOTCH1	ABCA3	0.942809
NOVA1	ABCA3	0.910312
NPAS3	ABCA3	0.874014
NPC2	ABCA3	-0.840252
NTN1	ABCA3	0.870263
NUAK1	ABCA3	-0.90295
NUP210	ABCA3	0.826115
OBFC2A	ABCA3	-0.839677
ODZ4	ABCA3	-0.833376
OLIG1	ABCA3	0.820494
P2RX5-TAX1BP3	ABCA3	-0.856026
P2RX7	ABCA3	0.854803
P4HA3	ABCA3	-0.813311
PAM	ABCA3	-0.845575
PAQR6	ABCA3	0.807163
PCDH17	ABCA3	0.814773
PCSK2	ABCA3	0.820096
PDCD1LG2	ABCA3	-0.89435
PEG3	ABCA3	0.837824
PHF11	ABCA3	-0.83653
PIF1	ABCA3	0.855418
PLAUR	ABCA3	-0.920516
PLEKHB1	ABCA3	0.929865
PLLP	ABCA3	0.808509
PMEPA1	ABCA3	-0.910187
PMP2	ABCA3	0.828491
POLR2B	ABCA3	-0.857445
POU3F2	ABCA3	0.835263
POU3F3	ABCA3	0.932752
PPP1R18	ABCA3	-0.838791
PREX1	ABCA3	0.856712
PTHLH	ABCA3	-0.854578
PTPLA	ABCA3	-0.825662
PTPRN	ABCA3	-0.91671
PTPRR	ABCA3	-0.834668
PTPRZ1	ABCA3	0.829756
PTRF	ABCA3	-0.84484
PXK	ABCA3	-0.819024
RAB27B	ABCA3	-0.872205
RAMP2	ABCA3	0.816136
RAP1GAP	ABCA3	0.872699
RASA1	ABCA3	-0.845775
RBM7	ABCA3	-0.832748
RCOR2	ABCA3	0.860581
RFX4	ABCA3	0.831751
RGS4	ABCA3	-0.839281
RHPN1	ABCA3	0.924804
RIMS4	ABCA3	0.85245
RLBP1	ABCA3	0.860381
RNF165	ABCA3	0.804897
RNFT2	ABCA3	0.884308
RRAS	ABCA3	-0.84136
RSU1	ABCA3	-0.854826
RTN4RL1	ABCA3	0.884839
RTN4RL2	ABCA3	0.872071
S100B	ABCA3	0.82232
SAMD10	ABCA3	0.861892
SAMD9	ABCA3	-0.895334
SAPCD2	ABCA3	0.82614
SCARB1	ABCA3	0.94217
SCG5	ABCA3	-0.856284
SCRG1	ABCA3	0.889838
SEMA3B	ABCA3	0.882531
SEPT4	ABCA3	0.844171
SERPINE1	ABCA3	-0.877091
SERPINE2	ABCA3	-0.854938
SERTAD1	ABCA3	-0.867213
SGK1	ABCA3	-0.881809
SHC4	ABCA3	-0.827161
SIGLEC15	ABCA3	-0.869307
SKIL	ABCA3	-0.830297
SLC25A13	ABCA3	0.830088
SLC35F1	ABCA3	0.812755
SLC38A3	ABCA3	0.902958
SLC43A2	ABCA3	0.867122
SLC46A3	ABCA3	-0.856875
SLC6A11	ABCA3	0.817977
SLC7A11	ABCA3	-0.923842
SLFN5	ABCA3	-0.91135
SLITRK6	ABCA3	-0.928551
SMAD6	ABCA3	-0.841781
SMAD7	ABCA3	-0.911389
SNX9	ABCA3	-0.903628
SOCS5	ABCA3	-0.811787
SORBS2	ABCA3	-0.939468
SOX2	ABCA3	0.824962
SOX21	ABCA3	0.83069
SOX3	ABCA3	0.806974
SOX8	ABCA3	0.829336
SP100	ABCA3	-0.909598
SPOCD1	ABCA3	-0.916896
SPP1	ABCA3	-0.870349
SQSTM1	ABCA3	-0.832051
ST3GAL6	ABCA3	0.827747
STAMBPL1	ABCA3	-0.91382
STC2	ABCA3	-0.806446
STK17B	ABCA3	-0.804464
STK38L	ABCA3	-0.846527
SVIL	ABCA3	-0.824382
SYP	ABCA3	0.814017
SYT1	ABCA3	-0.934607
TAGLN	ABCA3	-0.834664
TAX1BP3	ABCA3	-0.856026
TBC1D2	ABCA3	-0.816336
TBC1D2B	ABCA3	-0.819483
TBX21	ABCA3	0.851729
TBX3	ABCA3	-0.883289
TCFL5	ABCA3	0.91143
TEX15	ABCA3	0.802565
TFPI	ABCA3	-0.828676
TGM2	ABCA3	-0.934691
THAP6	ABCA3	-0.832374
THBS1	ABCA3	-0.922603
TICAM2	ABCA3	-0.81673
TIMP4	ABCA3	0.853544
TLR4	ABCA3	-0.889738
TMED7-TICAM2	ABCA3	-0.81673
TMEM145	ABCA3	0.848562
TMEM154	ABCA3	-0.807828
TMEM173	ABCA3	-0.809835
TMEM184A	ABCA3	-0.865819
TMEM198	ABCA3	0.805335
TMEM22	ABCA3	-0.855126
TNFSF4	ABCA3	-0.83684
TPD52	ABCA3	0.866233
TPM1	ABCA3	-0.840928
TPM4	ABCA3	-0.905364
TRAF4	ABCA3	0.863666
TSHZ3	ABCA3	-0.835906
TTYH1	ABCA3	0.834056
TYMS	ABCA3	0.948238
UCP2	ABCA3	0.924096
ULBP2	ABCA3	-0.850364
USP53	ABCA3	-0.85652
VASP	ABCA3	-0.876229
VCL	ABCA3	-0.830979
VEGFC	ABCA3	-0.81466
VGF	ABCA3	0.806877
VWA1	ABCA3	0.913574
WDR1	ABCA3	-0.883286
WNK2	ABCA3	0.872327
WNT5A	ABCA3	-0.86396
WWC1	ABCA3	0.883731
ZNF37BP	ABCA3	0.862252
ABLIM3	ABCC3	0.855643
ACSM2A	ABCC3	0.895857
ACSS1	ABCC3	-0.873067
ACTC1	ABCC3	0.862045
ACTN1	ABCC3	0.856746
ACTN2	ABCC3	-0.824282
ADM	ABCC3	0.861575
ADRB2	ABCC3	0.810351
AFAP1	ABCC3	0.821548
AHNAK	ABCC3	0.902038
AHNAK2	ABCC3	0.906702
AIF1L	ABCC3	-0.856939
AJUBA	ABCC3	0.831808
AK5	ABCC3	0.880641
ALDH5A1	ABCC3	-0.839039
AMIGO2	ABCC3	0.83966
ANGPT1	ABCC3	0.837547
ANKRD20A1	ABCC3	-0.826877
ANKRD20A2	ABCC3	-0.825736
ANKRD20A3	ABCC3	-0.823065
ANKRD20A4	ABCC3	-0.829046
ANKRD20A8P	ABCC3	-0.814895
ANXA2	ABCC3	0.833992
ANXA2P1	ABCC3	0.836331
ANXA2P2	ABCC3	0.830652
ANXA2P3	ABCC3	0.848407
ANXA5	ABCC3	0.836007
APPL2	ABCC3	0.808137
AQP7P3	ABCC3	-0.861758
ARHGAP23	ABCC3	0.862352
ARHGAP24	ABCC3	0.843334
ARHGDIG	ABCC3	-0.849128
ARL4D	ABCC3	0.8129
ARMCX2	ABCC3	0.803041
ASCL1	ABCC3	-0.89406
ATG4A	ABCC3	0.840032
ATP10D	ABCC3	0.866353
ATP1A2	ABCC3	-0.809423
ATP1B2	ABCC3	-0.846144
ATP8B1	ABCC3	0.827061
ATXN1	ABCC3	0.835808
AXL	ABCC3	0.841566
B3GALT4	ABCC3	0.853226
B3GAT1	ABCC3	-0.841598
B3GNT9	ABCC3	0.86123
BAI1	ABCC3	-0.823487
BCAN	ABCC3	-0.900853
BCAR3	ABCC3	0.886051
BCHE	ABCC3	-0.813901
BCL2L1	ABCC3	0.85967
BCL7A	ABCC3	-0.86515
BDNF	ABCC3	0.851053
BEND6	ABCC3	0.817869
BICC1	ABCC3	0.85381
BK250D10.8	ABCC3	-0.888978
BMP7	ABCC3	-0.887448
BMP8B	ABCC3	-0.858137
BRSK2	ABCC3	-0.874479
C10orf26	ABCC3	0.841835
C11orf63	ABCC3	0.825738
C11orf9	ABCC3	-0.805978
C12orf75	ABCC3	0.812901
C16orf70	ABCC3	0.817976
C16orf74	ABCC3	-0.808913
C16orf88	ABCC3	-0.827227
C19orf57	ABCC3	-0.873686
C1orf133	ABCC3	0.923442
C1orf61	ABCC3	-0.847439
C21orf7	ABCC3	0.889607
C2orf70	ABCC3	-0.882358
C2orf72	ABCC3	-0.864989
C3orf70	ABCC3	-0.826536
C8orf46	ABCC3	-0.849564
CADM4	ABCC3	-0.868248
CALCOCO2	ABCC3	0.876734
CAMKV	ABCC3	-0.866896
CAPG	ABCC3	0.823873
CASP1	ABCC3	0.810529
CASP4	ABCC3	0.86693
CASP5	ABCC3	0.815833
CAST	ABCC3	0.840429
CAV1	ABCC3	0.889821
CAV2	ABCC3	0.896685
CCDC132	ABCC3	-0.834109
CCL26	ABCC3	0.903142
CCNDBP1	ABCC3	0.891694
CCPG1	ABCC3	0.837913
CD109	ABCC3	0.806409
CD151	ABCC3	0.829756
CD59	ABCC3	0.835913
CDCA7	ABCC3	-0.823238
CEBPB	ABCC3	0.867142
CELF2	ABCC3	-0.805344
CENPBD1	ABCC3	0.853616
CERS1	ABCC3	-0.902183
CERS4	ABCC3	-0.856228
CFH	ABCC3	0.847495
CFHR1	ABCC3	0.821277
CHAC1	ABCC3	0.860449
CHADL	ABCC3	-0.878929
CLCF1	ABCC3	0.887429
CLMP	ABCC3	0.850695
CLSTN2	ABCC3	0.870731
CNTFR	ABCC3	-0.863665
COBL	ABCC3	-0.883185
COL12A1	ABCC3	0.884505
COL1A1	ABCC3	0.906319
COL1A2	ABCC3	0.904907
COL20A1	ABCC3	-0.879248
COL5A1	ABCC3	0.829395
COL5A2	ABCC3	0.89195
COL6A1	ABCC3	0.930806
COL6A2	ABCC3	0.846297
COL6A3	ABCC3	0.822439
COL8A1	ABCC3	0.873398
COL9A3	ABCC3	-0.874664
CORO7	ABCC3	-0.898015
CPE	ABCC3	0.859574
CPXM1	ABCC3	-0.870592
CRISPLD1	ABCC3	-0.878323
CSPG5	ABCC3	-0.822874
CSRP1	ABCC3	0.854004
CTSD	ABCC3	0.809004
CXorf36	ABCC3	-0.824229
CYB5R2	ABCC3	0.880438
CYLD	ABCC3	0.84908
CYR61	ABCC3	0.835483
DAAM2	ABCC3	0.820368
DAB2	ABCC3	0.892066
DACT1	ABCC3	0.859916
DBI	ABCC3	-0.874915
DDR2	ABCC3	0.868913
DDX60	ABCC3	0.817739
DHODH	ABCC3	-0.82717
DHRS13	ABCC3	-0.879651
DNAH9	ABCC3	-0.887531
DNAJB9	ABCC3	0.829383
DNAJC15	ABCC3	0.83552
DOK5	ABCC3	0.854256
DPYSL5	ABCC3	-0.840595
DSE	ABCC3	0.820222
DYNLT3	ABCC3	0.847757
DYX1C1-CCPG1	ABCC3	0.837913
EDIL3	ABCC3	0.837633
EDNRA	ABCC3	0.840793
EFEMP1	ABCC3	0.851013
ELK3	ABCC3	0.880263
ELL2	ABCC3	0.860082
ELOVL2	ABCC3	-0.905576
EMP1	ABCC3	0.871682
ENOSF1	ABCC3	-0.8084
ETV1	ABCC3	-0.843339
ETV4	ABCC3	-0.816365
EYA2	ABCC3	-0.859481
F2RL2	ABCC3	0.868773
FAM114A1	ABCC3	0.825165
FAM129A	ABCC3	0.840696
FAM129B	ABCC3	0.851546
FAM155B	ABCC3	-0.831398
FAM180A	ABCC3	0.908782
FAM181B	ABCC3	-0.816408
FAM198A	ABCC3	-0.860784
FAM19A5	ABCC3	-0.811536
FAM20C	ABCC3	0.819425
FAM59B	ABCC3	-0.842362
FAM60A	ABCC3	-0.825967
FAM95B1	ABCC3	-0.837452
FAP	ABCC3	0.892426
FAT4	ABCC3	0.850682
FBLN5	ABCC3	0.823484
FBN1	ABCC3	0.819634
FBXO8	ABCC3	0.840327
FGFBP3	ABCC3	-0.840258
FLJ22184	ABCC3	-0.806745
FLNC	ABCC3	0.842444
FLRT2	ABCC3	0.894765
FN1	ABCC3	0.871274
FOS	ABCC3	-0.820743
FOSB	ABCC3	-0.872499
FOXJ1	ABCC3	-0.826566
FREM2	ABCC3	-0.907257
FRMD6	ABCC3	0.80523
FSIP1	ABCC3	0.849348
FST	ABCC3	0.851263
FSTL1	ABCC3	0.888062
FUT9	ABCC3	-0.845641
FZD2	ABCC3	0.840263
GAB2	ABCC3	-0.853195
GABARAPL1	ABCC3	0.899448
GALC	ABCC3	0.867023
GALNT10	ABCC3	0.82407
GALNT5	ABCC3	0.818193
GAS7	ABCC3	-0.885136
GBP2	ABCC3	0.863768
GCSH	ABCC3	-0.845374
GDAP1L1	ABCC3	-0.827358
GLB1L2	ABCC3	-0.852286
GLDC	ABCC3	-0.927057
GLIPR1	ABCC3	0.843953
GLIS1	ABCC3	0.874543
GLRX	ABCC3	0.830501
GLT25D2	ABCC3	-0.851313
GNG4	ABCC3	-0.867481
GNG7	ABCC3	-0.91624
GOLM1	ABCC3	-0.850037
GPM6B	ABCC3	-0.803556
GPR155	ABCC3	-0.867417
GPR176	ABCC3	0.901115
GPR56	ABCC3	-0.81758
GPR98	ABCC3	-0.843968
GPRC5B	ABCC3	-0.852814
GPX8	ABCC3	0.836284
GRIK3	ABCC3	-0.874344
GRN	ABCC3	0.912534
HEBP2	ABCC3	0.875845
HES6	ABCC3	-0.85291
HEY2	ABCC3	-0.851866
HILS1	ABCC3	-0.900299
HLA-E	ABCC3	0.82266
HRASLS	ABCC3	-0.858897
HSD3B7	ABCC3	0.852028
HSD3BP4	ABCC3	-0.830519
HSPB6	ABCC3	0.827067
HTATIP2	ABCC3	0.88558
HYI	ABCC3	0.841802
IFITM10	ABCC3	0.875852
IGFBP4	ABCC3	0.834293
IGFBP7	ABCC3	0.867776
IGIP	ABCC3	0.871554
IGSF11	ABCC3	-0.832791
IL15	ABCC3	0.824781
IL15RA	ABCC3	0.87249
IL32	ABCC3	0.864668
IL7R	ABCC3	0.890192
INSIG2	ABCC3	0.870041
IQCK	ABCC3	-0.84117
IRF1	ABCC3	0.811044
IRF9	ABCC3	0.813186
IRS1	ABCC3	0.80269
ITGA11	ABCC3	0.905482
ITGB1	ABCC3	0.809291
ITGB5	ABCC3	0.836097
ITGBL1	ABCC3	0.805315
ITPRIPL2	ABCC3	0.842968
KCNIP2	ABCC3	-0.826382
KCNJ10	ABCC3	-0.901946
KCNQ2	ABCC3	-0.819134
KIAA1274	ABCC3	-0.832322
KIAA1609	ABCC3	0.89901
KIF21A	ABCC3	-0.820805
LAMA1	ABCC3	-0.811411
LAMC3	ABCC3	-0.85846
LAPTM4B	ABCC3	-0.825298
LATS2	ABCC3	0.862235
LAYN	ABCC3	0.877876
LBH	ABCC3	0.832027
LDHA	ABCC3	0.803868
LGALS1	ABCC3	0.861224
LGI2	ABCC3	-0.816373
LHFPL3	ABCC3	-0.819964
LINC00485	ABCC3	-0.874817
LMO7	ABCC3	0.876665
LOC100127888	ABCC3	-0.905263
LOC100130000	ABCC3	-0.812535
LOC100132707	ABCC3	0.842605
LOC100132891	ABCC3	0.83772
LOC100133985	ABCC3	-0.845216
LOC100499467	ABCC3	-0.854921
LOC100506421	ABCC3	-0.871547
LOC400043	ABCC3	0.872877
LOC400958	ABCC3	-0.811232
LOC641746	ABCC3	-0.901459
LOC728431	ABCC3	0.862792
LOC729080	ABCC3	-0.859265
LOC729444	ABCC3	-0.810407
LOC90499	ABCC3	-0.816097
LOX	ABCC3	0.898162
LOXL2	ABCC3	0.855917
LPHN3	ABCC3	-0.818115
LPPR2	ABCC3	0.818103
LPPR5	ABCC3	-0.879084
LRP10	ABCC3	0.84568
LRP8	ABCC3	-0.909876
LRRC15	ABCC3	0.859792
LRRC4	ABCC3	-0.851643
LSAMP	ABCC3	-0.828577
LTBP1	ABCC3	0.810201
LTBP2	ABCC3	0.903269
LURAP1L	ABCC3	0.835466
LY96	ABCC3	0.810574
LYSMD3	ABCC3	0.819174
MACROD1	ABCC3	-0.830555
MAFK	ABCC3	0.881323
MAGED2	ABCC3	-0.904219
MAP2	ABCC3	-0.882588
MAP3K1	ABCC3	-0.904051
MAPK4	ABCC3	-0.824668
MAST1	ABCC3	-0.875974
MBNL1	ABCC3	0.849454
MDGA1	ABCC3	0.824891
MDGA2	ABCC3	-0.901961
MET	ABCC3	0.883004
METRN	ABCC3	-0.872662
MGAT4A	ABCC3	-0.806299
MIR22HG	ABCC3	0.857099
MIR4709	ABCC3	0.87112
MME	ABCC3	0.837226
MMP14	ABCC3	0.860402
MMP15	ABCC3	-0.831898
MMP24	ABCC3	0.804137
MOCS1	ABCC3	0.871562
MSC	ABCC3	0.836382
MSRB3	ABCC3	0.856061
MTSS1	ABCC3	-0.80634
MVP	ABCC3	0.851462
MXRA5	ABCC3	0.828363
MYBL2	ABCC3	-0.864337
MYD88	ABCC3	0.834501
MYH14	ABCC3	-0.829411
MYH9	ABCC3	0.890346
MYOF	ABCC3	0.881793
NAT8L	ABCC3	-0.896982
NAV3	ABCC3	0.812369
NCAN	ABCC3	-0.921681
NDP	ABCC3	0.812766
NDRG2	ABCC3	-0.915048
NEXN	ABCC3	0.821297
NKAIN1	ABCC3	-0.885667
NLGN3	ABCC3	-0.881826
NNMT	ABCC3	0.896204
NOL12	ABCC3	-0.807331
NOP56	ABCC3	-0.884153
NOTCH1	ABCC3	-0.814565
NPC2	ABCC3	0.889043
NPR2	ABCC3	0.856066
NPR3	ABCC3	0.87089
NR4A1	ABCC3	-0.809043
NRARP	ABCC3	-0.879135
NREP	ABCC3	0.818611
NT5E	ABCC3	0.810083
NTN1	ABCC3	-0.902423
NTN4	ABCC3	0.881576
NUAK1	ABCC3	0.81129
NUP210	ABCC3	-0.869327
OBFC2A	ABCC3	0.84821
OLIG1	ABCC3	-0.898805
OLIG2	ABCC3	-0.901577
OPTN	ABCC3	0.803667
ORC1	ABCC3	-0.81919
ORC4	ABCC3	-0.857127
OSR2	ABCC3	-0.811678
OXTR	ABCC3	0.877166
P2RX5	ABCC3	-0.849716
P4HA2	ABCC3	0.937194
PAFAH1B3	ABCC3	-0.867144
PALLD	ABCC3	0.901863
PAM	ABCC3	0.808144
PAQR6	ABCC3	-0.83267
PARVA	ABCC3	0.823976
PCDH18	ABCC3	0.833919
PCSK2	ABCC3	-0.880405
PDCD1LG2	ABCC3	0.886582
PDE3B	ABCC3	-0.830771
PDE5A	ABCC3	0.837039
PDGFRB	ABCC3	0.849306
PEG3	ABCC3	-0.905258
PELI1	ABCC3	-0.899026
PGRMC2	ABCC3	0.844691
PHF11	ABCC3	0.92765
PHF21B	ABCC3	-0.864084
PIGB	ABCC3	0.80513
PLD6	ABCC3	-0.818357
PLEC	ABCC3	0.812369
PLLP	ABCC3	-0.868764
PLP1	ABCC3	-0.860442
PLXNB3	ABCC3	-0.855089
PMEPA1	ABCC3	0.803624
PMP2	ABCC3	-0.914454
PODXL2	ABCC3	-0.886471
POLD4	ABCC3	0.806186
POLR2B	ABCC3	0.878334
POU3F2	ABCC3	-0.858739
POU3F3	ABCC3	-0.869599
PREX1	ABCC3	-0.872279
PRNP	ABCC3	0.854775
PROCR	ABCC3	0.810022
PRSS23	ABCC3	0.833206
PTGER4	ABCC3	0.837597
PTGR1	ABCC3	0.85633
PTPRN	ABCC3	0.823342
PTPRZ1	ABCC3	-0.921769
PTRF	ABCC3	0.824341
PTTG1IP	ABCC3	0.866912
PXK	ABCC3	0.851943
RAB11FIP5	ABCC3	0.820504
RAB33A	ABCC3	-0.890283
RAC3	ABCC3	-0.837952
RAMP2	ABCC3	-0.845232
RAP1GAP	ABCC3	-0.885155
RBM7	ABCC3	0.831449
RCOR2	ABCC3	-0.808383
RFTN1	ABCC3	0.850339
RFX4	ABCC3	-0.818094
RGS4	ABCC3	0.832188
RIPPLY2	ABCC3	-0.876646
RLBP1	ABCC3	-0.901688
RNASE4	ABCC3	0.833623
RNF157	ABCC3	-0.860013
RNF165	ABCC3	-0.89595
RP11-165H20.1	ABCC3	-0.850044
RRAS	ABCC3	0.900107
RRN3P1	ABCC3	-0.848598
RTN4RL2	ABCC3	-0.847471
S100A3	ABCC3	0.82749
S100B	ABCC3	-0.909979
S1PR2	ABCC3	-0.822545
SAMD9	ABCC3	0.867823
SAPCD2	ABCC3	-0.846542
SBK1	ABCC3	-0.848265
SCG3	ABCC3	-0.876425
SCG5	ABCC3	0.882868
SCRG1	ABCC3	-0.858575
SEC11C	ABCC3	-0.865928
SEC24D	ABCC3	0.851765
SEMA3C	ABCC3	0.84412
SEPT3	ABCC3	-0.835474
SERPINE2	ABCC3	0.875589
SERTAD1	ABCC3	0.859562
SERTAD4	ABCC3	0.846217
SGMS2	ABCC3	0.869479
SH3BGRL3	ABCC3	0.857126
SHC2	ABCC3	-0.802888
SHROOM4	ABCC3	-0.823912
SKIL	ABCC3	0.836856
SLAIN1	ABCC3	-0.815062
SLC10A3	ABCC3	0.883742
SLC14A1	ABCC3	0.877547
SLC1A1	ABCC3	-0.821247
SLC25A13	ABCC3	-0.880302
SLC35F1	ABCC3	-0.92815
SLC39A13	ABCC3	0.833403
SLC6A11	ABCC3	-0.885745
SLCO3A1	ABCC3	0.839977
SLCO4A1	ABCC3	-0.864577
SMAD7	ABCC3	0.817971
SNPH	ABCC3	0.85667
SNX10	ABCC3	-0.83081
SNX9	ABCC3	0.804279
SOCS5	ABCC3	0.846101
SOX1	ABCC3	-0.868397
SOX2	ABCC3	-0.922842
SOX21	ABCC3	-0.879402
SOX5	ABCC3	-0.878778
SOX6	ABCC3	-0.850809
SOX8	ABCC3	-0.880986
SP100	ABCC3	0.815321
SPARC	ABCC3	0.880523
SPOCD1	ABCC3	0.868051
SPP1	ABCC3	0.822364
SPSB1	ABCC3	0.813997
SPTBN2	ABCC3	-0.882212
SQSTM1	ABCC3	0.885561
ST3GAL6	ABCC3	-0.827201
STC2	ABCC3	0.887774
STK17B	ABCC3	0.839236
SYT1	ABCC3	0.853688
TAGLN	ABCC3	0.87484
TBC1D2	ABCC3	0.85878
TBX21	ABCC3	-0.868903
TCEAL6	ABCC3	0.809464
TEX15	ABCC3	-0.858126
TGFBR2	ABCC3	0.840278
THBS2	ABCC3	0.837525
TICAM2	ABCC3	0.850116
TIMP1	ABCC3	0.829941
TLR3	ABCC3	0.822421
TMED7-TICAM2	ABCC3	0.850116
TMEM133	ABCC3	-0.813464
TMEM145	ABCC3	-0.842027
TMEM184A	ABCC3	0.862712
TMEM229B	ABCC3	-0.830231
TMEM88B	ABCC3	-0.806965
TMPRSS5	ABCC3	-0.899007
TMSB10	ABCC3	0.856386
TNFSF4	ABCC3	0.863834
TNS1	ABCC3	0.856973
TNS3	ABCC3	0.819403
TP53INP2	ABCC3	0.850756
TPD52	ABCC3	-0.881562
TPM4	ABCC3	0.835217
TRAF4	ABCC3	-0.891889
TRAM2	ABCC3	0.827887
TRANK1	ABCC3	0.863651
TRAP1	ABCC3	-0.845522
TRIL	ABCC3	-0.832292
TRIM21	ABCC3	0.850066
TRIM34	ABCC3	0.803941
TRIM6-TRIM34	ABCC3	0.803941
TSHZ3	ABCC3	0.818473
TSPAN4	ABCC3	0.917136
TSPAN5	ABCC3	0.831038
TTC7A	ABCC3	0.868089
TTYH1	ABCC3	-0.900525
TUBB2B	ABCC3	-0.898306
TWIST1	ABCC3	0.834968
UBE2H	ABCC3	0.867335
UGCG	ABCC3	0.823639
UNC80	ABCC3	-0.854514
[truncated: 273,955+ more rows]

## Sheet: CorrelationNet_Schulte_et_al
Source	Target	Correlation
ABCA3	A2M	0.716421
ADAP2	A2M	0.784826
ADORA3	A2M	0.777744
AEBP1	A2M	0.770404
AGT	A2M	0.799525
AIF1	A2M	0.787382
AMER2	A2M	0.729207
ANLN	A2M	-0.762564
APOC1	A2M	0.77163
APOD	A2M	0.797399
APOE	A2M	0.86858
AQP1	A2M	0.761134
AQP4	A2M	0.756066
ARHGAP11A	A2M	-0.821307
ARHGEF4	A2M	0.745294
ASTN1	A2M	0.826704
ATP1A2	A2M	0.778109
ATP1B2	A2M	0.733345
BBOX1	A2M	0.829019
BEX2	A2M	0.832583
BMPR1B	A2M	0.753099
C12orf75	A2M	-0.725256
C1orf54	A2M	0.745692
C1QA	A2M	0.789455
C1QB	A2M	0.78927
C1QC	A2M	0.808695
C21orf62	A2M	0.756032
C3AR1	A2M	0.804908
C4A	A2M	0.859284
CA2	A2M	0.861273
CD14	A2M	0.784803
CD163	A2M	0.75264
CD93	A2M	0.732909
CDC6	A2M	-0.849238
CEBPA	A2M	0.716127
CENPW	A2M	-0.772248
CEP55	A2M	-0.819385
CERS1	A2M	0.709088
CHI3L2	A2M	0.75169
CLDN5	A2M	0.778554
COBL	A2M	0.860376
CRYAB	A2M	0.782796
CRYL1	A2M	0.796481
CTNNA2	A2M	0.744765
CX3CL1	A2M	0.779318
CX3CR1	A2M	0.772021
CXCL16	A2M	0.799536
DEPDC1	A2M	-0.754832
DNALI1	A2M	0.746052
DTNA	A2M	0.715928
FAM107A	A2M	0.788614
FAM228B	A2M	0.821347
FAM69C	A2M	0.77059
FAR2P2	A2M	0.735559
FCER1G	A2M	0.793404
FCGBP	A2M	0.752551
FCGR1A	A2M	0.783122
FCGR1B	A2M	0.792509
FCGR3A	A2M	0.773892
FCGRT	A2M	0.779612
FGF1	A2M	0.788004
FGL2	A2M	0.739126
FNDC4	A2M	0.796116
FOS	A2M	0.768778
GAP43	A2M	0.858791
GATS	A2M	0.729065
GFAP	A2M	0.895408
GIMAP4	A2M	0.733824
GPR34	A2M	0.783106
GPRASP1	A2M	0.7655
GPRC5B	A2M	0.775782
HBA1	A2M	0.75927
HCLS1	A2M	0.713285
HEY1	A2M	0.71386
HLA-DRB1	A2M	0.728719
HMMR	A2M	-0.730181
ID4	A2M	0.737137
IL17D	A2M	0.806713
IRS1	A2M	-0.733911
ITGA7	A2M	0.711624
ITM2A	A2M	0.72948
KCNJ16	A2M	0.759481
KIF1A	A2M	0.723015
KIF20A	A2M	-0.808191
LACTB	A2M	-0.717335
LGI1	A2M	0.763252
LINC00844	A2M	0.728828
LIX1	A2M	0.790061
LOC100131262	A2M	-0.760014
LOC100506725	A2M	0.720657
LOC729680	A2M	0.747665
LPL	A2M	0.757054
LSAMP	A2M	0.71498
LY86	A2M	0.786994
MAN1C1	A2M	0.798548
MASTL	A2M	-0.778368
METTL7B	A2M	0.77398
MLC1	A2M	0.726638
MS4A7	A2M	0.787293
MYBPC1	A2M	0.766311
NAPSB	A2M	0.752795
NDRG2	A2M	0.73868
NDRG4	A2M	0.796715
NEIL3	A2M	-0.745299
NKAIN4	A2M	0.748415
NMB	A2M	0.793411
NME5	A2M	0.837265
NRCAM	A2M	0.787654
NTRK2	A2M	0.790514
NUS1	A2M	-0.727791
PALD1	A2M	0.734801
PAQR6	A2M	0.831724
PCDH9	A2M	0.729591
PLLP	A2M	0.757213
PLP1	A2M	0.791313
PSD2	A2M	0.720812
PTGDS	A2M	0.816418
PTTG3P	A2M	-0.766074
RASD1	A2M	0.808783
RGMA	A2M	0.798433
RGS1	A2M	0.764524
RHOU	A2M	0.782833
RNASE6	A2M	0.770266
RND2	A2M	0.780074
RRAS2	A2M	-0.737223
SCRG1	A2M	0.759099
SERPINA3	A2M	0.865663
SERPING1	A2M	0.764947
SHCBP1	A2M	-0.798949
SKA1	A2M	-0.809284
SLA	A2M	0.740689
SLC15A2	A2M	0.729576
SLC1A2	A2M	0.735287
SLC25A18	A2M	0.845927
SLC40A1	A2M	0.809553
SLITRK3	A2M	0.726073
SORL1	A2M	0.83595
SPARCL1	A2M	0.722368
SRD5A1	A2M	-0.71896
SYT11	A2M	0.768697
TCF19	A2M	-0.805638
THBS4	A2M	0.747577
TK1	A2M	-0.788185
TMEM176A	A2M	0.7563
TMOD1	A2M	0.763897
TREM2	A2M	0.759442
TTF2	A2M	-0.707468
TTYH2	A2M	0.747801
TYROBP	A2M	0.787465
VSIG4	A2M	0.781207
ZBTB16	A2M	0.732458
ABCA3	ABAT	0.857779
ABLIM3	ABAT	-0.710316
ACSBG1	ABAT	0.754398
ADCYAP1R1	ABAT	0.856307
ADORA2B	ABAT	-0.83396
AGPAT9	ABAT	-0.809397
AGT	ABAT	0.840367
AIF1L	ABAT	0.859421
AK055981	ABAT	0.793239
ALDH5A1	ABAT	0.824234
AMER2	ABAT	0.830651
AMIGO2	ABAT	-0.782971
ANK2	ABAT	0.858075
ANKRD20A1	ABAT	0.716595
ANLN	ABAT	-0.756047
ANXA2P3	ABAT	-0.7439
APBA2	ABAT	0.851303
APCDD1	ABAT	0.718857
APOBEC3B	ABAT	-0.789021
APOE	ABAT	0.731929
AQP4	ABAT	0.823569
ARC	ABAT	0.731049
ARHGEF4	ABAT	0.738103
ARNT2	ABAT	0.819409
ASCL1	ABAT	0.856154
ASRGL1	ABAT	0.844201
ASTN1	ABAT	0.819398
ATCAY	ABAT	0.753298
ATP1A2	ABAT	0.768263
ATP1B2	ABAT	0.883657
ATP6V0E2	ABAT	0.777588
ATP6V1G2	ABAT	0.736646
ATP8B1	ABAT	-0.755821
AXL	ABAT	-0.717886
B3GAT1	ABAT	0.918118
BAALC	ABAT	0.821402
BAG2	ABAT	-0.816372
BAI2	ABAT	0.866898
BAI3	ABAT	0.899884
BBOX1	ABAT	0.8135
BCAN	ABAT	0.899098
BCAR3	ABAT	-0.767906
BDNF	ABAT	-0.728664
BICC1	ABAT	-0.820149
BMP7	ABAT	0.88707
BMPR1B	ABAT	0.811799
BNC2	ABAT	-0.820226
BTG2	ABAT	0.855994
C11orf96	ABAT	0.787175
C12orf75	ABAT	-0.834618
C15orf59	ABAT	0.724398
C1orf54	ABAT	0.821431
C1orf61	ABAT	0.92097
C21orf62	ABAT	0.853115
C2orf72	ABAT	0.823198
C2orf80	ABAT	0.780626
C3orf70	ABAT	0.908095
C4orf19	ABAT	0.71724
C8orf46	ABAT	0.775091
CADM2	ABAT	0.802424
CAV1	ABAT	-0.713867
CCDC184	ABAT	0.754249
CCND2	ABAT	0.781253
CCPG1	ABAT	-0.762686
CD109	ABAT	-0.791493
CD200	ABAT	0.758666
CD55	ABAT	-0.717393
CDC42EP3	ABAT	-0.872568
CDC6	ABAT	-0.716054
CDH10	ABAT	0.758097
CEBPA	ABAT	0.734083
CELF2	ABAT	0.76269
CELSR2	ABAT	0.791566
CENPW	ABAT	-0.734665
CEP55	ABAT	-0.792194
CERS1	ABAT	0.906858
CHD7	ABAT	0.832196
CHL1	ABAT	0.760263
CITED1	ABAT	0.752178
CKB	ABAT	0.718368
CLIP2	ABAT	0.824375
CLMP	ABAT	-0.78016
CNN2	ABAT	-0.860777
COBL	ABAT	0.771938
COL12A1	ABAT	-0.785794
COL5A1	ABAT	-0.729626
COLGALT2	ABAT	0.740392
CORO2B	ABAT	0.754931
CPE	ABAT	0.720501
CPNE5	ABAT	0.812942
CPVL	ABAT	0.75267
CPXM1	ABAT	0.866665
CRB1	ABAT	0.851166
CRISPLD1	ABAT	0.777362
CRMP1	ABAT	0.842496
CRYL1	ABAT	0.84291
CSPG5	ABAT	0.912334
CST3	ABAT	0.818814
CTNND2	ABAT	0.838777
CX3CL1	ABAT	0.781048
CXCL16	ABAT	0.709327
CXXC4	ABAT	0.838228
CYFIP2	ABAT	0.803805
CYR61	ABAT	-0.744594
DCHS1	ABAT	0.766617
DCLK1	ABAT	0.779289
DENND2A	ABAT	0.821005
DEPDC1	ABAT	-0.75002
DLL1	ABAT	0.821569
DNALI1	ABAT	0.781705
DPP6	ABAT	0.895731
DPYSL5	ABAT	0.761318
DTNA	ABAT	0.858173
ECM1	ABAT	-0.775797
EDIL3	ABAT	-0.726423
EDNRB	ABAT	0.789135
ELAVL3	ABAT	0.798539
ELF4	ABAT	-0.830865
ELL2	ABAT	-0.728866
ENHO	ABAT	0.765567
EOGT	ABAT	-0.763259
EPHA2	ABAT	-0.725214
EVA1A	ABAT	-0.870252
FABP7	ABAT	0.836115
FAM131B	ABAT	0.807284
FAM149A	ABAT	0.830864
FAM181B	ABAT	0.893111
FAM19A5	ABAT	0.799308
FAM228B	ABAT	0.804043
FAT3	ABAT	0.742226
FAT4	ABAT	-0.769161
FBN1	ABAT	-0.773085
FCGRT	ABAT	0.740778
FEZ1	ABAT	0.794939
FHL2	ABAT	-0.860258
FIBIN	ABAT	0.739162
FLNB	ABAT	-0.752113
FNDC4	ABAT	0.726967
FOSL1	ABAT	-0.861142
FREM2	ABAT	0.715213
FXYD5	ABAT	-0.742715
FXYD6	ABAT	0.885433
FZD3	ABAT	0.88396
GAB2	ABAT	0.743392
GAL3ST4	ABAT	0.833941
GAP43	ABAT	0.769049
GAREML	ABAT	0.831836
GATS	ABAT	0.829383
GFAP	ABAT	0.750132
GLDC	ABAT	0.823212
GLT8D2	ABAT	-0.72994
GNAZ	ABAT	0.794056
GNG4	ABAT	0.709569
GPM6A	ABAT	0.812184
GPM6B	ABAT	0.860712
GPR123	ABAT	0.73865
GPR155	ABAT	0.725364
GPR176	ABAT	-0.760808
GPR19	ABAT	0.799427
GPR37L1	ABAT	0.77058
GPR37L1	ABAT	0.712023
GPR56	ABAT	0.807114
GPRC5B	ABAT	0.852326
GPX8	ABAT	-0.8169
GRIA2	ABAT	0.857552
GRIA3	ABAT	0.79856
HEPACAM	ABAT	0.849979
HES5	ABAT	0.716826
HES6	ABAT	0.820293
HEY1	ABAT	0.833577
HEY2	ABAT	0.788741
HIST2H2BE	ABAT	0.727167
HMMR	ABAT	-0.772841
HOPX	ABAT	0.70788
ID4	ABAT	0.874903
IGDCC4	ABAT	0.829856
IGFBP6	ABAT	-0.753825
IGHG1	ABAT	-0.738903
IGSF11	ABAT	0.917345
IL15	ABAT	-0.758663
IL17D	ABAT	0.832111
IRS1	ABAT	-0.796998
IRX3	ABAT	-0.81044
ITGA3	ABAT	-0.782335
JAM2	ABAT	0.729735
KBTBD11	ABAT	0.842145
KCNA2	ABAT	0.710998
KCND3	ABAT	0.753716
KCNH2	ABAT	0.783034
KCNJ10	ABAT	0.888867
KCNJ16	ABAT	0.749735
KCNN4	ABAT	-0.73684
KCNQ2	ABAT	0.789742
KDELR3	ABAT	-0.790138
KIAA0226L	ABAT	0.844862
KIF1A	ABAT	0.808633
KIF20A	ABAT	-0.712311
KIF5C	ABAT	0.811378
KLF15	ABAT	0.889954
KLHDC8A	ABAT	0.803791
KLHDC9	ABAT	0.844185
LACTB	ABAT	-0.872311
LHFPL3	ABAT	0.811316
LHFPL4	ABAT	0.819825
LINC00086	ABAT	0.709903
LINC00461	ABAT	0.73697
LINC01003	ABAT	0.758205
LINC01158	ABAT	0.882551
LINGO1	ABAT	0.790106
LMF1	ABAT	0.868707
LMO1	ABAT	0.709455
LMO2	ABAT	0.844579
LOC100131262	ABAT	-0.818642
LOC100506100	ABAT	-0.729683
LOC100506725	ABAT	0.774684
LOC101927705	ABAT	-0.825476
LOC101927720	ABAT	0.801015
LOC101927886	ABAT	0.812836
LOC101930608	ABAT	0.807312
LOC102723918	ABAT	0.785399
LOC102724229	ABAT	0.710436
LOC102724356	ABAT	0.724375
LOC339166	ABAT	0.882857
LOC644172	ABAT	0.854919
LOC645321	ABAT	0.89973
LOC728392	ABAT	0.799348
LOC729680	ABAT	0.775742
LOXL1-AS1	ABAT	-0.804551
LOXL2	ABAT	-0.828227
LPHN3	ABAT	0.858032
LPL	ABAT	0.826414
LRIG3	ABAT	-0.808352
LRP4	ABAT	0.856563
LRRC3B	ABAT	0.741115
LRRC4	ABAT	0.846801
LRRC4B	ABAT	0.817867
LRRN1	ABAT	0.749732
LRRN3	ABAT	0.707761
LRRTM2	ABAT	0.842098
LSAMP	ABAT	0.76709
MAP2	ABAT	0.844511
MAP6	ABAT	0.799741
MAPT	ABAT	0.865621
MASTL	ABAT	-0.707371
MET	ABAT	-0.8759
MICA	ABAT	-0.86961
MICA	ABAT	-0.829874
MICAL2	ABAT	-0.786149
MICB	ABAT	-0.829791
MLC1	ABAT	0.921891
MME	ABAT	-0.790606
MOB3B	ABAT	0.735388
MSRB3	ABAT	-0.791986
MT3	ABAT	0.866486
MTFR2	ABAT	-0.76768
MVP	ABAT	-0.715725
MYH9	ABAT	-0.794744
MYOF	ABAT	-0.800344
NABP1	ABAT	-0.855462
NACAD	ABAT	0.764723
NAT8L	ABAT	0.874236
NCALD	ABAT	0.869735
NCAM1	ABAT	0.867142
NCAN	ABAT	0.928699
NCEH1	ABAT	-0.839052
NDRG2	ABAT	0.818077
NELL2	ABAT	0.739024
NES	ABAT	0.76775
NEXN	ABAT	-0.750367
NFIA	ABAT	0.871329
NIM1K	ABAT	0.793432
NLGN1	ABAT	0.7358
NMB	ABAT	0.747148
NOL4	ABAT	0.727975
NOVA1	ABAT	0.80848
NPAS3	ABAT	0.866113
NPDC1	ABAT	0.723623
NQO1	ABAT	-0.787907
NR2E1	ABAT	0.75531
NRCAM	ABAT	0.748819
NRXN1	ABAT	0.788161
NRXN2	ABAT	0.816328
NT5DC1	ABAT	-0.773811
NTRK2	ABAT	0.708171
NUS1	ABAT	-0.839406
NXPH1	ABAT	0.749874
OLFM1	ABAT	0.721686
OLIG1	ABAT	0.927252
OLIG2	ABAT	0.874884
PALD1	ABAT	0.779273
PALM	ABAT	0.736318
PAQR6	ABAT	0.766421
PAWR	ABAT	-0.811318
PCDH17	ABAT	0.818676
PCDH19	ABAT	0.758126
PCDHA1	ABAT	0.751366
PCSK1N	ABAT	0.895636
PDE4B	ABAT	0.885776
PDE8B	ABAT	0.727291
PDZD4	ABAT	0.80203
PEG3	ABAT	0.713893
PERP	ABAT	-0.850622
PHACTR2	ABAT	-0.708895
PHLDA2	ABAT	-0.758216
PHYHIPL	ABAT	0.871905
PLAUR	ABAT	-0.760431
PLK2	ABAT	-0.790859
PLLP	ABAT	0.733404
PLTP	ABAT	0.782319
PMAIP1	ABAT	-0.773756
PMP2	ABAT	0.886568
PNMAL1	ABAT	0.833241
POU3F3	ABAT	0.793436
PREX1	ABAT	0.792131
PROCR	ABAT	-0.819206
PRR16	ABAT	-0.775378
PRSS23	ABAT	-0.797395
PTPRZ1	ABAT	0.892034
PVRL3	ABAT	-0.819905
PWAR6	ABAT	0.739971
RAB27A	ABAT	-0.876291
RAB39B	ABAT	0.715826
RAMP2	ABAT	0.812211
RAPGEF4	ABAT	0.786869
RASGRP1	ABAT	0.776839
RASSF2	ABAT	0.76327
REEP1	ABAT	0.788415
RFTN2	ABAT	0.883427
RFX4	ABAT	0.904003
RGMA	ABAT	0.860305
RHOU	ABAT	0.798299
RND2	ABAT	0.847176
RNF157-AS1	ABAT	0.732191
RNF180	ABAT	0.771676
ROBO2	ABAT	0.777258
RP11-38P22.2	ABAT	0.800534
RP11-539L10.3	ABAT	0.770276
RP11-999E24.3	ABAT	0.849028
RP3-525N10.2	ABAT	0.842683
RP6-99M1.2	ABAT	-0.811559
RRAGD	ABAT	0.726445
RRAS2	ABAT	-0.848086
S100A2	ABAT	-0.75247
S100B	ABAT	0.889076
SALL2	ABAT	0.867495
SALL3	ABAT	0.893211
SASS6	ABAT	-0.763901
SBK1	ABAT	0.788748
SCG3	ABAT	0.830638
SCRG1	ABAT	0.847568
SDC1	ABAT	-0.822638
SEMA3C	ABAT	-0.791177
SEMA5B	ABAT	0.749695
SEMA6A	ABAT	0.897241
SEMA6D	ABAT	0.779969
SEPT3	ABAT	0.76191
SEZ6L	ABAT	0.755291
SGMS2	ABAT	-0.867239
SHC2	ABAT	0.822838
SHC3	ABAT	0.722002
SHCBP1	ABAT	-0.721059
SHD	ABAT	0.726902
SKA1	ABAT	-0.757555
SLC15A2	ABAT	0.85535
SLC1A2	ABAT	0.769352
SLC1A3	ABAT	0.855182
SLC22A17	ABAT	0.881711
SLC24A3	ABAT	0.723718
SLC35F1	ABAT	0.9048
SLC40A1	ABAT	0.767859
SLC4A4	ABAT	0.808739
SLC6A1	ABAT	0.8732
SLFN5	ABAT	-0.780698
SLIT1	ABAT	0.818765
SMAD7	ABAT	-0.725992
SMAGP	ABAT	-0.828333
SMTN	ABAT	-0.750101
SNTG1	ABAT	0.751056
SOX2-OT	ABAT	0.765533
SOX2	ABAT	0.822493
SOX6	ABAT	0.858771
SOX8	ABAT	0.934928
SOX9-AS1	ABAT	0.83815
SPARCL1	ABAT	0.907901
SPATA6	ABAT	0.747429
SRD5A1	ABAT	-0.850404
SRSF12	ABAT	0.726808
ST3GAL5	ABAT	0.774549
STMN3	ABAT	0.753298
STMN4	ABAT	0.754793
STXBP5	ABAT	-0.776097
SYNC	ABAT	-0.732354
SYT11	ABAT	0.81273
SYT17	ABAT	0.870039
TBX3	ABAT	-0.711713
TCF19	ABAT	-0.76864
TENM3	ABAT	-0.767088
THBS1	ABAT	-0.835649
THSD7A	ABAT	0.785803
TIGD7	ABAT	0.790631
TK1	ABAT	-0.815302
TLE2	ABAT	0.731971
TM7SF2	ABAT	0.778525
TMEM145	ABAT	0.733355
TMEM170B	ABAT	0.784874
TMEM178A	ABAT	0.758536
TMEM178B	ABAT	0.837149
TNFAIP8	ABAT	-0.780913
TPBG	ABAT	-0.77574
TRAM2	ABAT	-0.85959
TRIL	ABAT	0.722318
TRIM9	ABAT	0.73348
TSPAN11	ABAT	0.745327
TSPAN7	ABAT	0.874136
TTF2	ABAT	-0.837965
TTYH1	ABAT	0.91092
TTYH2	ABAT	0.869581
ULBP2	ABAT	-0.791293
VANGL1	ABAT	-0.711985
VANGL2	ABAT	0.888913
VEGFC	ABAT	-0.858791
WASF3	ABAT	0.738348
XKR4	ABAT	0.72918
ZFP3	ABAT	0.790613
ZNF334	ABAT	0.716597
ZNF704	ABAT	0.858907
ZNF853	ABAT	0.84871
ACSBG1	ABCA3	0.747314
ADCYAP1R1	ABCA3	0.826034
AEBP1	ABCA3	0.738617
AGPAT9	ABCA3	-0.794318
AGT	ABCA3	0.88176
AIF1L	ABCA3	0.799983
AK055981	ABCA3	0.801506
ALDH5A1	ABCA3	0.837691
AMER2	ABCA3	0.829721
AMIGO2	ABCA3	-0.780705
ANK2	ABCA3	0.899016
ANKRD20A1	ABCA3	0.726996
ANLN	ABCA3	-0.806772
ANXA2P3	ABCA3	-0.729956
APBA2	ABCA3	0.80315
APOBEC3B	ABCA3	-0.84692
APOE	ABCA3	0.72911
AQP4	ABCA3	0.813772
ARHGAP11A	ABCA3	-0.734299
ARHGEF4	ABCA3	0.800169
ARNT2	ABCA3	0.840901
ASCL1	ABCA3	0.777074
ASRGL1	ABCA3	0.8158
ASTN1	ABCA3	0.827884
ATP1A2	ABCA3	0.762505
ATP1B2	ABCA3	0.908471
ATP6V0E2	ABCA3	0.850448
ATP6V1G2	ABCA3	0.713311
B3GAT1	ABCA3	0.931383
BAALC	ABCA3	0.819625
BAG2	ABCA3	-0.790687
BAI2	ABCA3	0.830985
BAI3	ABCA3	0.836004
BBOX1	ABCA3	0.80419
BCAN	ABCA3	0.834929
BCAR3	ABCA3	-0.844463
BDNF	ABCA3	-0.7641
BICC1	ABCA3	-0.852997
BMP7	ABCA3	0.835564
BMPR1B	ABCA3	0.756568
BNC2	ABCA3	-0.810013
BTG2	ABCA3	0.862169
C11orf96	ABCA3	0.755841
C12orf75	ABCA3	-0.856847
C15orf59	ABCA3	0.719489
C1orf226	ABCA3	0.733982
C1orf54	ABCA3	0.856264
C1orf61	ABCA3	0.896327
C21orf62	ABCA3	0.882325
C2orf72	ABCA3	0.823387
C3orf70	ABCA3	0.835517
CCDC184	ABCA3	0.763277
CCND2	ABCA3	0.770119
CCPG1	ABCA3	-0.772758
CD109	ABCA3	-0.777335
CDC42EP3	ABCA3	-0.770161
CDC6	ABCA3	-0.747453
CDH5	ABCA3	0.707701
CEBPA	ABCA3	0.779723
CELF2	ABCA3	0.756446
CELSR2	ABCA3	0.807
CENPW	ABCA3	-0.788086
CEP55	ABCA3	-0.839639
CERS1	ABCA3	0.916894
CHD7	ABCA3	0.754322
CITED1	ABCA3	0.712183
CKB	ABCA3	0.756103
CLIP2	ABCA3	0.872541
CLMP	ABCA3	-0.795548
CNN2	ABCA3	-0.844413
COBL	ABCA3	0.789158
COL12A1	ABCA3	-0.792489
CORO2B	ABCA3	0.804868
CPNE5	ABCA3	0.778498
CPXM1	ABCA3	0.855874
CRB1	ABCA3	0.795967
CRMP1	ABCA3	0.854612
CRYL1	ABCA3	0.865208
CSPG5	ABCA3	0.851302
CST3	ABCA3	0.885321
CTNND2	ABCA3	0.832966
CX3CL1	ABCA3	0.77112
CXCL16	ABCA3	0.805989
CXCR4	ABCA3	0.793625
CXXC4	ABCA3	0.802593
CYFIP2	ABCA3	0.907648
DCBLD1	ABCA3	-0.758492
DCHS1	ABCA3	0.758981
DCLK1	ABCA3	0.774437
DENND2A	ABCA3	0.750489
DEPDC1	ABCA3	-0.826202
DEPDC7	ABCA3	-0.728641
DLL1	ABCA3	0.745949
DNALI1	ABCA3	0.778985
DPP6	ABCA3	0.862569
DPYSL5	ABCA3	0.724653
DTNA	ABCA3	0.894243
EDIL3	ABCA3	-0.724042
EDNRB	ABCA3	0.718599
ELAVL3	ABCA3	0.78545
ELF4	ABCA3	-0.85859
ENHO	ABCA3	0.737942
EOGT	ABCA3	-0.801212
EVA1A	ABCA3	-0.834458
FABP7	ABCA3	0.793324
FAM107A	ABCA3	0.726056
FAM131B	ABCA3	0.776343
FAM149A	ABCA3	0.86169
FAM181B	ABCA3	0.847605
FAM19A5	ABCA3	0.757952
FAM213A	ABCA3	0.710667
FAM228B	ABCA3	0.873353
FAM69C	ABCA3	0.72447
FAT4	ABCA3	-0.755519
FBN1	ABCA3	-0.750088
FCGRT	ABCA3	0.793684
FEZ1	ABCA3	0.806983
FHL2	ABCA3	-0.847814
FLNB	ABCA3	-0.72613
FNDC4	ABCA3	0.820272
FOS	ABCA3	0.716132
FOSL1	ABCA3	-0.772913
FXYD5	ABCA3	-0.729937
FXYD6	ABCA3	0.872577
FZD3	ABCA3	0.84383
GAB2	ABCA3	0.878967
GAL3ST4	ABCA3	0.795349
GAP43	ABCA3	0.830107
GAREML	ABCA3	0.750261
GATS	ABCA3	0.819243
GFAP	ABCA3	0.784382
GLDC	ABCA3	0.785513
GLT8D2	ABCA3	-0.776572
GNAZ	ABCA3	0.715846
GPM6A	ABCA3	0.801223
GPM6B	ABCA3	0.831644
GPR123	ABCA3	0.723036
GPR176	ABCA3	-0.730064
GPR19	ABCA3	0.714827
GPR37L1	ABCA3	0.775343
GPR37L1	ABCA3	0.739458
GPR56	ABCA3	0.785144
GPRC5B	ABCA3	0.872126
GPX8	ABCA3	-0.810825
GRIA2	ABCA3	0.798217
GRIA3	ABCA3	0.738419
HEPACAM	ABCA3	0.87228
HES6	ABCA3	0.721952
HEY1	ABCA3	0.823044
HIST2H2BE	ABCA3	0.738656
HMMR	ABCA3	-0.834692
HOPX	ABCA3	0.713474
ID4	ABCA3	0.831732
IGDCC4	ABCA3	0.834482
IGHG1	ABCA3	-0.731589
IGSF11	ABCA3	0.864151
IL15	ABCA3	-0.747855
IL17D	ABCA3	0.830664
IRS1	ABCA3	-0.805911
IRX3	ABCA3	-0.786022
ITGA7	ABCA3	0.768459
JAM2	ABCA3	0.751924
KBTBD11	ABCA3	0.849237
KCNH2	ABCA3	0.842695
KCNJ10	ABCA3	0.861097
KCNQ2	ABCA3	0.733376
KDELR3	ABCA3	-0.768158
KIAA0226L	ABCA3	0.772771
KIF1A	ABCA3	0.810741
KIF20A	ABCA3	-0.786491
KIF5C	ABCA3	0.822188
KLF15	ABCA3	0.836878
KLHDC8A	ABCA3	0.775922
KLHDC9	ABCA3	0.869367
LACTB	ABCA3	-0.864511
LHFPL3	ABCA3	0.753962
LHFPL4	ABCA3	0.812783
LINC00086	ABCA3	0.764667
LINC00461	ABCA3	0.729713
LINC01003	ABCA3	0.722681
LINC01158	ABCA3	0.862765
LMF1	ABCA3	0.881996
LMO2	ABCA3	0.852839
LOC100131262	ABCA3	-0.843831
LOC100506100	ABCA3	-0.721484
LOC100506725	ABCA3	0.777957
LOC101927705	ABCA3	-0.816259
LOC101930608	ABCA3	0.744449
LOC102723918	ABCA3	0.787045
LOC102724356	ABCA3	0.760578
LOC339166	ABCA3	0.815889
LOC644172	ABCA3	0.875066
LOC645321	ABCA3	0.877604
LOC728392	ABCA3	0.819043
LOC729680	ABCA3	0.796113
LOXL1-AS1	ABCA3	-0.735503
LOXL2	ABCA3	-0.773701
LPHN3	ABCA3	0.782922
LPL	ABCA3	0.805813
LRIG3	ABCA3	-0.779798
LRP4	ABCA3	0.823418
LRRC4	ABCA3	0.827083
LRRC4B	ABCA3	0.835848
LRRN1	ABCA3	0.709322
LRRN3	ABCA3	0.713601
LRRTM2	ABCA3	0.816333
LSAMP	ABCA3	0.798746
MAN1C1	ABCA3	0.756475
MAP2	ABCA3	0.804886
MAP6	ABCA3	0.810928
MAPT	ABCA3	0.843963
MASTL	ABCA3	-0.814405
MET	ABCA3	-0.759168
MICA	ABCA3	-0.792644
MICA	ABCA3	-0.765788
MICAL2	ABCA3	-0.732755
MICB	ABCA3	-0.817445
MLC1	ABCA3	0.907348
MLPH	ABCA3	-0.723891
MME	ABCA3	-0.738402
MSRB3	ABCA3	-0.767634
MT3	ABCA3	0.869253
MTFR2	ABCA3	-0.844698
MYH9	ABCA3	-0.72787
MYOF	ABCA3	-0.717193
NABP1	ABCA3	-0.818943
NACAD	ABCA3	0.884081
NAT1	ABCA3	-0.717898
NAT8L	ABCA3	0.894359
NCALD	ABCA3	0.803852
NCAM1	ABCA3	0.859599
NCAN	ABCA3	0.895815
NCEH1	ABCA3	-0.788843
NDRG2	ABCA3	0.786363
NEIL3	ABCA3	-0.791428
NELL2	ABCA3	0.739346
NES	ABCA3	0.792212
NEXN	ABCA3	-0.788295
NFIA	ABCA3	0.831519
NIM1K	ABCA3	0.821144
NME5	ABCA3	0.741969
NOVA1	ABCA3	0.744187
NPAS3	ABCA3	0.818618
NPDC1	ABCA3	0.825618
NQO1	ABCA3	-0.773456
NR2E1	ABCA3	0.828817
NRCAM	ABCA3	0.801867
NRXN1	ABCA3	0.715501
NRXN2	ABCA3	0.808601
NSG1	ABCA3	0.739806
NT5DC1	ABCA3	-0.747038
NTRK2	ABCA3	0.735519
NUS1	ABCA3	-0.875426
OLFM1	ABCA3	0.772618
OLIG1	ABCA3	0.874611
OLIG2	ABCA3	0.801455
PALD1	ABCA3	0.835541
PALM	ABCA3	0.791944
PAQR6	ABCA3	0.808475
PAWR	ABCA3	-0.754442
PCDH17	ABCA3	0.798706
PCSK1N	ABCA3	0.904823
PDE4B	ABCA3	0.815595
PDE8B	ABCA3	0.743815
PDZD4	ABCA3	0.828577
PERP	ABCA3	-0.828317
PHACTR2	ABCA3	-0.707757
PHLDA2	ABCA3	-0.752161
PHYHIPL	ABCA3	0.839352
PIPOX	ABCA3	0.708565
PLK1	ABCA3	-0.734888
PLK2	ABCA3	-0.806107
PLTP	ABCA3	0.778166
PMAIP1	ABCA3	-0.725996
PMP2	ABCA3	0.843395
PNMAL1	ABCA3	0.756126
POU3F3	ABCA3	0.792109
PREX1	ABCA3	0.827076
PROCR	ABCA3	-0.787887
PRSS23	ABCA3	-0.752878
PTGDS	ABCA3	0.716832
PTGFR	ABCA3	-0.724066
PTPRZ1	ABCA3	0.851693
PVRL3	ABCA3	-0.877171
PWAR6	ABCA3	0.761636
RAB27A	ABCA3	-0.836512
RAB39B	ABCA3	0.743136
RAMP2	ABCA3	0.79599
RASGRP1	ABCA3	0.78441
RASSF2	ABCA3	0.768814
REEP1	ABCA3	0.740057
RFTN2	ABCA3	0.763395
RFX4	ABCA3	0.865834
RGMA	ABCA3	0.894939
RHOU	ABCA3	0.81423
RND2	ABCA3	0.867989
RNF157-AS1	ABCA3	0.778678
RP11-38P22.2	ABCA3	0.715949
RP11-539L10.3	ABCA3	0.744751
RP11-999E24.3	ABCA3	0.862873
RP3-525N10.2	ABCA3	0.831344
RP6-99M1.2	ABCA3	-0.708605
RRAGD	ABCA3	0.766559
RRAS2	ABCA3	-0.815839
S100A2	ABCA3	-0.772733
S100B	ABCA3	0.819034
SALL2	ABCA3	0.855088
SALL3	ABCA3	0.793151
SASS6	ABCA3	-0.805948
SBK1	ABCA3	0.731875
SCG3	ABCA3	0.745171
SCRG1	ABCA3	0.793455
SDC1	ABCA3	-0.75102
SEMA3C	ABCA3	-0.763398
SEMA5B	ABCA3	0.817066
SEMA6A	ABCA3	0.896788
SEMA6D	ABCA3	0.813388
SGMS2	ABCA3	-0.801865
SHC2	ABCA3	0.84026
SHCBP1	ABCA3	-0.803574
SKA1	ABCA3	-0.807432
SLC15A2	ABCA3	0.781862
SLC1A2	ABCA3	0.806892
SLC1A3	ABCA3	0.77954
SLC22A17	ABCA3	0.870694
SLC25A18	ABCA3	0.728234
SLC35F1	ABCA3	0.846456
SLC40A1	ABCA3	0.785092
SLC4A4	ABCA3	0.809244
SLC6A1	ABCA3	0.844667
SLFN5	ABCA3	-0.748104
SLIT1	ABCA3	0.794622
SMAD3	ABCA3	-0.764758
SMAD7	ABCA3	-0.771702
SMAGP	ABCA3	-0.770999
SNAI2	ABCA3	-0.717749
SOX2-OT	ABCA3	0.74205
SOX2	ABCA3	0.817372
SOX6	ABCA3	0.800643
SOX8	ABCA3	0.853323
SOX9-AS1	ABCA3	0.856914
SPARCL1	ABCA3	0.901987
SPHK1	ABCA3	-0.711893
SRD5A1	ABCA3	-0.841725
ST3GAL5	ABCA3	0.785111
STMN4	ABCA3	0.755385
STXBP5	ABCA3	-0.747219
SYBU	ABCA3	0.727669
SYNC	ABCA3	-0.728285
SYT11	ABCA3	0.87238
SYT17	ABCA3	0.80635
TBX3	ABCA3	-0.787794
TCF19	ABCA3	-0.783311
TENM3	ABCA3	-0.723302
TFAP2C	ABCA3	-0.750597
THBS1	ABCA3	-0.862557
THSD7A	ABCA3	0.748688
TIGD7	ABCA3	0.748756
TK1	ABCA3	-0.827813
TLE2	ABCA3	0.755995
TM7SF2	ABCA3	0.782746
TMEM170B	ABCA3	0.732002
TMEM178A	ABCA3	0.715746
TMEM178B	ABCA3	0.791937
TNFAIP8	ABCA3	-0.804439
TPBG	ABCA3	-0.768386
TRAM2	ABCA3	-0.821861
TSPAN7	ABCA3	0.833886
TTF2	ABCA3	-0.896724
TTYH1	ABCA3	0.888152
TTYH2	ABCA3	0.871369
TWIST1	ABCA3	-0.750854
ULBP2	ABCA3	-0.776985
VANGL1	ABCA3	-0.736419
VANGL2	ABCA3	0.844265
VEGFC	ABCA3	-0.781763
WASF3	ABCA3	0.747865
WNT5A	ABCA3	-0.752971
ZBTB16	ABCA3	0.714281
ZFP3	ABCA3	0.726277
ZNF334	ABCA3	0.752168
ZNF704	ABCA3	0.774855
ZNF853	ABCA3	0.789913
AIM1	ABLIM3	0.774595
ALDH5A1	ABLIM3	-0.717125
AXL	ABLIM3	0.755314
BAI2	ABLIM3	-0.720069
BNC2	ABLIM3	0.719606
BTG2	ABLIM3	-0.734468
CD55	ABLIM3	0.77086
CELSR2	ABLIM3	-0.743257
CHD7	ABLIM3	-0.746126
CLMP	ABLIM3	0.858856
COL12A1	ABLIM3	0.727309
COL5A1	ABLIM3	0.71824
COLGALT2	ABLIM3	-0.753098
CPVL	ABLIM3	-0.707468
CSPG5	ABLIM3	-0.759338
DAB2	ABLIM3	0.783205
DPYSL5	ABLIM3	-0.745733
ELF4	ABLIM3	0.715149
ELL2	ABLIM3	0.72968
FABP7	ABLIM3	-0.746822
FAT3	ABLIM3	-0.724414
FBN1	ABLIM3	0.751683
FOSL1	ABLIM3	0.75445
FREM2	ABLIM3	-0.719952
FXYD5	ABLIM3	0.719541
FZD3	ABLIM3	-0.767976
GLDC	ABLIM3	-0.771404
GPM6A	ABLIM3	-0.759958
GPM6B	ABLIM3	-0.796881
GPR176	ABLIM3	0.724718
HES6	ABLIM3	-0.743941
IGFBP6	ABLIM3	0.773679
IL1R1	ABLIM3	0.742978
ITGA3	ABLIM3	0.734753
ITGA5	ABLIM3	0.819727
KCND3	ABLIM3	-0.759559
KLHDC8A	ABLIM3	-0.801773
LINC00973	ABLIM3	0.712399
LINC01003	ABLIM3	-0.707861
LINC01158	ABLIM3	-0.745459
LOC101927705	ABLIM3	0.788426
LOX	ABLIM3	0.710875
LOXL1-AS1	ABLIM3	0.710743
LOXL2	ABLIM3	0.754433
LPHN3	ABLIM3	-0.733197
MARK1	ABLIM3	-0.781134
MET	ABLIM3	0.788531
MICAL2	ABLIM3	0.771657
MMP1	ABLIM3	0.75171
MVP	ABLIM3	0.821077
MYH9	ABLIM3	0.748213
MYOF	ABLIM3	0.71174
NABP1	ABLIM3	0.756092
NES	ABLIM3	-0.741986
OLIG1	ABLIM3	-0.709825
OLIG2	ABLIM3	-0.708104
PIPOX	ABLIM3	-0.728846
PLAUR	ABLIM3	0.784858
POU3F2	ABLIM3	-0.747548
POU3F3	ABLIM3	-0.760479
PROCR	ABLIM3	0.751699
PRSS23	ABLIM3	0.709001
PTPRZ1	ABLIM3	-0.721041
RFX4	ABLIM3	-0.710337
RRAGD	ABLIM3	-0.759149
SALL2	ABLIM3	-0.778893
SLAIN1	ABLIM3	-0.785652
SLFN5	ABLIM3	0.810427
SMAD7	ABLIM3	0.737257
SMTN	ABLIM3	0.780845
SOX2-OT	ABLIM3	-0.764635
SOX2	ABLIM3	-0.741549
STC2	ABLIM3	0.720751
STEAP1	ABLIM3	0.728253
SYNC	ABLIM3	0.713011
SYT17	ABLIM3	-0.737879
TBX3	ABLIM3	0.710769
TIGD7	ABLIM3	-0.71316
TMEM170B	ABLIM3	-0.779828
TNFAIP8	ABLIM3	0.758032
VEGFC	ABLIM3	0.818348
WNT5A	ABLIM3	0.747859
ZNF704	ABLIM3	-0.71408
ZNF853	ABLIM3	-0.729353
ADCYAP1R1	ACSBG1	0.873717
AGPAT9	ACSBG1	-0.717599
AGT	ACSBG1	0.788613
AIF1L	ACSBG1	0.756177
ALDH5A1	ACSBG1	0.755994
AMER2	ACSBG1	0.863908
ANK2	ACSBG1	0.752151
ANLN	ACSBG1	-0.707898
ANXA2P3	ACSBG1	-0.771723
APBA2	ACSBG1	0.758185
APOBEC3B	ACSBG1	-0.740204
AQP4	ACSBG1	0.784452
ARNT2	ACSBG1	0.825045
ASCL1	ACSBG1	0.756476
ASRGL1	ACSBG1	0.715651
ASTN1	ACSBG1	0.735696
ATP1A2	ACSBG1	0.709065
ATP1B2	ACSBG1	0.867564
B3GAT1	ACSBG1	0.798059
BAALC	ACSBG1	0.723031
BAG2	ACSBG1	-0.749464
BAI2	ACSBG1	0.786863
BAI3	ACSBG1	0.810759
BBOX1	ACSBG1	0.750281
BCAN	ACSBG1	0.794936
BDNF	ACSBG1	-0.719421
BICC1	ACSBG1	-0.752575
BMP7	ACSBG1	0.783114
BMPR1B	ACSBG1	0.713893
BNC2	ACSBG1	-0.719671
BTG2	ACSBG1	0.775421
C12orf75	ACSBG1	-0.857493
C15orf59	ACSBG1	0.825479
C1orf54	ACSBG1	0.787782
C1orf61	ACSBG1	0.814833
C21orf62	ACSBG1	0.715023
C2orf72	ACSBG1	0.857712
C3orf70	ACSBG1	0.815166
C4orf19	ACSBG1	0.738245
CCDC184	ACSBG1	0.824608
CCND2	ACSBG1	0.736486
CCPG1	ACSBG1	-0.738795
CDC42EP3	ACSBG1	-0.753726
CEBPA	ACSBG1	0.738924
CELSR2	ACSBG1	0.717399
CENPW	ACSBG1	-0.746177
CEP55	ACSBG1	-0.743706
CERS1	ACSBG1	0.860577
CLIP2	ACSBG1	0.778452
CNN2	ACSBG1	-0.734597
COLGALT2	ACSBG1	0.739945
CORO2B	ACSBG1	0.71905
CPLX1	ACSBG1	0.725026
CPNE5	ACSBG1	0.756001
CPS1	ACSBG1	-0.729468
CRMP1	ACSBG1	0.721306
CRYL1	ACSBG1	0.783734
CSPG5	ACSBG1	0.814425
CST3	ACSBG1	0.827123
CTNND2	ACSBG1	0.777851
DCLK1	ACSBG1	0.725924
DENND2A	ACSBG1	0.715957
DEPDC1	ACSBG1	-0.733577
DEPDC7	ACSBG1	-0.733571
DPP6	ACSBG1	0.850575
DTNA	ACSBG1	0.82184
EDNRB	ACSBG1	0.752525
ELF4	ACSBG1	-0.744917
ELOVL2	ACSBG1	0.780691
EVA1A	ACSBG1	-0.780977
EYA2	ACSBG1	0.861718
FABP7	ACSBG1	0.738313
FAM149A	ACSBG1	0.711594
FAM181B	ACSBG1	0.853736
FAT4	ACSBG1	-0.723936
FEZ1	ACSBG1	0.748067
FHL2	ACSBG1	-0.73259
FLNB	ACSBG1	-0.710449
FOSL1	ACSBG1	-0.742884
FXYD6	ACSBG1	0.793581
FZD3	ACSBG1	0.792852
GAL3ST4	ACSBG1	0.78647
GLDC	ACSBG1	0.721834
GPM6B	ACSBG1	0.717023
GPR123	ACSBG1	0.832907
GPR37L1	ACSBG1	0.88041
GPR37L1	ACSBG1	0.838578
GPR56	ACSBG1	0.714788
GPRC5B	ACSBG1	0.760019
HEPACAM	ACSBG1	0.865135
HEY2	ACSBG1	0.769585
HMMR	ACSBG1	-0.762492
HOXC6	ACSBG1	-0.783299
ID4	ACSBG1	0.754157
IGDCC4	ACSBG1	0.822687
IGHG1	ACSBG1	-0.7207
IGSF11	ACSBG1	0.789747
IL15	ACSBG1	-0.730303
IL17D	ACSBG1	0.744758
KBTBD11	ACSBG1	0.79018
KCND3	ACSBG1	0.718493
KCNJ10	ACSBG1	0.811662
KCNN2	ACSBG1	0.789753
KCNQ2	ACSBG1	0.739046
KDELR3	ACSBG1	-0.715932
KIAA0226L	ACSBG1	0.78363
KLF15	ACSBG1	0.831566
KLHDC9	ACSBG1	0.788307
LACTB	ACSBG1	-0.731543
LAMP5	ACSBG1	0.734942
LINC01003	ACSBG1	0.741936
LINC01158	ACSBG1	0.793685
LMF1	ACSBG1	0.711571
LMO2	ACSBG1	0.875555
LOC100131262	ACSBG1	-0.724046
LOC101927705	ACSBG1	-0.763416
LOC101930608	ACSBG1	0.810994
LOC102723918	ACSBG1	0.72252
LOC339166	ACSBG1	0.795862
LOC644172	ACSBG1	0.839649
LOC645321	ACSBG1	0.767598
LOC728392	ACSBG1	0.77745
LRIG3	ACSBG1	-0.732394
LRRC4B	ACSBG1	0.723595
LRRTM2	ACSBG1	0.713179
MAP6	ACSBG1	0.729451
MAPT	ACSBG1	0.818124
MASTL	ACSBG1	-0.748319
MET	ACSBG1	-0.717894
MICA	ACSBG1	-0.754047
MICA	ACSBG1	-0.7281
MICB	ACSBG1	-0.730275
MLC1	ACSBG1	0.808762
MSRB3	ACSBG1	-0.719394
MT3	ACSBG1	0.846645
MTFR2	ACSBG1	-0.770056
NABP1	ACSBG1	-0.750451
NACAD	ACSBG1	0.753413
NAT8L	ACSBG1	0.802819
NCALD	ACSBG1	0.738099
NCAM1	ACSBG1	0.742675
NCAN	ACSBG1	0.841576
NDRG2	ACSBG1	0.834514
NELL2	ACSBG1	0.773245
NES	ACSBG1	0.715366
NFIA	ACSBG1	0.7995
NIM1K	ACSBG1	0.70811
NMB	ACSBG1	0.71298
NPAS3	ACSBG1	0.846908
NQO1	ACSBG1	-0.712712
NR2E1	ACSBG1	0.822421
NRXN2	ACSBG1	0.789368
NT5DC1	ACSBG1	-0.720168
NUS1	ACSBG1	-0.781077
OLFM1	ACSBG1	0.742754
OLIG1	ACSBG1	0.798224
OLIG2	ACSBG1	0.735592
PALD1	ACSBG1	0.754854
PAQR6	ACSBG1	0.790981
PAWR	ACSBG1	-0.761054
PCDH17	ACSBG1	0.760195
PCDH19	ACSBG1	0.806375
PCSK1N	ACSBG1	0.757178
PDE4B	ACSBG1	0.762028
PERP	ACSBG1	-0.769758
PHYHIPL	ACSBG1	0.83388
PIPOX	ACSBG1	0.748711
PLK2	ACSBG1	-0.746251
PLTP	ACSBG1	0.729465
PMAIP1	ACSBG1	-0.709371
PMP2	ACSBG1	0.76674
PNMAL1	ACSBG1	0.708555
PREX1	ACSBG1	0.759754
PROCR	ACSBG1	-0.724182
PRSS23	ACSBG1	-0.726033
PSD2	ACSBG1	0.713281
PTPRZ1	ACSBG1	0.753273
PVRL3	ACSBG1	-0.773056
RAB27A	ACSBG1	-0.773091
RAMP2	ACSBG1	0.815286
RASGRP1	ACSBG1	0.859524
RASSF2	ACSBG1	0.762419
RFX4	ACSBG1	0.830878
RGMA	ACSBG1	0.810806
RND2	ACSBG1	0.808482
RNF180	ACSBG1	0.767216
ROBO2	ACSBG1	0.714669
RP11-38P22.2	ACSBG1	0.762422
RP11-999E24.3	ACSBG1	0.747489
RP3-525N10.2	ACSBG1	0.735656
RRAS2	ACSBG1	-0.708612
S100B	ACSBG1	0.73084
SALL2	ACSBG1	0.847372
SALL3	ACSBG1	0.730915
SASS6	ACSBG1	-0.727538
SCG3	ACSBG1	0.752674
SDC1	ACSBG1	-0.708771
SEMA3C	ACSBG1	-0.737941
SEMA5B	ACSBG1	0.784732
SEMA6A	ACSBG1	0.826623
SEMA6D	ACSBG1	0.708153
SGMS2	ACSBG1	-0.748978
SHC2	ACSBG1	0.731788
SKA1	ACSBG1	-0.739078
SLC15A2	ACSBG1	0.74898
SLC1A2	ACSBG1	0.776921
SLC1A3	ACSBG1	0.799443
SLC22A17	ACSBG1	0.764632
SLC24A3	ACSBG1	0.736936
SLC35F1	ACSBG1	0.763315
SLC4A4	ACSBG1	0.792355
SLC6A1	ACSBG1	0.876821
SLIT1	ACSBG1	0.815526
SMAGP	ACSBG1	-0.708904
SOX2	ACSBG1	0.715187
SOX8	ACSBG1	0.752876
SOX9-AS1	ACSBG1	0.794369
SPARCL1	ACSBG1	0.789993
SRD5A1	ACSBG1	-0.742769
SYT17	ACSBG1	0.742676
THBS1	ACSBG1	-0.736669
TK1	ACSBG1	-0.724045
TLE2	ACSBG1	0.734243
TMEM145	ACSBG1	0.779567
TMEM178A	ACSBG1	0.71269
TMEM178B	ACSBG1	0.761137
TNFAIP8	ACSBG1	-0.727377
TPBG	ACSBG1	-0.723458
TRAM2	ACSBG1	-0.784041
TSPAN7	ACSBG1	0.758621
TTF2	ACSBG1	-0.75237
TTYH1	ACSBG1	0.794461
TTYH2	ACSBG1	0.852082
TWIST1	ACSBG1	-0.746976
ULBP2	ACSBG1	-0.731208
VANGL1	ACSBG1	-0.753098
VANGL2	ACSBG1	0.717916
WASF3	ACSBG1	0.717964
WNT5A	ACSBG1	-0.722554
ZNF704	ACSBG1	0.721011
ZNF853	ACSBG1	0.744253
ADORA3	ADAP2	0.973841
AEBP1	ADAP2	0.804229
AIF1	ADAP2	0.976763
AMER2	ADAP2	0.754575
APOC1	ADAP2	0.972651
APOD	ADAP2	0.793532
APOE	ADAP2	0.76925
AQP1	ADAP2	0.900725
AQP4	ADAP2	0.815307
ARHGAP11A	ADAP2	-0.7158
ARHGEF4	ADAP2	0.771976
ATP1A2	ADAP2	0.857711
BBOX1	ADAP2	0.764536
C1QA	ADAP2	0.968921
C1QB	ADAP2	0.968249
C1QC	ADAP2	0.955885
C3AR1	ADAP2	0.9247
C4A	ADAP2	0.856132
CA2	ADAP2	0.77166
CCL3	ADAP2	0.872376
CD14	ADAP2	0.964259
CD163	ADAP2	0.910061
CD93	ADAP2	0.902638
CDC6	ADAP2	-0.747345
CEBPA	ADAP2	0.786093
CEP55	ADAP2	-0.709019
CHI3L2	ADAP2	0.874558
CLDN5	ADAP2	0.96128
CLEC5A	ADAP2	0.803467
CRYL1	ADAP2	0.718926
CTNNA2	ADAP2	0.854484
CX3CR1	ADAP2	0.929089
CXCL16	ADAP2	0.747817
F13A1	ADAP2	0.746704
FAM107A	ADAP2	0.91256
FAM228B	ADAP2	0.731645
FAM69C	ADAP2	0.884851
FAR2P2	ADAP2	0.86922
FCER1G	ADAP2	0.95501
FCGBP	ADAP2	0.927157
FCGR1A	ADAP2	0.977478
FCGR1B	ADAP2	0.971682
FCGR3A	ADAP2	0.971955
FCGRT	ADAP2	0.744613
FGF1	ADAP2	0.830925
FGL2	ADAP2	0.816165
FNDC4	ADAP2	0.722604
GALNT15	ADAP2	0.850231
GFAP	ADAP2	0.78961
GIMAP4	ADAP2	0.942158
GPR34	ADAP2	0.916567
GPRASP1	ADAP2	0.858703
HBA1	ADAP2	0.919553
HCLS1	ADAP2	0.86848
HLA-DQA1	ADAP2	0.776809
HLA-DRA	ADAP2	0.804435
HLA-DRB1	ADAP2	0.824858
HLA-DRB1	ADAP2	0.846523
ITM2A	ADAP2	0.892243
KIF20A	ADAP2	-0.720941
LAPTM5	ADAP2	0.92143
LGI1	ADAP2	0.849591
LINC00844	ADAP2	0.87019
LIX1	ADAP2	0.93501
LOC100506725	ADAP2	0.72621
LTF	ADAP2	0.829607
LY86	ADAP2	0.925451
MASTL	ADAP2	-0.76181
MS4A7	ADAP2	0.945749
MT1M	ADAP2	0.783839
MT3	ADAP2	0.717668
MYBPC1	ADAP2	0.870527
NAPSB	ADAP2	0.959647
NDRG2	ADAP2	0.715322
NMB	ADAP2	0.79567
NME5	ADAP2	0.734519
NTRK2	ADAP2	0.78421
P2RY12	ADAP2	0.842736
PALD1	ADAP2	0.776558
PAQR6	ADAP2	0.823886
PDE8B	ADAP2	0.73564
PHACTR3	ADAP2	0.839541
PLLP	ADAP2	0.758153
PLP1	ADAP2	0.743481
PSD2	ADAP2	0.804008
PTGDS	ADAP2	0.787524
RASD1	ADAP2	0.894971
RGMA	ADAP2	0.737987
RGS1	ADAP2	0.902975
RNASE6	ADAP2	0.943912
RND2	ADAP2	0.723796
RYR3	ADAP2	0.726335
SCUBE2	ADAP2	0.76059
SERPINA3	ADAP2	0.865606
SERPING1	ADAP2	0.93257
SHCBP1	ADAP2	-0.726036
SKA1	ADAP2	-0.738401
SLA	ADAP2	0.933702
SLC1A2	ADAP2	0.876555
SLC25A18	ADAP2	0.796834
SORL1	ADAP2	0.807136
SPON1	ADAP2	0.804788
TMEM176A	ADAP2	0.937272
TMOD1	ADAP2	0.802591
TNFSF13B	ADAP2	0.809926
TREM2	ADAP2	0.973943
TYROBP	ADAP2	0.977249
VSIG4	ADAP2	0.969418
ZBTB16	ADAP2	0.867936
ADORA2B	ADCYAP1R1	-0.783612
AGPAT9	ADCYAP1R1	-0.797998
AGT	ADCYAP1R1	0.801741
AIF1L	ADCYAP1R1	0.787551
AK055981	ADCYAP1R1	0.851977
ALDH5A1	ADCYAP1R1	0.776487
ALPK2	ADCYAP1R1	-0.710651
AMER2	ADCYAP1R1	0.863338
AMIGO2	ADCYAP1R1	-0.795492
ANK2	ADCYAP1R1	0.860982
ANLN	ADCYAP1R1	-0.733409
ANXA2P3	ADCYAP1R1	-0.834261
APBA2	ADCYAP1R1	0.811954
APCDD1	ADCYAP1R1	0.762865
APOBEC3B	ADCYAP1R1	-0.836899
AQP4	ADCYAP1R1	0.842673
ARC	ADCYAP1R1	0.751494
ARNT2	ADCYAP1R1	0.844369
ASCL1	ADCYAP1R1	0.85077
ASRGL1	ADCYAP1R1	0.797859
ASTN1	ADCYAP1R1	0.713106
ATCAY	ADCYAP1R1	0.714756
ATP1B2	ADCYAP1R1	0.901452
ATP6V0E2	ADCYAP1R1	0.794894
AXL	ADCYAP1R1	-0.724086
B3GAT1	ADCYAP1R1	0.853453
BAALC	ADCYAP1R1	0.819914
BAG2	ADCYAP1R1	-0.849166
BAI2	ADCYAP1R1	0.881652
BAI3	ADCYAP1R1	0.902385
BBOX1	ADCYAP1R1	0.7309
BC017398	ADCYAP1R1	-0.710443
BCAN	ADCYAP1R1	0.902946
BDNF	ADCYAP1R1	-0.792596
BICC1	ADCYAP1R1	-0.811061
BMP7	ADCYAP1R1	0.839865
BMPR1B	ADCYAP1R1	0.734092
BNC2	ADCYAP1R1	-0.802047
BTG2	ADCYAP1R1	0.824822
C11orf96	ADCYAP1R1	0.742388
C12orf75	ADCYAP1R1	-0.841918
C15orf59	ADCYAP1R1	0.893195
C1orf54	ADCYAP1R1	0.818922
C1orf61	ADCYAP1R1	0.920543
C21orf62	ADCYAP1R1	0.816647
C2orf72	ADCYAP1R1	0.822589
C3orf70	ADCYAP1R1	0.880578
C4orf19	ADCYAP1R1	0.827139
C8orf46	ADCYAP1R1	0.818142
CADM2	ADCYAP1R1	0.732532
CAV1	ADCYAP1R1	-0.727522
CCDC184	ADCYAP1R1	0.857146
CCND2	ADCYAP1R1	0.825324
CCPG1	ADCYAP1R1	-0.718034
CD109	ADCYAP1R1	-0.780739
CDC42EP3	ADCYAP1R1	-0.851697
CDH10	ADCYAP1R1	0.762215
CDH5	ADCYAP1R1	0.725779
CEBPA	ADCYAP1R1	0.73822
CELF2	ADCYAP1R1	0.760409
CELSR2	ADCYAP1R1	0.827603
CENPW	ADCYAP1R1	-0.723209
CEP55	ADCYAP1R1	-0.75889
CERS1	ADCYAP1R1	0.912597
CHD7	ADCYAP1R1	0.79205
CHL1-AS2	ADCYAP1R1	0.734349
CHL1	ADCYAP1R1	0.752053
CITED1	ADCYAP1R1	0.720339
CKB	ADCYAP1R1	0.741641
CLIP2	ADCYAP1R1	0.823586
CLMP	ADCYAP1R1	-0.725317
CNN2	ADCYAP1R1	-0.861184
COL12A1	ADCYAP1R1	-0.725635
COLGALT2	ADCYAP1R1	0.763308
CORO2B	ADCYAP1R1	0.816748
CPE	ADCYAP1R1	0.750554
CPLX1	ADCYAP1R1	0.711965
CPNE5	ADCYAP1R1	0.729523
CPXM1	ADCYAP1R1	0.768384
CRB1	ADCYAP1R1	0.793036
CRMP1	ADCYAP1R1	0.806024
CRYL1	ADCYAP1R1	0.807811
CSPG5	ADCYAP1R1	0.882076
CST3	ADCYAP1R1	0.869078
CTGF	ADCYAP1R1	-0.722901
CTNND2	ADCYAP1R1	0.846412
CXXC4	ADCYAP1R1	0.869031
CYFIP2	ADCYAP1R1	0.749505
CYR61	ADCYAP1R1	-0.776313
DCBLD1	ADCYAP1R1	-0.709731
DCHS1	ADCYAP1R1	0.718594
DCLK1	ADCYAP1R1	0.808657
DENND2A	ADCYAP1R1	0.762113
DEPDC1	ADCYAP1R1	-0.746075
DEPDC7	ADCYAP1R1	-0.797996
DLL1	ADCYAP1R1	0.783527
DPP6	ADCYAP1R1	0.861653
DPYSL5	ADCYAP1R1	0.752072
DTNA	ADCYAP1R1	0.870639
ECM1	ADCYAP1R1	-0.756137
EDIL3	ADCYAP1R1	-0.745944
EDNRB	ADCYAP1R1	0.805648
EFS	ADCYAP1R1	0.767316
ELAVL3	ADCYAP1R1	0.730063
ELF4	ADCYAP1R1	-0.843744
ELOVL2	ADCYAP1R1	0.776977
EOGT	ADCYAP1R1	-0.754156
EPHA2	ADCYAP1R1	-0.730994
EVA1A	ADCYAP1R1	-0.841912
EYA2	ADCYAP1R1	0.877961
FABP7	ADCYAP1R1	0.838558
FAM131B	ADCYAP1R1	0.803229
FAM149A	ADCYAP1R1	0.867056
FAM181B	ADCYAP1R1	0.923306
FAM228B	ADCYAP1R1	0.713951
FAT3	ADCYAP1R1	0.755986
FAT4	ADCYAP1R1	-0.762364
FBN1	ADCYAP1R1	-0.741213
FEZ1	ADCYAP1R1	0.788768
FHL2	ADCYAP1R1	-0.862295
FLNB	ADCYAP1R1	-0.788995
FOSL1	ADCYAP1R1	-0.842683
FXYD5	ADCYAP1R1	-0.761702
FXYD6	ADCYAP1R1	0.875095
FZD3	ADCYAP1R1	0.893563
GAB2	ADCYAP1R1	0.715332
GAL3ST4	ADCYAP1R1	0.857773
GAREML	ADCYAP1R1	0.756491
GATS	ADCYAP1R1	0.722342
GLDC	ADCYAP1R1	0.783918
GLIPR1	ADCYAP1R1	-0.748158
GLT8D2	ADCYAP1R1	-0.720362
GNAZ	ADCYAP1R1	0.776796
GPM6A	ADCYAP1R1	0.733852
GPM6B	ADCYAP1R1	0.789456
GPR123	ADCYAP1R1	0.8653
GPR19	ADCYAP1R1	0.733095
GPR37L1	ADCYAP1R1	0.838386
GPR37L1	ADCYAP1R1	0.782807
GPR56	ADCYAP1R1	0.804235
GPRC5B	ADCYAP1R1	0.78175
GPX8	ADCYAP1R1	-0.744992
GRIA2	ADCYAP1R1	0.776557
GRIA3	ADCYAP1R1	0.807832
GRIK1	ADCYAP1R1	0.715531
GULP1	ADCYAP1R1	-0.726594
HEPACAM	ADCYAP1R1	0.903436
HES5	ADCYAP1R1	0.76394
HES6	ADCYAP1R1	0.787846
HEY1	ADCYAP1R1	0.795908
HEY2	ADCYAP1R1	0.765764
HMMR	ADCYAP1R1	-0.783581
HOPX	ADCYAP1R1	0.727696
HOXC6	ADCYAP1R1	-0.780367
ID4	ADCYAP1R1	0.820495
IGDCC4	ADCYAP1R1	0.861177
IGHG1	ADCYAP1R1	-0.759691
IGSF11	ADCYAP1R1	0.895012
IL13RA1	ADCYAP1R1	-0.839069
IL15	ADCYAP1R1	-0.800059
IL17D	ADCYAP1R1	0.760209
IL7R	ADCYAP1R1	-0.714426
INSM1	ADCYAP1R1	0.716908
IRX3	ADCYAP1R1	-0.715356
ITGA3	ADCYAP1R1	-0.775887
KBTBD11	ADCYAP1R1	0.907883
KCNA2	ADCYAP1R1	0.717862
KCND3	ADCYAP1R1	0.766713
KCNH2	ADCYAP1R1	0.799276
KCNJ10	ADCYAP1R1	0.818581
KCNN2	ADCYAP1R1	0.815617
KCNQ2	ADCYAP1R1	0.880583
KDELR3	ADCYAP1R1	-0.782789
KIAA0226L	ADCYAP1R1	0.78539
KIF5C	ADCYAP1R1	0.738215
KLF15	ADCYAP1R1	0.88912
KLHDC8A	ADCYAP1R1	0.782629
KLHDC9	ADCYAP1R1	0.892261
LACTB	ADCYAP1R1	-0.802493
LAMP5	ADCYAP1R1	0.788059
LHFPL3	ADCYAP1R1	0.743374
LHFPL4	ADCYAP1R1	0.806308
LINC00461	ADCYAP1R1	0.725352
LINC01003	ADCYAP1R1	0.816008
LINC01158	ADCYAP1R1	0.872584
LINGO1	ADCYAP1R1	0.823772
LMF1	ADCYAP1R1	0.761122
LMO2	ADCYAP1R1	0.898214
LOC100131262	ADCYAP1R1	-0.754229
LOC100506100	ADCYAP1R1	-0.745858
LOC100996756	ADCYAP1R1	0.775695
LOC101927705	ADCYAP1R1	-0.828827
LOC101927720	ADCYAP1R1	0.770509
LOC101927886	ADCYAP1R1	0.711494
LOC101930608	ADCYAP1R1	0.880757
LOC102723918	ADCYAP1R1	0.905171
LOC102724229	ADCYAP1R1	0.763583
LOC339166	ADCYAP1R1	0.892887
LOC644172	ADCYAP1R1	0.865604
LOC645321	ADCYAP1R1	0.813796
LOC728392	ADCYAP1R1	0.847866
LOC729680	ADCYAP1R1	0.715258
LOXL1-AS1	ADCYAP1R1	-0.751731
LOXL2	ADCYAP1R1	-0.783634
LPHN3	ADCYAP1R1	0.800108
LRIG3	ADCYAP1R1	-0.77422
LRP4	ADCYAP1R1	0.787884
LRRC3B	ADCYAP1R1	0.842973
LRRC4	ADCYAP1R1	0.797504
LRRC4B	ADCYAP1R1	0.796336
LRRN1	ADCYAP1R1	0.755406
LRRTM2	ADCYAP1R1	0.795726
MAP2	ADCYAP1R1	0.796674
MAP6	ADCYAP1R1	0.873043
MAPT	ADCYAP1R1	0.876749
MARK1	ADCYAP1R1	0.736241
MASTL	ADCYAP1R1	-0.743011
MET	ADCYAP1R1	-0.786346
MICA	ADCYAP1R1	-0.848126
MICA	ADCYAP1R1	-0.801191
MICAL2	ADCYAP1R1	-0.71417
MICB	ADCYAP1R1	-0.819653
MLC1	ADCYAP1R1	0.865171
MME	ADCYAP1R1	-0.71914
MPPED2	ADCYAP1R1	0.761485
MSRB3	ADCYAP1R1	-0.819877
MT3	ADCYAP1R1	0.869923
MTFR2	ADCYAP1R1	-0.804386
MVP	ADCYAP1R1	-0.710261
MYH9	ADCYAP1R1	-0.793961
MYOF	ADCYAP1R1	-0.79273
NABP1	ADCYAP1R1	-0.847996
NACAD	ADCYAP1R1	0.828236
NAT1	ADCYAP1R1	-0.722444
NAT8L	ADCYAP1R1	0.807906
NCALD	ADCYAP1R1	0.88416
NCAM1	ADCYAP1R1	0.839933
NCAN	ADCYAP1R1	0.923749
NCEH1	ADCYAP1R1	-0.786064
NDRG2	ADCYAP1R1	0.766012
NELL2	ADCYAP1R1	0.855677
NES	ADCYAP1R1	0.757124
NEUROD1	ADCYAP1R1	0.711276
NEXN	ADCYAP1R1	-0.725304
NFIA	ADCYAP1R1	0.883032
NIM1K	ADCYAP1R1	0.752989
NLGN1	ADCYAP1R1	0.748328
NOL4	ADCYAP1R1	0.802644
NOVA1	ADCYAP1R1	0.785288
NPAS3	ADCYAP1R1	0.899035
NPDC1	ADCYAP1R1	0.749053
NQO1	ADCYAP1R1	-0.800919
NR2E1	ADCYAP1R1	0.815569
NRXN1	ADCYAP1R1	0.760561
NRXN2	ADCYAP1R1	0.851858
NT5DC1	ADCYAP1R1	-0.801924
NUS1	ADCYAP1R1	-0.836881
NXPH1	ADCYAP1R1	0.720248
OLFM1	ADCYAP1R1	0.746363
OLIG1	ADCYAP1R1	0.890931
OLIG2	ADCYAP1R1	0.844021
PALD1	ADCYAP1R1	0.776857
PAQR6	ADCYAP1R1	0.718593
PAWR	ADCYAP1R1	-0.823342
PCDH17	ADCYAP1R1	0.838751
PCDH19	ADCYAP1R1	0.854915
PCDH8	ADCYAP1R1	0.757361
PCSK1N	ADCYAP1R1	0.874682
PDE4B	ADCYAP1R1	0.85135
PDE8B	ADCYAP1R1	0.741448
PDZD4	ADCYAP1R1	0.78127
PEG3-AS1	ADCYAP1R1	0.775617
PEG3	ADCYAP1R1	0.76299
PERP	ADCYAP1R1	-0.863798
PHLDA2	ADCYAP1R1	-0.799086
PHYHIPL	ADCYAP1R1	0.854599
PIPOX	ADCYAP1R1	0.748423
PLAUR	ADCYAP1R1	-0.758816
PLK2	ADCYAP1R1	-0.794168
PLP2	ADCYAP1R1	-0.758144
PLTP	ADCYAP1R1	0.806156
PMAIP1	ADCYAP1R1	-0.787557
PMP2	ADCYAP1R1	0.860203
PNMAL1	ADCYAP1R1	0.78636
POU3F2	ADCYAP1R1	0.725069
POU3F3	ADCYAP1R1	0.779784
PPFIBP2	ADCYAP1R1	0.749079
PREX1	ADCYAP1R1	0.832958
PROCR	ADCYAP1R1	-0.832245
PRSS23	ADCYAP1R1	-0.852265
PTPRZ1	ADCYAP1R1	0.843703
PVRL3	ADCYAP1R1	-0.796149
RAB27A	ADCYAP1R1	-0.856639
RAMP2	ADCYAP1R1	0.789212
RAPGEF4	ADCYAP1R1	0.750971
RASGRP1	ADCYAP1R1	0.82683
RASSF2	ADCYAP1R1	0.823982
REEP1	ADCYAP1R1	0.802536
RFTN2	ADCYAP1R1	0.821008
RFX4	ADCYAP1R1	0.947772
RGMA	ADCYAP1R1	0.854369
RHOU	ADCYAP1R1	0.764145
RND2	ADCYAP1R1	0.819416
RNF157-AS1	ADCYAP1R1	0.710487
RNF180	ADCYAP1R1	0.725043
ROBO2	ADCYAP1R1	0.835479
RP11-127B20.2	ADCYAP1R1	0.7332
RP11-38P22.2	ADCYAP1R1	0.868247
RP11-539L10.3	ADCYAP1R1	0.80294
RP11-999E24.3	ADCYAP1R1	0.813383
RP3-525N10.2	ADCYAP1R1	0.918359
RP6-99M1.2	ADCYAP1R1	-0.717205
RPH3A	ADCYAP1R1	0.76933
RRAGD	ADCYAP1R1	0.719739
RRAS2	ADCYAP1R1	-0.752733
S100B	ADCYAP1R1	0.81943
SALL2	ADCYAP1R1	0.860073
SALL3	ADCYAP1R1	0.82899
SASS6	ADCYAP1R1	-0.761345
SCG3	ADCYAP1R1	0.775684
SDC1	ADCYAP1R1	-0.773441
SEMA3C	ADCYAP1R1	-0.81064
SEMA5B	ADCYAP1R1	0.849565
SEMA6A	ADCYAP1R1	0.921278
SEMA6D	ADCYAP1R1	0.752529
SEPT3	ADCYAP1R1	0.745503
SEZ6L	ADCYAP1R1	0.798424
SGMS2	ADCYAP1R1	-0.836699
SHC2	ADCYAP1R1	0.864842
SHC3	ADCYAP1R1	0.726179
SLC15A2	ADCYAP1R1	0.790863
SLC16A9	ADCYAP1R1	0.727219
SLC1A2	ADCYAP1R1	0.768308
SLC1A3	ADCYAP1R1	0.895372
SLC22A17	ADCYAP1R1	0.847561
SLC24A3	ADCYAP1R1	0.773141
SLC25A43	ADCYAP1R1	-0.76491
SLC35F1	ADCYAP1R1	0.817584
SLC4A4	ADCYAP1R1	0.847587
SLC6A1	ADCYAP1R1	0.933896
SLFN5	ADCYAP1R1	-0.733474
SLIT1	ADCYAP1R1	0.861385
SMAD3	ADCYAP1R1	-0.714532
SMAD7	ADCYAP1R1	-0.715382
SMAGP	ADCYAP1R1	-0.770788
SMTN	ADCYAP1R1	-0.733148
SOX2	ADCYAP1R1	0.78223
SOX6	ADCYAP1R1	0.764257
SOX8	ADCYAP1R1	0.867055
SOX9-AS1	ADCYAP1R1	0.883568
SPARCL1	ADCYAP1R1	0.889899
SPATA6	ADCYAP1R1	0.762198
SPRY1	ADCYAP1R1	0.78238
SRD5A1	ADCYAP1R1	-0.785379
SRSF12	ADCYAP1R1	0.759473
STMN3	ADCYAP1R1	0.76477
STXBP5	ADCYAP1R1	-0.726802
SYNC	ADCYAP1R1	-0.708757
SYT11	ADCYAP1R1	0.728405
SYT17	ADCYAP1R1	0.828144
TENM3	ADCYAP1R1	-0.742428
TFAP2C	ADCYAP1R1	-0.709986
THBS1	ADCYAP1R1	-0.811991
THSD7A	ADCYAP1R1	0.816463
TIGD7	ADCYAP1R1	0.768383
TK1	ADCYAP1R1	-0.775815
TLE2	ADCYAP1R1	0.836702
TM7SF2	ADCYAP1R1	0.756137
TMEM145	ADCYAP1R1	0.884521
TMEM170B	ADCYAP1R1	0.75419
TMEM178A	ADCYAP1R1	0.88972
TMEM178B	ADCYAP1R1	0.817885
TNFAIP8	ADCYAP1R1	-0.821032
TPBG	ADCYAP1R1	-0.757662
TRAM2	ADCYAP1R1	-0.874238
TRIM9	ADCYAP1R1	0.750719
TSPAN11	ADCYAP1R1	0.70915
TSPAN7	ADCYAP1R1	0.823834
TTF2	ADCYAP1R1	-0.815818
TTYH1	ADCYAP1R1	0.860805
TTYH2	ADCYAP1R1	0.852055
TWIST1	ADCYAP1R1	-0.765251
UG0898H09	ADCYAP1R1	0.708277
ULBP2	ADCYAP1R1	-0.742967
VANGL1	ADCYAP1R1	-0.739241
VANGL2	ADCYAP1R1	0.839347
VEGFC	ADCYAP1R1	-0.759576
WASF3	ADCYAP1R1	0.815553
WNT5A	ADCYAP1R1	-0.7405
XKR4	ADCYAP1R1	0.708243
ZFP3	ADCYAP1R1	0.752861
ZNF334	ADCYAP1R1	0.804238
ZNF704	ADCYAP1R1	0.863012
ZNF853	ADCYAP1R1	0.840159
AGPAT9	ADORA2B	0.796296
AGT	ADORA2B	-0.707279
ANK2	ADORA2B	-0.719312
ANXA2P3	ADORA2B	0.715731
APBA2	ADORA2B	-0.789874
APOBEC3B	ADORA2B	0.733509
ARC	ADORA2B	-0.709142
ASCL1	ADORA2B	-0.800383
ASRGL1	ADORA2B	-0.774692
ATCAY	ADORA2B	-0.733718
ATP1B2	ADORA2B	-0.718973
AXL	ADORA2B	0.70853
B3GAT1	ADORA2B	-0.742023
BAALC	ADORA2B	-0.723404
BAG2	ADORA2B	0.722749
BAI2	ADORA2B	-0.792105
BAI3	ADORA2B	-0.809067
BCAN	ADORA2B	-0.81188
BICC1	ADORA2B	0.709271
BMP7	ADORA2B	-0.759386
BTG2	ADORA2B	-0.746411
C1orf54	ADORA2B	-0.752711
C1orf61	ADORA2B	-0.809721
C2orf80	ADORA2B	-0.727529
C3orf70	ADORA2B	-0.788717
C8orf46	ADORA2B	-0.749177
CADM2	ADORA2B	-0.760745
CAV1	ADORA2B	0.718064
CD109	ADORA2B	0.730309
CD55	ADORA2B	0.740863
CDC42EP3	ADORA2B	0.807331
CERS1	ADORA2B	-0.766683
CHD7	ADORA2B	-0.767024
CNN2	ADORA2B	0.717188
COLGALT2	ADORA2B	-0.721235
CPE	ADORA2B	-0.763774
CPVL	ADORA2B	-0.799265
CRB1	ADORA2B	-0.762706
CRISPLD1	ADORA2B	-0.765583
CRMP1	ADORA2B	-0.720489
CSPG5	ADORA2B	-0.813836
CTNND2	ADORA2B	-0.761664
CXXC4	ADORA2B	-0.755853
DLL1	ADORA2B	-0.775255
DPP6	ADORA2B	-0.750656
DPYSL5	ADORA2B	-0.744379
DTNA	ADORA2B	-0.708024
ECM1	ADORA2B	0.720397
ELF4	ADORA2B	0.734882
EVA1A	ADORA2B	0.787187
EYA2	ADORA2B	-0.711409
FAM131B	ADORA2B	-0.748368
FAM149A	ADORA2B	-0.715489
FAM181B	ADORA2B	-0.810766
FAT3	ADORA2B	-0.723096
FAT4	ADORA2B	0.71015
FBN1	ADORA2B	0.711836
FHL2	ADORA2B	0.802229
FOSL1	ADORA2B	0.831529
FXYD6	ADORA2B	-0.782086
FZD3	ADORA2B	-0.805086
GAREML	ADORA2B	-0.728193
GLDC	ADORA2B	-0.725232
GNAZ	ADORA2B	-0.734989
GPM6A	ADORA2B	-0.758866
GPR19	ADORA2B	-0.713298
GRIA2	ADORA2B	-0.761766
GRIA3	ADORA2B	-0.735484
HEPACAM	ADORA2B	-0.722924
HES5	ADORA2B	-0.714401
HES6	ADORA2B	-0.786154
HEY2	ADORA2B	-0.783727
ID4	ADORA2B	-0.768352
IGDCC4	ADORA2B	-0.728963
IGFBP6	ADORA2B	0.71581
IGSF11	ADORA2B	-0.784705
ITGA3	ADORA2B	0.845606
KBTBD11	ADORA2B	-0.724431
KCND3	ADORA2B	-0.75589
KCNN4	ADORA2B	0.73228
KCNQ2	ADORA2B	-0.77239
KIAA0226L	ADORA2B	-0.716381
KLF15	ADORA2B	-0.799384
KLHDC8A	ADORA2B	-0.743081
LACTB	ADORA2B	0.735271
LHFPL3	ADORA2B	-0.740292
LHFPL4	ADORA2B	-0.730621
LINC01158	ADORA2B	-0.797446
LINGO1	ADORA2B	-0.769307
LMO1	ADORA2B	-0.735059
LMO2	ADORA2B	-0.757052
LOC100506100	ADORA2B	0.759698
LOC100996756	ADORA2B	-0.718931
LOC101927705	ADORA2B	0.756301
LOC101927886	ADORA2B	-0.742888
LOC101930608	ADORA2B	-0.746335
LOC102723918	ADORA2B	-0.736804
LOC102724229	ADORA2B	-0.709682
LOC339166	ADORA2B	-0.767403
LOC644172	ADORA2B	-0.741632
LOC645321	ADORA2B	-0.717288
LOC728392	ADORA2B	-0.73249
LOXL2	ADORA2B	0.744319
LPHN3	ADORA2B	-0.78395
LRIG3	ADORA2B	0.719688
LRP4	ADORA2B	-0.723457
LRRC3B	ADORA2B	-0.713893
LRRC4	ADORA2B	-0.742829
LRRC4B	ADORA2B	-0.737752
LRRTM2	ADORA2B	-0.730177
MAP2	ADORA2B	-0.723445
MAP6	ADORA2B	-0.751904
MAPT	ADORA2B	-0.792427
MET	ADORA2B	0.827423
MICA	ADORA2B	0.766854
MICA	ADORA2B	0.729639
MICB	ADORA2B	0.731727
MLC1	ADORA2B	-0.790192
MSRB3	ADORA2B	0.761216
MYH9	ADORA2B	0.778793
MYOF	ADORA2B	0.781782
NABP1	ADORA2B	0.743981
NCALD	ADORA2B	-0.734406
NCAN	ADORA2B	-0.798708
NCEH1	ADORA2B	0.765604
NFIA	ADORA2B	-0.802924
NOL4	ADORA2B	-0.752525
NOVA1	ADORA2B	-0.730594
NPAS3	ADORA2B	-0.738197
NQO1	ADORA2B	0.736599
NRXN2	ADORA2B	-0.719559
NT5DC1	ADORA2B	0.712876
NXPH1	ADORA2B	-0.73672
OLIG1	ADORA2B	-0.81918
OLIG2	ADORA2B	-0.790848
PAWR	ADORA2B	0.712063
PCDH19	ADORA2B	-0.777252
PCDHA1	ADORA2B	-0.756523
PCSK1N	ADORA2B	-0.747906
PDE4B	ADORA2B	-0.790153
PERP	ADORA2B	0.794287
PHLDA2	ADORA2B	0.765212
PHYHIPL	ADORA2B	-0.743375
PLAUR	ADORA2B	0.745787
PLP2	ADORA2B	0.750892
PMAIP1	ADORA2B	0.713664
PMP2	ADORA2B	-0.774801
PNMAL1	ADORA2B	-0.721005
PROCR	ADORA2B	0.794064
PRR16	ADORA2B	0.714314
PRSS23	ADORA2B	0.747965
PTPRZ1	ADORA2B	-0.737466
RAB27A	ADORA2B	0.802031
RAPGEF4	ADORA2B	-0.741734
REEP1	ADORA2B	-0.788599
RFTN2	ADORA2B	-0.827761
RFX4	ADORA2B	-0.824703
ROBO2	ADORA2B	-0.750765
RP11-38P22.2	ADORA2B	-0.762239
RP11-999E24.3	ADORA2B	-0.722576
RP3-525N10.2	ADORA2B	-0.781012
RP6-99M1.2	ADORA2B	0.750518
RRAS2	ADORA2B	0.712529
S100B	ADORA2B	-0.716772
SALL2	ADORA2B	-0.750833
SALL3	ADORA2B	-0.789159
SCG3	ADORA2B	-0.736373
SEMA6A	ADORA2B	-0.787171
SEPT3	ADORA2B	-0.753973
SEZ6L	ADORA2B	-0.771115
SGMS2	ADORA2B	0.788986
SHC2	ADORA2B	-0.741036
SLC15A2	ADORA2B	-0.737661
SLC1A3	ADORA2B	-0.777309
SLC22A17	ADORA2B	-0.780533
SLC24A3	ADORA2B	-0.717031
SLC35F1	ADORA2B	-0.746274
SLC4A4	ADORA2B	-0.710789
SLC6A1	ADORA2B	-0.738983
SLIT1	ADORA2B	-0.753817
SMAGP	ADORA2B	0.761944
SMTN	ADORA2B	0.760254
SOX8	ADORA2B	-0.790008
SPARCL1	ADORA2B	-0.777816
SRD5A1	ADORA2B	0.715623
SRSF12	ADORA2B	-0.737188
SYT17	ADORA2B	-0.81028
THSD7A	ADORA2B	-0.722164
TIGD7	ADORA2B	-0.733859
TK1	ADORA2B	0.718387
TMEM145	ADORA2B	-0.717761
TMEM170B	ADORA2B	-0.720266
TMEM178A	ADORA2B	-0.754377
TNFAIP8	ADORA2B	0.713467
TRAM2	ADORA2B	0.750094
TSPAN7	ADORA2B	-0.751754
TTYH1	ADORA2B	-0.758111
VANGL2	ADORA2B	-0.804105
VEGFC	ADORA2B	0.711575
ZFP3	ADORA2B	-0.711709
ZNF704	ADORA2B	-0.810882
ZNF711	ADORA2B	-0.728605
ZNF853	ADORA2B	-0.79365
AEBP1	ADORA3	0.799484
AIF1	ADORA3	0.973159
AMER2	ADORA3	0.780266
APOC1	ADORA3	0.9716
APOD	ADORA3	0.831219
APOE	ADORA3	0.788721
AQP1	ADORA3	0.923427
[truncated: 73,210 more rows]
