# Supplementary material for: Computational identification of specific genes for glioblastoma stem-like cells identity
Source: Sci Rep. 2018 May 17;8:7769. doi: 10.1038/s41598-018-26081-5 (PMC5958093; doi:10.1038/s41598-018-26081-5)
Supplement: Supplementary file 5 — Supplementary Table S4 [file 41598_2018_26081_MOESM5_ESM.xlsx]

## Sheet: attribute_Suva_et_al
nodeName	Hub	Region	type	Degree	APCC	Date-Party	Kp	zg		Number of DATE	Number of PARTY	Number of FIGHT CLUB
AHNAK	non local hub	R3	Non-hub connectors	827	0.132766	DATE	0.786639	-1.60897		849	136	442
NAT8L	non local hub	R4	Non-hub kinless nodes	825	-0.129333	FIGHT CLUB	0.859716	-1.94748
COL6A1	non local hub	R3	Non-hub connectors	822	0.127168	DATE	0.792986	-1.6733
COL1A2	non local hub	R3	Non-hub connectors	816	0.175706	DATE	0.7944	-1.70546
TTYH1	non local hub	R4	Non-hub kinless nodes	812	-0.116667	FIGHT CLUB	0.861675	-1.99831
OLIG2	non local hub	R4	Non-hub kinless nodes	809	-0.119968	FIGHT CLUB	0.861568	-2.00558
S100B	non local hub	R4	Non-hub kinless nodes	809	-0.194424	FIGHT CLUB	0.874146	-2.10724
TUBB2B	non local hub	R4	Non-hub kinless nodes	808	-0.122621	FIGHT CLUB	0.8694	-2.07093
NCAN	non local hub	R4	Non-hub kinless nodes	804	-0.201346	FIGHT CLUB	0.883858	-2.20164
IL7R	non local hub	R3	Non-hub connectors	803	0.133019	DATE	0.789978	-1.72154
MYOF	non local hub	R3	Non-hub connectors	803	0.125757	DATE	0.777235	-1.63309
SOX2	non local hub	R4	Non-hub kinless nodes	803	-0.076782	FIGHT CLUB	0.855732	-1.97653
GNG4	non local hub	R4	Non-hub kinless nodes	801	-0.137734	FIGHT CLUB	0.862517	-2.03462
RRAS	non local hub	R3	Non-hub connectors	800	0.103554	DATE	0.783775	-1.68938
VCL	non local hub	R4	Non-hub kinless nodes	800	0.052066	DATE	0.807498	-1.85824
OLIG1	non local hub	R4	Non-hub kinless nodes	800	-0.080367	FIGHT CLUB	0.860311	-2.0201
PTPRZ1	non local hub	R4	Non-hub kinless nodes	799	-0.148105	FIGHT CLUB	0.859961	-2.0201
MET	non local hub	R3	Non-hub connectors	798	0.045421	DATE	0.794216	-1.76979
NNMT	non local hub	R3	Non-hub connectors	798	0.157474	DATE	0.794216	-1.76979
PDCD1LG2	non local hub	R3	Non-hub connectors	797	0.163967	DATE	0.791414	-1.75371
DAB2	non local hub	R3	Non-hub connectors	796	0.187861	DATE	0.798855	-1.81
TRAF4	non local hub	R4	Non-hub kinless nodes	796	-0.110755	FIGHT CLUB	0.859846	-2.02736
HEBP2	non local hub	R3	Non-hub connectors	793	0.172508	DATE	0.783476	-1.7135
CAV1	non local hub	R4	Non-hub kinless nodes	792	0.192765	DATE	0.812441	-1.92257
VEGFC	non local hub	R3	Non-hub connectors	792	0.17637	DATE	0.780569	-1.69742
LAMC3	non local hub	R4	Non-hub kinless nodes	792	-0.126527	FIGHT CLUB	0.8546	-1.99831
NDRG2	non local hub	R4	Non-hub kinless nodes	792	-0.160568	FIGHT CLUB	0.865926	-2.08546
ELL2	non local hub	R3	Non-hub connectors	791	0.142061	DATE	0.795161	-1.80195
COL5A2	non local hub	R3	Non-hub connectors	790	0.107791	DATE	0.772266	-1.64917
LOC100499467	non local hub	R4	Non-hub kinless nodes	790	-0.055855	FIGHT CLUB	0.856752	-2.0201
GPR176	non local hub	R3	Non-hub connectors	789	0.152016	DATE	0.790656	-1.77783
LTBP2	non local hub	R3	Non-hub connectors	789	0.167202	DATE	0.774104	-1.66526
TBC1D2	non local hub	R4	Non-hub kinless nodes	788	0.084522	DATE	0.825683	-2.03515
LOC100127888	non local hub	R4	Non-hub kinless nodes	788	-0.095257	FIGHT CLUB	0.85312	-1.99831
RLBP1	non local hub	R4	Non-hub kinless nodes	788	-0.106619	FIGHT CLUB	0.856024	-2.0201
BMP7	non local hub	R4	Non-hub kinless nodes	787	-0.070251	FIGHT CLUB	0.863279	-2.07819
ACSS1	non local hub	R4	Non-hub kinless nodes	786	-0.11976	FIGHT CLUB	0.853348	-2.00558
FREM2	non local hub	R4	Non-hub kinless nodes	786	-0.179089	FIGHT CLUB	0.864808	-2.09272
KCNJ10	non local hub	R4	Non-hub kinless nodes	786	-0.117201	FIGHT CLUB	0.85041	-1.98379
FAP	non local hub	R3	Non-hub connectors	785	0.16564	DATE	0.775433	-1.68938
COL20A1	non local hub	R4	Non-hub kinless nodes	785	-0.101979	FIGHT CLUB	0.85589	-2.02736
BCAR3	non local hub	R4	Non-hub kinless nodes	782	0.103334	DATE	0.8031	-1.89041
FAM180A	non local hub	R3	Non-hub connectors	782	0.114841	DATE	0.766348	-1.64113
TEX15	non local hub	R4	Non-hub kinless nodes	781	-0.180278	FIGHT CLUB	0.868698	-2.13629
COL1A1	non local hub	R3	Non-hub connectors	780	0.198913	DATE	0.789343	-1.80195
MYBL2	non local hub	R4	Non-hub kinless nodes	780	-0.064965	FIGHT CLUB	0.850092	-1.99831
C21orf7	non local hub	R4	Non-hub kinless nodes	779	0.061461	DATE	0.81174	-1.96278
NPC2	non local hub	R3	Non-hub connectors	779	0.173279	DATE	0.774405	-1.70546
CLCF1	non local hub	R3	Non-hub connectors	778	0.166942	DATE	0.771373	-1.68938
BICC1	non local hub	R3	Non-hub connectors	777	0.071316	DATE	0.786525	-1.79391
PHF11	non local hub	R3	Non-hub connectors	775	0.190175	DATE	0.774528	-1.72154
CLSTN2	non local hub	R3	Non-hub connectors	774	0.155797	DATE	0.784867	-1.79391
AHNAK2	non local hub	R4	Non-hub kinless nodes	772	0.161377	DATE	0.802597	-1.92257
C1orf133	non local hub	R3	Non-hub connectors	772	0.14613	DATE	0.789733	-1.83412
CAV2	non local hub	R3	Non-hub connectors	772	0.095915	DATE	0.767806	-1.68938
GALC	non local hub	R3	Non-hub connectors	772	0.175008	DATE	0.771536	-1.7135
GLDC	non local hub	R4	Non-hub kinless nodes	772	-0.18942	FIGHT CLUB	0.876774	-2.22343
SLC35F1	non local hub	R4	Non-hub kinless nodes	772	-0.105746	FIGHT CLUB	0.851994	-2.03462
ARHGDIG	non local hub	R4	Non-hub kinless nodes	770	-0.198129	FIGHT CLUB	0.879762	-2.25247
ITGA11	non local hub	R3	Non-hub connectors	769	0.208778	DATE	0.797559	-1.89845
MYH9	non local hub	R3	Non-hub connectors	769	0.127797	DATE	0.779625	-1.77783
GBP2	non local hub	R3	Non-hub connectors	768	0.138434	DATE	0.794678	-1.88237
MMP15	non local hub	R4	Non-hub kinless nodes	768	-0.172182	FIGHT CLUB	0.85445	-2.06367
RIPPLY2	non local hub	R4	Non-hub kinless nodes	768	-0.199509	FIGHT CLUB	0.871784	-2.19438
ACSM2A	non local hub	R4	Non-hub kinless nodes	767	0.215797	DATE	0.805803	-1.96278
PREX1	non local hub	R4	Non-hub kinless nodes	767	-0.127713	FIGHT CLUB	0.857043	-2.08546
PMP2	non local hub	R4	Non-hub kinless nodes	766	-0.107733	FIGHT CLUB	0.855679	-2.07819
SAMD9	non local hub	R3	Non-hub connectors	765	0.103583	DATE	0.793064	-1.88237
TSPAN4	non local hub	R4	Non-hub kinless nodes	764	0.147925	DATE	0.806584	-1.97886
POLR2B	non local hub	R3	Non-hub connectors	762	0.139285	DATE	0.771812	-1.75371
WNK2	non local hub	R4	Non-hub kinless nodes	762	-0.090717	FIGHT CLUB	0.848084	-2.03462
NKAIN1	non local hub	R4	Non-hub kinless nodes	760	-0.101585	FIGHT CLUB	0.84831	-2.04188
TMPRSS5	non local hub	R4	Non-hub kinless nodes	760	-0.167043	FIGHT CLUB	0.861342	-2.13629
CHADL	non local hub	R4	Non-hub kinless nodes	757	-0.129732	FIGHT CLUB	0.870894	-2.21617
PALLD	non local hub	R3	Non-hub connectors	756	0.183151	DATE	0.785665	-1.86628
ASCL1	non local hub	R4	Non-hub kinless nodes	756	-0.018458	FIGHT CLUB	0.856884	-2.1145
CAMKV	non local hub	R4	Non-hub kinless nodes	756	-0.151844	FIGHT CLUB	0.861844	-2.15081
HTATIP2	non local hub	R3	Non-hub connectors	755	0.199856	DATE	0.787546	-1.88237
SOX8	non local hub	R4	Non-hub kinless nodes	754	-0.18636	FIGHT CLUB	0.869865	-2.21617
SCG3	non local hub	R4	Non-hub kinless nodes	753	-0.226105	FIGHT CLUB	0.891529	-2.39045
ATP8B1	non local hub	R4	Non-hub kinless nodes	752	0.030498	DATE	0.802732	-1.99494
NLGN3	non local hub	R4	Non-hub kinless nodes	752	-0.020516	FIGHT CLUB	0.845066	-2.04188
RNF165	non local hub	R4	Non-hub kinless nodes	752	-0.091136	FIGHT CLUB	0.84085	-2.01284
BCAN	non local hub	R4	Non-hub kinless nodes	751	-0.085737	FIGHT CLUB	0.847786	-2.06367
COBL	non local hub	R4	Non-hub kinless nodes	750	-0.216445	FIGHT CLUB	0.88258	-2.32509
MAGED2	non local hub	R4	Non-hub kinless nodes	750	-0.184373	FIGHT CLUB	0.869438	-2.22343
MYH14	non local hub	R4	Non-hub kinless nodes	749	-0.20101	FIGHT CLUB	0.863228	-2.17986
TNFSF4	non local hub	R3	Non-hub connectors	747	0.123642	DATE	0.765158	-1.76979
KCNQ2	non local hub	R4	Non-hub kinless nodes	747	-0.044677	FIGHT CLUB	0.856474	-2.13629
SPARC	non local hub	R4	Non-hub kinless nodes	745	0.192681	DATE	0.812028	-2.08339
EMP1	non local hub	R3	Non-hub connectors	743	0.103266	DATE	0.762623	-1.76979
TPM4	non local hub	R4	Non-hub kinless nodes	743	0.042287	DATE	0.817971	-2.13164
AMIGO2	non local hub	R4	Non-hub kinless nodes	741	0.143622	DATE	0.813507	-2.10752
IGFBP4	non local hub	R3	Non-hub connectors	740	0.118267	DATE	0.796282	-1.99494
PGRMC2	non local hub	R3	Non-hub connectors	739	0.123331	DATE	0.782054	-1.90649
IL15RA	non local hub	R3	Non-hub connectors	738	0.190568	DATE	0.76861	-1.82608
AIF1L	non local hub	R4	Non-hub kinless nodes	738	-0.181966	FIGHT CLUB	0.86316	-2.2089
RAP1GAP	non local hub	R4	Non-hub kinless nodes	737	-0.026272	FIGHT CLUB	0.845168	-2.08546
FGFBP3	non local hub	R4	Non-hub kinless nodes	736	-0.127572	FIGHT CLUB	0.855269	-2.15807
GLB1L2	non local hub	R4	Non-hub kinless nodes	734	-0.138213	FIGHT CLUB	0.871613	-2.28152
CCL26	non local hub	R3	Non-hub connectors	733	0.163139	DATE	0.765443	-1.82608
FSTL1	non local hub	R4	Non-hub kinless nodes	733	0.184987	DATE	0.833607	-2.27638
BRSK2	non local hub	R4	Non-hub kinless nodes	729	-0.057578	FIGHT CLUB	0.846086	-2.1145
CERS1	non local hub	R4	Non-hub kinless nodes	729	-0.028649	FIGHT CLUB	0.850362	-2.14355
METRN	non local hub	R4	Non-hub kinless nodes	729	-0.120277	FIGHT CLUB	0.862826	-2.23069
STC2	non local hub	R3	Non-hub connectors	728	0.223143	DATE	0.784439	-1.96278
EDIL3	non local hub	R4	Non-hub kinless nodes	727	-0.005196	FIGHT CLUB	0.826293	-2.24421
GCSH	non local hub	R4	Non-hub kinless nodes	726	-0.217804	FIGHT CLUB	0.890718	-2.44854
LMO7	non local hub	R3	Non-hub connectors	725	0.039066	DATE	0.789034	-2.00298
SPOCD1	non local hub	R3	Non-hub connectors	725	0.149247	DATE	0.787765	-1.99494
BMP8B	non local hub	R4	Non-hub kinless nodes	724	-0.099242	FIGHT CLUB	0.84286	-2.10724
BEND6	non local hub	R3	Non-hub connectors	723	0.11456	DATE	0.76699	-1.87432
TGFBR2	non local hub	R3	Non-hub connectors	722	0.115966	DATE	0.79862	-2.07535
DOK5	non local hub	R4	Non-hub kinless nodes	721	0.141055	DATE	0.810334	-2.15576
BK250D10.8	non local hub	R4	Non-hub kinless nodes	721	-0.069115	FIGHT CLUB	0.839334	-2.09272
IL15	non local hub	R3	Non-hub connectors	720	0.132808	DATE	0.798748	-2.08339
P4HA2	non local hub	R3	Non-hub connectors	720	0.137155	DATE	0.794992	-2.05927
GNG7	non local hub	R4	Non-hub kinless nodes	720	-0.231765	FIGHT CLUB	0.895276	-2.49937
LOX	non local hub	R4	Non-hub kinless nodes	719	0.196751	DATE	0.830517	-2.3005
MVP	non local hub	R3	Non-hub connectors	719	0.154742	DATE	0.798188	-2.08339
IQCK	non local hub	R4	Non-hub kinless nodes	718	-0.190062	FIGHT CLUB	0.876817	-2.3614
NTN4	non local hub	R3	Non-hub connectors	717	0.237731	DATE	0.773812	-1.93865
SQSTM1	non local hub	R4	Non-hub kinless nodes	716	0.127056	DATE	0.810118	-2.17184
CNTFR	non local hub	R4	Non-hub kinless nodes	715	0.017555	DATE	0.837754	-2.09998
NPR3	non local hub	R4	Non-hub kinless nodes	715	0.079444	DATE	0.815641	-2.21205
COL9A3	non local hub	R4	Non-hub kinless nodes	715	-0.206558	FIGHT CLUB	0.875781	-2.3614
CHAC1	non local hub	R4	Non-hub kinless nodes	714	0.170376	DATE	0.804126	-2.13968
OBFC2A	non local hub	R3	Non-hub connectors	714	0.111735	DATE	0.788967	-2.04319
FAM59B	non local hub	R4	Non-hub kinless nodes	713	0.013118	DATE	0.845781	-2.15807
LPPR5	non local hub	R4	Non-hub kinless nodes	713	0.010132	DATE	0.849068	-2.17986
RGS4	non local hub	R4	Non-hub kinless nodes	713	0.097566	DATE	0.839101	-2.38091
HES6	non local hub	R4	Non-hub kinless nodes	713	-0.167011	FIGHT CLUB	0.876072	-2.36866
SCG5	non local hub	R3	Non-hub connectors	712	0.036427	DATE	0.790359	-2.05927
PDE3B	non local hub	R4	Non-hub kinless nodes	711	-0.217487	FIGHT CLUB	0.884151	-2.43402
AXL	non local hub	R4	Non-hub kinless nodes	710	0.150846	DATE	0.823837	-2.28442
MAP2	non local hub	R4	Non-hub kinless nodes	710	-0.06841	FIGHT CLUB	0.854313	-2.22343
SEC11C	non local hub	R4	Non-hub kinless nodes	709	-0.145474	FIGHT CLUB	0.866554	-2.31057
SPTBN2	non local hub	R4	Non-hub kinless nodes	709	-0.139005	FIGHT CLUB	0.868607	-2.32509
LOC729080	non local hub	R4	Non-hub kinless nodes	708	-0.220646	FIGHT CLUB	0.877302	-2.39045
PODXL2	non local hub	R4	Non-hub kinless nodes	708	-0.082133	FIGHT CLUB	0.842476	-2.15081
FAT4	non local hub	R3	Non-hub connectors	707	0.195024	DATE	0.764631	-1.92257
ELOVL2	non local hub	R4	Non-hub kinless nodes	705	-0.095133	FIGHT CLUB	0.862943	-2.29604
PLP1	non local hub	R4	Non-hub kinless nodes	705	-0.235521	FIGHT CLUB	0.897237	-2.5502
POU3F3	non local hub	R4	Non-hub kinless nodes	705	-0.059423	FIGHT CLUB	0.843386	-2.16533
NTN1	non local hub	R4	Non-hub kinless nodes	704	0.041961	DATE	0.841813	-2.15807
TBX21	non local hub	R4	Non-hub kinless nodes	703	0.020812	DATE	0.849195	-2.2089
C8orf46	non local hub	R4	Non-hub kinless nodes	703	-0.037262	FIGHT CLUB	0.854669	-2.24521
ADM	non local hub	R4	Non-hub kinless nodes	702	0.25245	DATE	0.819799	-2.28442
CPE	non local hub	R3	Non-hub connectors	702	0.241746	DATE	0.754255	-1.88237
CYR61	non local hub	R4	Non-hub kinless nodes	701	0.032903	DATE	0.809451	-2.22009
ACTN1	non local hub	R4	Non-hub kinless nodes	700	-0.00957	FIGHT CLUB	0.818767	-2.28442
SAPCD2	non local hub	R4	Non-hub kinless nodes	700	-0.12661	FIGHT CLUB	0.874482	-2.39045
ABLIM3	non local hub	R4	Non-hub kinless nodes	698	0.085875	DATE	0.816502	-2.27638
EYA2	non local hub	R4	Non-hub kinless nodes	698	-0.148298	FIGHT CLUB	0.873761	-2.39045
SERPINE2	non local hub	R3	Non-hub connectors	697	0.222627	DATE	0.782579	-2.06731
MAST1	non local hub	R4	Non-hub kinless nodes	697	-0.143986	FIGHT CLUB	0.848827	-2.22343
COL12A1	non local hub	R3	Non-hub connectors	696	0.248134	DATE	0.78061	-2.05927
GRN	non local hub	R3	Non-hub connectors	696	0.210381	DATE	0.773829	-2.01906
GOLM1	non local hub	R4	Non-hub kinless nodes	696	-0.007034	FIGHT CLUB	0.861522	-2.31057
ZNF276	non local hub	R4	Non-hub kinless nodes	696	-0.096587	FIGHT CLUB	0.852835	-2.25247
CORO7	non local hub	R4	Non-hub kinless nodes	695	-0.128179	FIGHT CLUB	0.860049	-2.3033
FAM198A	non local hub	R4	Non-hub kinless nodes	694	-0.173445	FIGHT CLUB	0.857477	-2.28878
SOX5	non local hub	R4	Non-hub kinless nodes	694	-0.262173	FIGHT CLUB	0.886312	-2.49211
AK5	non local hub	R3	Non-hub connectors	693	0.230881	DATE	0.773243	-2.02711
CLMP	non local hub	R4	Non-hub kinless nodes	693	0.027435	DATE	0.812597	-2.26834
SLC14A1	non local hub	R4	Non-hub kinless nodes	693	0.221422	DATE	0.826088	-2.35679
FAM155B	non local hub	R4	Non-hub kinless nodes	693	-0.217254	FIGHT CLUB	0.892704	-2.54294
DBI	non local hub	R4	Non-hub kinless nodes	692	0.018531	DATE	0.850012	-2.24521
SOX21	non local hub	R4	Non-hub kinless nodes	692	0.003513	DATE	0.843221	-2.20164
MIR22HG	non local hub	R3	Non-hub connectors	691	0.243106	DATE	0.789543	-2.13164
FAM129B	non local hub	R4	Non-hub kinless nodes	689	0.031016	DATE	0.806604	-2.24421
CEBPB	non local hub	R4	Non-hub kinless nodes	686	0.098828	DATE	0.813819	-2.3005
LRRC4	non local hub	R4	Non-hub kinless nodes	686	0.031448	DATE	0.850774	-2.267
SEMA3C	non local hub	R4	Non-hub kinless nodes	686	0.027827	DATE	0.808753	-2.26834
SGMS2	non local hub	R4	Non-hub kinless nodes	686	0.186249	DATE	0.84394	-2.50153
PXK	non local hub	R3	Non-hub connectors	685	0.105086	DATE	0.735939	-1.8502
FN1	non local hub	R3	Non-hub connectors	684	0.104768	DATE	0.786567	-2.13968
PTGER4	non local hub	R3	Non-hub connectors	684	0.106478	DATE	0.771449	-2.05123
PTRF	non local hub	R3	Non-hub connectors	683	0.146828	DATE	0.777735	-2.09143
CCNDBP1	non local hub	R3	Non-hub connectors	682	0.152653	DATE	0.768698	-2.04319
FOSL2	non local hub	R3	Non-hub connectors	681	0.128685	DATE	0.780574	-2.11556
MDGA1	non local hub	R4	Non-hub kinless nodes	681	0.11675	DATE	0.811075	-2.3005
NOP56	non local hub	R4	Non-hub kinless nodes	679	-0.015616	FIGHT CLUB	0.839528	-2.21617
C2orf72	non local hub	R4	Non-hub kinless nodes	678	-0.024874	FIGHT CLUB	0.852942	-2.3033
GPRC5B	non local hub	R4	Non-hub kinless nodes	678	-0.197167	FIGHT CLUB	0.874697	-2.44854
PELI1	non local hub	R4	Non-hub kinless nodes	678	-0.181143	FIGHT CLUB	0.874697	-2.44854
MAFK	non local hub	R3	Non-hub connectors	677	0.167752	DATE	0.770959	-2.07535
NUP210	non local hub	R4	Non-hub kinless nodes	677	-0.144282	FIGHT CLUB	0.855892	-2.32509
BDNF	non local hub	R3	Non-hub connectors	675	0.182691	DATE	0.773847	-2.09947
DPYSL5	non local hub	R4	Non-hub kinless nodes	675	0.067181	DATE	0.842362	-2.24521
FLRT2	non local hub	R3	Non-hub connectors	675	0.233739	DATE	0.797167	-2.23617
LPHN3	non local hub	R4	Non-hub kinless nodes	675	-0.131967	FIGHT CLUB	0.8704	-2.42675
F2RL2	non local hub	R4	Non-hub kinless nodes	674	0.206492	DATE	0.844244	-2.54174
MAP3K1	non local hub	R4	Non-hub kinless nodes	674	0.012652	DATE	0.843071	-2.25247
PTGR1	non local hub	R3	Non-hub connectors	674	0.163804	DATE	0.787088	-2.17989
FSIP1	non local hub	R3	Non-hub connectors	673	0.182087	DATE	0.779533	-2.13968
MME	non local hub	R4	Non-hub kinless nodes	673	0.22874	DATE	0.801293	-2.26834
SBK1	non local hub	R4	Non-hub kinless nodes	673	-0.156553	FIGHT CLUB	0.875987	-2.47032
CAST	non local hub	R3	Non-hub connectors	672	0.151338	DATE	0.784439	-2.17184
MIR4709	non local hub	R3	Non-hub connectors	672	0.215272	DATE	0.783055	-2.1638
GAS7	non local hub	R4	Non-hub kinless nodes	671	-0.190135	FIGHT CLUB	0.875247	-2.47032
MMP14	non local hub	R3	Non-hub connectors	669	0.136325	DATE	0.793512	-2.23617
SLC10A3	non local hub	R3	Non-hub connectors	669	0.114579	DATE	0.762544	-2.05927
NOTCH1	non local hub	R4	Non-hub kinless nodes	669	-0.103722	FIGHT CLUB	0.853571	-2.33235
CCL2	non local hub	R3	Non-hub connectors	667	0.155087	DATE	0.723075	-1.85824
DNAH9	non local hub	R4	Non-hub kinless nodes	667	-0.048868	FIGHT CLUB	0.857259	-2.3614
ARHGAP23	non local hub	R3	Non-hub connectors	666	0.286088	DATE	0.783342	-2.18793
FOSB	non local hub	R4	Non-hub kinless nodes	665	-0.245181	FIGHT CLUB	0.906814	-2.71722
GABARAPL1	non local hub	R3	Non-hub connectors	664	0.220667	DATE	0.766292	-2.09947
LRRC15	non local hub	R3	Non-hub connectors	663	0.132263	DATE	0.795254	-2.26834
PLLP	non local hub	R4	Non-hub kinless nodes	663	0.028128	DATE	0.834156	-2.23069
LURAP1L	non local hub	R4	Non-hub kinless nodes	662	0.247938	DATE	0.801423	-2.30854
IGFBP7	non local hub	R4	Non-hub kinless nodes	662	-0.010138	FIGHT CLUB	0.805442	-2.33267
MSRB3	non local hub	R4	Non-hub kinless nodes	661	0.021144	DATE	0.81799	-2.41308
SOX1	non local hub	R4	Non-hub kinless nodes	660	-0.259534	FIGHT CLUB	0.891899	-2.61556
FLNC	non local hub	R4	Non-hub kinless nodes	659	0.168902	DATE	0.810332	-2.37287
TAGLN	non local hub	R3	Non-hub connectors	656	0.20807	DATE	0.748473	-2.03515
ADRB2	non local hub	R4	Non-hub kinless nodes	655	0.116387	DATE	0.84	-2.5739
GPX8	non local hub	R3	Non-hub connectors	655	0.154412	DATE	0.771647	-2.1638
DHODH	non local hub	R4	Non-hub kinless nodes	655	-0.18515	FIGHT CLUB	0.874543	-2.50663
TMEM145	non local hub	R4	Non-hub kinless nodes	655	-0.178532	FIGHT CLUB	0.883046	-2.56473
LOXL2	non local hub	R3	Non-hub connectors	653	0.094257	DATE	0.784693	-2.24421
ANXA2P3	non local hub	R3	Non-hub connectors	652	0.245757	DATE	0.799428	-2.33267
B3GNT9	non local hub	R4	Non-hub kinless nodes	652	0.147972	DATE	0.81293	-2.41308
TICAM2	non local hub	R3	Non-hub connectors	652	0.046251	DATE	0.779734	-2.22009
TMED7-TICAM2	non local hub	R3	Non-hub connectors	652	0.046251	DATE	0.779734	-2.22009
HEY2	non local hub	R4	Non-hub kinless nodes	652	-0.07482	FIGHT CLUB	0.85532	-2.39045
HILS1	non local hub	R4	Non-hub kinless nodes	652	-0.1773	FIGHT CLUB	0.883019	-2.57199
GLIPR1	non local hub	R4	Non-hub kinless nodes	651	0.174227	DATE	0.817641	-2.44524
CERS4	non local hub	R4	Non-hub kinless nodes	651	-0.089174	FIGHT CLUB	0.851343	-2.36866
GRIK3	non local hub	R4	Non-hub kinless nodes	651	-0.002314	FIGHT CLUB	0.853703	-2.38318
SLC25A13	non local hub	R4	Non-hub kinless nodes	650	-0.092224	FIGHT CLUB	0.837529	-2.28878
POU3F2	non local hub	R4	Non-hub kinless nodes	649	-0.200847	FIGHT CLUB	0.884043	-2.58651
RCOR2	non local hub	R4	Non-hub kinless nodes	649	-0.11656	FIGHT CLUB	0.863248	-2.44854
CASP4	non local hub	R3	Non-hub connectors	648	0.010566	DATE	0.796944	-2.33267
CD59	non local hub	R4	Non-hub kinless nodes	648	0.212899	DATE	0.815948	-2.44524
C16orf74	non local hub	R4	Non-hub kinless nodes	648	-0.22033	FIGHT CLUB	0.891954	-2.6446
EFEMP1	non local hub	R4	Non-hub kinless nodes	648	-0.02083	FIGHT CLUB	0.805203	-2.38091
RNF157	non local hub	R4	Non-hub kinless nodes	648	-0.080274	FIGHT CLUB	0.863967	-2.4558
CTXN1	non local hub	R4	Non-hub kinless nodes	646	-0.028922	FIGHT CLUB	0.846617	-2.35414
RRN3P1	non local hub	R4	Non-hub kinless nodes	646	-0.157044	FIGHT CLUB	0.873238	-2.52116
ARSJ	non local hub	R4	Non-hub kinless nodes	645	0.007727	DATE	0.822165	-2.49349
IL32	non local hub	R3	Non-hub connectors	644	0.168657	DATE	0.79582	-2.34071
SNX9	non local hub	R4	Non-hub kinless nodes	644	0.069265	DATE	0.824226	-2.50957
INSIG2	non local hub	R3	Non-hub connectors	643	0.052148	DATE	0.746097	-2.07535
CALCOCO2	non local hub	R3	Non-hub connectors	642	0.157944	DATE	0.746875	-2.08339
CRISPLD1	non local hub	R4	Non-hub kinless nodes	642	-0.276183	FIGHT CLUB	0.908687	-2.78258
EDNRA	non local hub	R4	Non-hub kinless nodes	641	0.285424	DATE	0.815944	-2.46936
FAM129A	non local hub	R4	Non-hub kinless nodes	641	0.156972	DATE	0.822576	-2.50957
LGI2	non local hub	R4	Non-hub kinless nodes	641	-0.04195	FIGHT CLUB	0.853911	-2.41223
WSCD1	non local hub	R4	Non-hub kinless nodes	640	0.05248	DATE	0.851052	-2.39771
PAFAH1B3	non local hub	R4	Non-hub kinless nodes	640	-0.152393	FIGHT CLUB	0.876404	-2.55746
UNC80	non local hub	R4	Non-hub kinless nodes	640	-0.041177	FIGHT CLUB	0.832412	-2.28878
ELK3	non local hub	R3	Non-hub connectors	638	0.085062	DATE	0.793388	-2.34875
STK17B	non local hub	R4	Non-hub kinless nodes	638	0.17694	DATE	0.811497	-2.45328
MBNL1	non local hub	R4	Non-hub kinless nodes	638	-0.016153	FIGHT CLUB	0.819575	-2.50153
AJUBA	non local hub	R3	Non-hub connectors	637	0.248301	DATE	0.791307	-2.34071
BAI1	non local hub	R4	Non-hub kinless nodes	637	0.053815	DATE	0.854476	-2.42675
SEPT3	non local hub	R4	Non-hub kinless nodes	637	0.058968	DATE	0.850861	-2.40497
RTN4RL2	non local hub	R4	Non-hub kinless nodes	637	-0.031944	FIGHT CLUB	0.847201	-2.38318
ANXA2P1	non local hub	R3	Non-hub connectors	636	0.243636	DATE	0.797783	-2.38091
GPR155	non local hub	R4	Non-hub kinless nodes	636	-0.01013	FIGHT CLUB	0.850392	-2.40497
ITPRIPL2	non local hub	R4	Non-hub kinless nodes	634	0.248844	DATE	0.800752	-2.40504
GPM6B	non local hub	R4	Non-hub kinless nodes	634	-0.122069	FIGHT CLUB	0.866095	-2.50663
TP53INP2	non local hub	R3	Non-hub connectors	633	0.16368	DATE	0.775387	-2.26834
FAM19A5	non local hub	R4	Non-hub kinless nodes	633	-0.174944	FIGHT CLUB	0.888889	-2.65913
COL8A1	non local hub	R4	Non-hub kinless nodes	630	0.265782	DATE	0.84253	-2.67039
P2RX5	non local hub	R4	Non-hub kinless nodes	630	-0.261719	FIGHT CLUB	0.897193	-2.72448
RAB11FIP5	non local hub	R3	Non-hub connectors	629	0.24192	DATE	0.784491	-2.33267
ARHGAP24	non local hub	R4	Non-hub kinless nodes	629	-0.025878	FIGHT CLUB	0.813002	-2.49349
LOC100506649	non local hub	R4	Non-hub kinless nodes	629	-0.116765	FIGHT CLUB	0.866293	-2.52116
TPD52	non local hub	R4	Non-hub kinless nodes	629	-0.173796	FIGHT CLUB	0.872043	-2.55746
SLCO4A1	non local hub	R4	Non-hub kinless nodes	628	-0.21012	FIGHT CLUB	0.8903	-2.68091
FUT9	non local hub	R4	Non-hub kinless nodes	627	-0.12906	FIGHT CLUB	0.878002	-2.60103
DACT1	non local hub	R4	Non-hub kinless nodes	626	0.209292	DATE	0.807018	-2.46936
DHRS13	non local hub	R4	Non-hub kinless nodes	626	-0.131519	FIGHT CLUB	0.863832	-2.51389
LSAMP	non local hub	R4	Non-hub kinless nodes	626	-0.193288	FIGHT CLUB	0.899958	-2.75353
CASP1	non local hub	R4	Non-hub kinless nodes	625	0.220608	DATE	0.821578	-2.55782
LY96	non local hub	R3	Non-hub connectors	624	0.141773	DATE	0.768861	-2.26834
LAPTM4B	non local hub	R4	Non-hub kinless nodes	624	-0.109434	FIGHT CLUB	0.842045	-2.39045
RBM7	non local hub	R4	Non-hub kinless nodes	623	0.040023	DATE	0.813565	-2.51761
ATP10D	non local hub	R3	Non-hub connectors	622	0.265075	DATE	0.795905	-2.42112
ANXA2	non local hub	R3	Non-hub connectors	621	0.282427	DATE	0.793787	-2.41308
ATP1B2	non local hub	R4	Non-hub kinless nodes	621	-0.043162	FIGHT CLUB	0.843077	-2.40497
HRASLS	non local hub	R4	Non-hub kinless nodes	621	-0.073068	FIGHT CLUB	0.853117	-2.46306
CSRP1	non local hub	R3	Non-hub connectors	620	0.274186	DATE	0.772071	-2.3005
HLA-E	non local hub	R4	Non-hub kinless nodes	619	-0.005168	FIGHT CLUB	0.883806	-2.984
LRP8	non local hub	R4	Non-hub kinless nodes	619	-0.082349	FIGHT CLUB	0.840775	-2.39771
SERTAD4	non local hub	R3	Non-hub connectors	618	0.111223	DATE	0.754831	-2.22009
LOC641746	non local hub	R4	Non-hub kinless nodes	618	-0.213068	FIGHT CLUB	0.889965	-2.7027
GPR98	non local hub	R4	Non-hub kinless nodes	615	0.013369	DATE	0.83343	-2.36866
SPSB1	non local hub	R4	Non-hub kinless nodes	614	0.212545	DATE	0.806629	-2.50957
NOL12	non local hub	R4	Non-hub kinless nodes	612	-0.266105	FIGHT CLUB	0.901576	-2.7971
MSC	non local hub	R3	Non-hub connectors	611	0.167151	DATE	0.785469	-2.40504
WDR1	non local hub	R4	Non-hub kinless nodes	610	0.133443	DATE	0.836041	-2.69451
ANXA2P2	non local hub	R3	Non-hub connectors	609	0.276866	DATE	0.794608	-2.46132
C1orf61	non local hub	R4	Non-hub kinless nodes	609	0.056498	DATE	0.845986	-2.4558
FOXJ1	non local hub	R4	Non-hub kinless nodes	609	-0.05678	FIGHT CLUB	0.828775	-2.3614
LOC100506421	non local hub	R4	Non-hub kinless nodes	609	-0.065227	FIGHT CLUB	0.848553	-2.47032
ITGB1	non local hub	R4	Non-hub kinless nodes	608	0.156974	DATE	0.817131	-2.58998
SERTAD1	non local hub	R4	Non-hub kinless nodes	608	0.099897	DATE	0.81003	-2.54978
GLT25D2	non local hub	R4	Non-hub kinless nodes	608	-0.012385	FIGHT CLUB	0.863051	-2.55746
LRP10	non local hub	R4	Non-hub kinless nodes	607	0.201747	DATE	0.817937	-2.59802
LYSMD3	non local hub	R3	Non-hub connectors	607	0.088621	DATE	0.781093	-2.39699
ETV1	non local hub	R4	Non-hub kinless nodes	607	-0.196938	FIGHT CLUB	0.888155	-2.71722
OXTR	non local hub	R4	Non-hub kinless nodes	606	0.30003	DATE	0.827076	-2.65431
SP100	non local hub	R4	Non-hub kinless nodes	606	0.136504	DATE	0.80442	-2.52565
VGF	non local hub	R4	Non-hub kinless nodes	606	0.089759	DATE	0.848337	-2.47759
CYB5R2	non local hub	R3	Non-hub connectors	605	0.225938	DATE	0.740826	-2.20401
ZBTB38	non local hub	R3	Non-hub connectors	605	0.152196	DATE	0.791883	-2.46132
B3GAT1	non local hub	R4	Non-hub kinless nodes	605	-0.157463	FIGHT CLUB	0.87135	-2.61556
CPXM1	non local hub	R4	Non-hub kinless nodes	605	-0.1818	FIGHT CLUB	0.876049	-2.6446
SLC1A1	non local hub	R4	Non-hub kinless nodes	605	-0.234573	FIGHT CLUB	0.878366	-2.65913
POLD4	non local hub	R3	Non-hub connectors	604	0.255763	DATE	0.778913	-2.39699
TMEM184A	non local hub	R3	Non-hub connectors	603	0.122005	DATE	0.771887	-2.36483
DAAM2	non local hub	R4	Non-hub kinless nodes	602	0.075479	DATE	0.828917	-2.67843
RFX4	non local hub	R4	Non-hub kinless nodes	602	0.058705	DATE	0.828917	-2.38318
HSPB6	non local hub	R4	Non-hub kinless nodes	599	0.172694	DATE	0.855117	-2.8473
TRIL	non local hub	R4	Non-hub kinless nodes	599	-0.138002	FIGHT CLUB	0.86876	-2.61556
PAM	non local hub	R3	Non-hub connectors	597	0.21783	DATE	0.790889	-2.48545
MICAL2	non local hub	R4	Non-hub kinless nodes	596	0.223195	DATE	0.824051	-2.67039
SOCS5	non local hub	R3	Non-hub connectors	596	0.233071	DATE	0.751675	-2.29246
TSPAN5	non local hub	R4	Non-hub kinless nodes	596	0.209886	DATE	0.808227	-2.58194
UBE2H	non local hub	R4	Non-hub kinless nodes	596	0.327203	DATE	0.818375	-2.63823
PARVA	non local hub	R4	Non-hub kinless nodes	595	0.23211	DATE	0.810519	-2.59802
PTTG1IP	non local hub	R4	Non-hub kinless nodes	595	0.180128	DATE	0.819196	-2.64627
TNS1	non local hub	R4	Non-hub kinless nodes	595	0.272572	DATE	0.811979	-2.60606
AFAP1	non local hub	R4	Non-hub kinless nodes	593	0.119059	DATE	0.810709	-2.60606
PLEKHB1	non local hub	R4	Non-hub kinless nodes	593	0.008265	DATE	0.853465	-2.54294
PDGFRB	non local hub	R4	Non-hub kinless nodes	592	0.216428	DATE	0.838374	-2.76688
PEG3	non local hub	R4	Non-hub kinless nodes	591	-0.207638	FIGHT CLUB	0.87494	-2.67365
IRF9	non local hub	R4	Non-hub kinless nodes	590	0.180176	DATE	0.841353	-2.79101
TCFL5	non local hub	R4	Non-hub kinless nodes	590	-0.16492	FIGHT CLUB	0.869667	-2.6446
FAM26E	non local hub	R4	Non-hub kinless nodes	589	0.178537	DATE	0.81695	-2.65431
C10orf26	non local hub	R3	Non-hub connectors	588	0.236903	DATE	0.778076	-2.45328
DSE	non local hub	R4	Non-hub kinless nodes	588	0.112047	DATE	0.845663	-2.82317
SEC24D	non local hub	R4	Non-hub kinless nodes	588	0.24161	DATE	0.816327	-2.65431
SPP1	non local hub	R3	Non-hub connectors	588	0.1125	DATE	0.778076	-2.45328
C1orf106	non local hub	R4	Non-hub kinless nodes	587	0.039764	DATE	0.850454	-2.54294
THBS2	non local hub	R4	Non-hub kinless nodes	587	0.319105	DATE	0.818614	-2.67039
COL6A3	non local hub	R3	Non-hub connectors	586	0.189828	DATE	0.771692	-2.42916
FST	non local hub	R4	Non-hub kinless nodes	586	0.112326	DATE	0.820895	-2.68647
SCRG1	non local hub	R4	Non-hub kinless nodes	586	-0.259461	FIGHT CLUB	0.899253	-2.84067
CFHR1	non local hub	R4	Non-hub kinless nodes	585	0.20169	DATE	0.857284	-2.90358
TWIST1	non local hub	R4	Non-hub kinless nodes	585	0.004778	DATE	0.812962	-2.64627
PAQR6	non local hub	R4	Non-hub kinless nodes	585	-0.150334	FIGHT CLUB	0.867429	-2.6446
TRAP1	non local hub	R4	Non-hub kinless nodes	584	-0.210887	FIGHT CLUB	0.89965	-2.84793
OSR2	non local hub	R4	Non-hub kinless nodes	583	-0.024949	FIGHT CLUB	0.834743	-2.47032
SLC46A3	non local hub	R4	Non-hub kinless nodes	580	0.219048	DATE	0.81272	-2.66235
ZNFX1	non local hub	R3	Non-hub connectors	580	0.24726	DATE	0.776825	-2.47741
FAM181B	non local hub	R4	Non-hub kinless nodes	579	0.040972	DATE	0.855626	-2.59377
LOC100132891	non local hub	R3	Non-hub connectors	579	0.229978	DATE	0.752584	-2.36483
VASN	non local hub	R4	Non-hub kinless nodes	579	0.282159	DATE	0.843572	-2.83926
LGALS1	non local hub	R4	Non-hub kinless nodes	578	0.225915	DATE	0.802298	-2.6141
BCL2L1	non local hub	R4	Non-hub kinless nodes	577	0.164919	DATE	0.825545	-2.74276
BGN	non local hub	R4	Non-hub kinless nodes	577	-0.082474	FIGHT CLUB	0.867539	-2.99204
TMEM229B	non local hub	R4	Non-hub kinless nodes	577	-0.203	FIGHT CLUB	0.908013	-2.92055
ENHO	non local hub	R4	Non-hub kinless nodes	576	-0.099739	FIGHT CLUB	0.861967	-2.63734
KIAA1274	non local hub	R4	Non-hub kinless nodes	576	-0.109677	FIGHT CLUB	0.864535	-2.65187
PHF21B	non local hub	R4	Non-hub kinless nodes	576	-0.013093	FIGHT CLUB	0.82927	-2.46306
FRMD6	non local hub	R4	Non-hub kinless nodes	575	0.138799	DATE	0.841388	-2.83926
LOC728431	non local hub	R4	Non-hub kinless nodes	575	0.226323	DATE	0.80023	-2.6141
FBN1	non local hub	R4	Non-hub kinless nodes	575	-0.067952	FIGHT CLUB	0.838606	-2.82317
ANXA5	non local hub	R4	Non-hub kinless nodes	574	0.131558	DATE	0.807258	-2.65431
LBH	non local hub	R3	Non-hub connectors	573	0.247621	DATE	0.759506	-2.42112
LOC100133985	non local hub	R4	Non-hub kinless nodes	573	-0.042236	FIGHT CLUB	0.843057	-2.54294
NEXN	non local hub	R3	Non-hub connectors	571	0.204919	DATE	0.75262	-2.39699
SERP2	non local hub	R4	Non-hub kinless nodes	571	0.287568	DATE	0.827724	-2.77493
SYT1	non local hub	R4	Non-hub kinless nodes	571	0.164234	DATE	0.808306	-2.67039
B4GALNT4	non local hub	R4	Non-hub kinless nodes	569	-0.087003	FIGHT CLUB	0.830875	-2.49211
ATG4A	non local hub	R3	Non-hub connectors	568	0.00852	DATE	0.792077	-2.59802
DNAJC15	non local hub	R4	Non-hub kinless nodes	568	0.158085	DATE	0.848613	-2.90358
LAYN	non local hub	R3	Non-hub connectors	568	0.3133	DATE	0.796866	-2.62215
FZD2	non local hub	R4	Non-hub kinless nodes	564	0.147851	DATE	0.820428	-2.75884
GLRX	non local hub	R3	Non-hub connectors	564	0.203719	DATE	0.774207	-2.52565
MAPK4	non local hub	R4	Non-hub kinless nodes	564	0.100682	DATE	0.829331	-2.49937
KCNIP2	non local hub	R4	Non-hub kinless nodes	564	-0.051662	FIGHT CLUB	0.826389	-2.48485
DYNLT3	non local hub	R4	Non-hub kinless nodes	563	0.337251	DATE	0.805962	-2.68647
SH3BGRL3	non local hub	R4	Non-hub kinless nodes	563	0.171863	DATE	0.828725	-2.80709
VWA1	non local hub	R4	Non-hub kinless nodes	563	-0.125186	FIGHT CLUB	0.855519	-2.63734
FAM114A1	non local hub	R4	Non-hub kinless nodes	561	0.28954	DATE	0.839143	-2.87142
MYO1C	non local hub	R3	Non-hub connectors	559	0.241077	DATE	0.704251	-2.23617
TMSB10	non local hub	R3	Non-hub connectors	559	0.171868	DATE	0.778646	-2.56586
C19orf57	non local hub	R4	Non-hub kinless nodes	559	-0.105383	FIGHT CLUB	0.850692	-2.62282
RFTN1	non local hub	R4	Non-hub kinless nodes	557	0.262422	DATE	0.825015	-2.80709
NPR2	non local hub	R3	Non-hub connectors	556	0.169597	DATE	0.783005	-2.59802
VIM	non local hub	R3	Non-hub connectors	556	0.224415	DATE	0.784677	-2.60606
CADM4	non local hub	R4	Non-hub kinless nodes	556	-0.252087	FIGHT CLUB	0.902063	-2.92781
IFITM10	non local hub	R4	Non-hub kinless nodes	555	0.251424	DATE	0.808298	-2.72668
PCDH18	non local hub	R4	Non-hub kinless nodes	555	0.270907	DATE	0.841438	-2.90358
GALNT10	non local hub	R3	Non-hub connectors	554	0.234	DATE	0.797987	-2.67843
MACROD1	non local hub	R4	Non-hub kinless nodes	554	-0.205355	FIGHT CLUB	0.882378	-2.81162
PIGB	non local hub	R3	Non-hub connectors	553	0.17937	DATE	0.793986	-2.66235
SKIL	non local hub	R3	Non-hub connectors	553	0.118059	DATE	0.79069	-2.64627
ARL4D	non local hub	R4	Non-hub kinless nodes	552	0.280932	DATE	0.818759	-2.79101
MOCS1	non local hub	R4	Non-hub kinless nodes	552	0.132123	DATE	0.833855	-2.87142
CD109	non local hub	R4	Non-hub kinless nodes	551	-0.001515	FIGHT CLUB	0.813426	-2.76688
ACTN2	non local hub	R4	Non-hub kinless nodes	550	0.079042	DATE	0.807997	-2.44128
C12orf75	non local hub	R3	Non-hub connectors	550	0.187473	DATE	0.7884	-2.64627
FLJ22184	non local hub	R4	Non-hub kinless nodes	550	0.015966	DATE	0.844334	-2.61556
ITGB5	non local hub	R3	Non-hub connectors	550	0.102881	DATE	0.767851	-2.54978
TSHZ3	non local hub	R3	Non-hub connectors	550	0.256025	DATE	0.759008	-2.50957
SPSB4	non local hub	R4	Non-hub kinless nodes	550	-0.091098	FIGHT CLUB	0.852823	-2.65913
NCEH1	non local hub	R4	Non-hub kinless nodes	549	0.186289	DATE	0.848056	-2.95987
PRNP	non local hub	R4	Non-hub kinless nodes	549	0.285923	DATE	0.818328	-2.79905
TTC7A	non local hub	R3	Non-hub connectors	549	0.253851	DATE	0.770508	-2.56586
FBLN5	non local hub	R4	Non-hub kinless nodes	548	0.336291	DATE	0.826895	-2.8473
TIMP1	non local hub	R4	Non-hub kinless nodes	548	0.336758	DATE	0.806593	-2.74276
CKMT1A	non local hub	R4	Non-hub kinless nodes	548	-0.156726	FIGHT CLUB	0.887261	-2.85519
SLC38A2	non local hub	R4	Non-hub kinless nodes	548	-0.037065	FIGHT CLUB	0.841747	-2.92771
UGCG	non local hub	R4	Non-hub kinless nodes	546	0.314486	DATE	0.816327	-2.79905
KIF21A	non local hub	R4	Non-hub kinless nodes	546	-0.380781	FIGHT CLUB	0.933311	-3.16745
ACAP3	non local hub	R4	Non-hub kinless nodes	545	0.10004	DATE	0.847255	-2.6446
MXRA5	non local hub	R3	Non-hub connectors	545	0.191202	DATE	0.797913	-2.7106
NAV3	non local hub	R3	Non-hub connectors	545	0.206917	DATE	0.752745	-2.50153
S1PR2	non local hub	R4	Non-hub kinless nodes	545	0.034218	DATE	0.80769	-2.4558
MTSS1	non local hub	R4	Non-hub kinless nodes	545	-0.074385	FIGHT CLUB	0.858514	-2.7027
NT5E	non local hub	R3	Non-hub connectors	544	0.27892	DATE	0.787113	-2.66235
THBS1	non local hub	R3	Non-hub connectors	542	0.141025	DATE	0.793998	-2.70256
AQP7P3	non local hub	R4	Non-hub kinless nodes	540	-0.14773	FIGHT CLUB	0.864194	-2.74627
ST3GAL6	non local hub	R4	Non-hub kinless nodes	540	-0.199559	FIGHT CLUB	0.878793	-2.82615
ACTC1	non local hub	R3	Non-hub connectors	539	0.284069	DATE	0.781413	-2.65431
IRS1	non local hub	R3	Non-hub connectors	539	0.153266	DATE	0.752775	-2.52565
PLD6	non local hub	R4	Non-hub kinless nodes	539	-0.164244	FIGHT CLUB	0.880917	-2.84067
CASP5	non local hub	R3	Non-hub connectors	538	0.097649	DATE	0.707436	-2.34071
LOC400043	non local hub	R3	Non-hub connectors	538	0.214456	DATE	0.784069	-2.67039
OGDHL	non local hub	R4	Non-hub kinless nodes	538	0.126857	DATE	0.8343	-2.60103
CDCA7	non local hub	R4	Non-hub kinless nodes	538	-0.157749	FIGHT CLUB	0.856221	-2.70996
FAM95B1	non local hub	R4	Non-hub kinless nodes	537	0.108863	DATE	0.833682	-2.60103
LATS2	non local hub	R4	Non-hub kinless nodes	537	0.036045	DATE	0.805218	-2.77493
NREP	non local hub	R4	Non-hub kinless nodes	537	0.031816	DATE	0.816554	-2.83121
PCDH17	non local hub	R4	Non-hub kinless nodes	536	0.134912	DATE	0.845034	-2.65913
TRAM2	non local hub	R4	Non-hub kinless nodes	535	0.165381	DATE	0.816784	-2.83926
LINC00485	non local hub	R4	Non-hub kinless nodes	535	-0.035777	FIGHT CLUB	0.845925	-2.66639
ANGPT1	non local hub	R4	Non-hub kinless nodes	534	0.292364	DATE	0.828722	-2.90358
GBP1	non local hub	R4	Non-hub kinless nodes	534	0.293335	DATE	0.834866	-2.93575
C16orf70	non local hub	R4	Non-hub kinless nodes	533	0.211681	DATE	0.838797	-2.95987
FXYD6	non local hub	R4	Non-hub kinless nodes	533	0.085864	DATE	0.86752	-2.78258
HERC6	non local hub	R4	Non-hub kinless nodes	533	0.004722	DATE	0.817015	-2.8473
SMAD7	non local hub	R3	Non-hub connectors	533	0.087294	DATE	0.793853	-2.73472
PMEPA1	non local hub	R3	Non-hub connectors	532	0.231884	DATE	0.794784	-2.74276
ISYNA1	non local hub	R4	Non-hub kinless nodes	531	-0.21027	FIGHT CLUB	0.88763	-2.89876
CHD7	non local hub	R4	Non-hub kinless nodes	529	0.022581	DATE	0.858487	-2.74627
MSH5-SAPCD1	non local hub	R4	Non-hub kinless nodes	528	-0.242268	FIGHT CLUB	0.914931	-3.07304
SAPCD1	non local hub	R4	Non-hub kinless nodes	528	-0.242268	FIGHT CLUB	0.914931	-3.07304
GJA1	non local hub	R4	Non-hub kinless nodes	527	0.158335	DATE	0.824142	-2.90358
LOC100505806	non local hub	R4	Non-hub kinless nodes	527	0.098678	DATE	0.847204	-3.0242
LOC100132707	non local hub	R3	Non-hub connectors	525	0.273256	DATE	0.758498	-2.60606
RNASE4	non local hub	R3	Non-hub connectors	525	0.334328	DATE	0.780441	-2.70256
TFPI	non local hub	R3	Non-hub connectors	525	0.159784	DATE	0.7696	-2.65431
DNASE1L1	non local hub	R4	Non-hub kinless nodes	525	-0.07777	FIGHT CLUB	0.878498	-3.20914
ABCC3	non local hub	R3	Non-hub connectors	523	0.102937	DATE	0.711325	-2.42112
PRSS23	non local hub	R4	Non-hub kinless nodes	523	0.263997	DATE	0.847855	-3.04028
CAPG	non local hub	R4	Non-hub kinless nodes	522	0.338251	DATE	0.831931	-2.95987
CPVL	non local hub	R4	Non-hub kinless nodes	522	0.044052	DATE	0.866117	-2.80436
MANEAL	non local hub	R4	Non-hub kinless nodes	522	-0.052282	FIGHT CLUB	0.863298	-2.78984
MYD88	non local hub	R4	Non-hub kinless nodes	521	0.081434	DATE	0.813495	-2.87142
NRARP	non local hub	R4	Non-hub kinless nodes	521	-0.021016	FIGHT CLUB	0.816796	-2.57199
TDO2	non local hub	R4	Non-hub kinless nodes	520	0.184523	DATE	0.853547	-3.08049
IGSF11	non local hub	R4	Non-hub kinless nodes	520	-0.003005	FIGHT CLUB	0.836908	-2.66639
CXCR5	non local hub	R4	Non-hub kinless nodes	519	0.099791	DATE	0.80701	-2.8473
FOS	non local hub	R4	Non-hub kinless nodes	519	-0.174198	FIGHT CLUB	0.886305	-2.92055
NUAK1	non local hub	R4	Non-hub kinless nodes	519	-0.012765	FIGHT CLUB	0.812055	-2.87142
SLAIN1	non local hub	R4	Non-hub kinless nodes	519	-0.238474	FIGHT CLUB	0.910807	-3.06578
HSD3B7	non local hub	R4	Non-hub kinless nodes	518	0.275807	DATE	0.84793	-3.05636
IRF1	non local hub	R4	Non-hub kinless nodes	518	0.320171	DATE	0.826121	-2.94379
SERPINE1	non local hub	R4	Non-hub kinless nodes	518	0.212166	DATE	0.841848	-3.0242
SEPT4	non local hub	R4	Non-hub kinless nodes	517	0.077317	DATE	0.847341	-2.72448
FURIN	non local hub	R4	Non-hub kinless nodes	516	0.122876	DATE	0.852758	-3.08853
IGIP	non local hub	R3	Non-hub connectors	516	0.110684	DATE	0.796102	-2.80709
NR4A1	non local hub	R4	Non-hub kinless nodes	516	-0.261006	FIGHT CLUB	0.912081	-3.08031
FBXO8	non local hub	R3	Non-hub connectors	515	0.055457	DATE	0.791781	-2.79101
DDR2	non local hub	R3	Non-hub connectors	514	0.108746	DATE	0.742157	-2.58194
HYI	non local hub	R4	Non-hub kinless nodes	514	0.366923	DATE	0.833078	-2.99204
ADAM11	non local hub	R4	Non-hub kinless nodes	514	-0.042832	FIGHT CLUB	0.836243	-2.68091
COL7A1	non local hub	R4	Non-hub kinless nodes	513	0.056273	DATE	0.827605	-2.96791
PPP1R18	non local hub	R4	Non-hub kinless nodes	510	0.11291	DATE	0.878185	-3.24935
RAB33A	non local hub	R4	Non-hub kinless nodes	510	-0.277587	FIGHT CLUB	0.914644	-3.10935
RAMP2	non local hub	R4	Non-hub kinless nodes	509	0.148495	DATE	0.845608	-2.73901
MCF2L	non local hub	R4	Non-hub kinless nodes	508	0.094286	DATE	0.820878	-2.63008
EPHB3	non local hub	R4	Non-hub kinless nodes	508	-0.096021	FIGHT CLUB	0.867378	-2.84793
RASL10B	non local hub	R4	Non-hub kinless nodes	508	-0.034207	FIGHT CLUB	0.832352	-2.68091
LOC283174	non local hub	R4	Non-hub kinless nodes	507	-0.199284	FIGHT CLUB	0.901649	-3.03674
USP53	non local hub	R3	Non-hub connectors	505	0.057694	DATE	0.768458	-2.72668
LTBP1	non local hub	R4	Non-hub kinless nodes	505	-0.011938	FIGHT CLUB	0.828719	-3.00008
TBC1D2B	non local hub	R4	Non-hub kinless nodes	505	-0.007158	FIGHT CLUB	0.868683	-3.20914
CRIM1	non local hub	R4	Non-hub kinless nodes	503	0.048531	DATE	0.818995	-2.95987
C12orf34	non local hub	R4	Non-hub kinless nodes	502	0.127404	DATE	0.853717	-2.7971
PTPRN	non local hub	R3	Non-hub connectors	502	0.233802	DATE	0.782718	-2.79905
SDC4	non local hub	R4	Non-hub kinless nodes	502	0.050068	DATE	0.897141	-3.38605
ATXN1	non local hub	R4	Non-hub kinless nodes	502	-0.069739	FIGHT CLUB	0.802666	-2.8875
ARHGAP18	non local hub	R4	Non-hub kinless nodes	501	0.179797	DATE	0.837435	-3.05636
ADAMTS1	non local hub	R4	Non-hub kinless nodes	499	0.275606	DATE	0.866972	-3.21719
TPM2	non local hub	R4	Non-hub kinless nodes	498	0.190309	DATE	0.876514	-3.27347
RIMS4	non local hub	R4	Non-hub kinless nodes	497	0.107253	DATE	0.838063	-2.73901
ETV4	non local hub	R4	Non-hub kinless nodes	496	-0.009493	FIGHT CLUB	0.866834	-2.87698
SLC6A11	non local hub	R4	Non-hub kinless nodes	496	-0.006688	FIGHT CLUB	0.820743	-2.66639
COL5A1	non local hub	R4	Non-hub kinless nodes	494	0.189546	DATE	0.84097	-3.09657
MBNL3	non local hub	R4	Non-hub kinless nodes	494	-0.227916	FIGHT CLUB	0.898994	-3.05126
TMEM121	non local hub	R4	Non-hub kinless nodes	492	0.096129	DATE	0.86316	-2.86972
AATK	non local hub	R4	Non-hub kinless nodes	491	-0.094856	FIGHT CLUB	0.848677	-2.80436
RBM38	non local hub	R4	Non-hub kinless nodes	491	-0.119645	FIGHT CLUB	0.847089	-2.7971
CCPG1	non local hub	R4	Non-hub kinless nodes	490	0.289413	DATE	0.818072	-3.00008
DYX1C1-CCPG1	non local hub	R4	Non-hub kinless nodes	490	0.289413	DATE	0.818072	-3.00008
SHC2	non local hub	R4	Non-hub kinless nodes	490	0.048156	DATE	0.857455	-2.84793
MYLK	non local hub	R4	Non-hub kinless nodes	488	-0.137981	FIGHT CLUB	0.860908	-3.21719
OPTN	non local hub	R3	Non-hub connectors	487	0.24447	DATE	0.757135	-2.7508
GAB2	non local hub	R4	Non-hub kinless nodes	487	-0.165778	FIGHT CLUB	0.878146	-2.95686
MARCH4	non local hub	R4	Non-hub kinless nodes	486	0.237792	DATE	0.81683	-3.00812
CITED2	non local hub	R4	Non-hub kinless nodes	486	-0.118166	FIGHT CLUB	0.896967	-3.42625
PPP1R14C	non local hub	R4	Non-hub kinless nodes	485	-0.243853	FIGHT CLUB	0.915481	-3.16745
NDP	non local hub	R4	Non-hub kinless nodes	484	0.2046	DATE	0.83095	-3.08049
BCHE	non local hub	R4	Non-hub kinless nodes	483	-0.014948	FIGHT CLUB	0.870221	-2.92781
ATP1A2	non local hub	R4	Non-hub kinless nodes	482	0.025928	DATE	0.844614	-2.81162
TRPC4	non local hub	R4	Non-hub kinless nodes	482	0.170319	DATE	0.820871	-3.04028
FAM134B	non local hub	R4	Non-hub kinless nodes	481	0.040026	DATE	0.852071	-2.84793
S100A11	non local hub	R3	Non-hub connectors	479	0.258738	DATE	0.773432	-2.8473
LAMA1	non local hub	R4	Non-hub kinless nodes	476	-0.202882	FIGHT CLUB	0.884171	-3.01495
CFH	non local hub	R4	Non-hub kinless nodes	475	0.26652	DATE	0.851572	-3.20914
GLCCI1	non local hub	R4	Non-hub kinless nodes	475	0.051249	DATE	0.834907	-2.78984
FABP7	non local hub	R4	Non-hub kinless nodes	475	-0.315806	FIGHT CLUB	0.929635	-3.27637
FHL2	non local hub	R4	Non-hub kinless nodes	474	0.235534	DATE	0.801844	-2.984
STAMBPL1	non local hub	R4	Non-hub kinless nodes	473	0.075622	DATE	0.838644	-3.15286
TCEAL6	non local hub	R3	Non-hub connectors	473	0.178671	DATE	0.799114	-2.97595
LIMCH1	non local hub	R4	Non-hub kinless nodes	472	0.388673	DATE	0.820454	-3.07245
RNLS	non local hub	R4	Non-hub kinless nodes	472	0.111285	DATE	0.864102	-3.28152
SLC43A2	non local hub	R4	Non-hub kinless nodes	472	-0.147046	FIGHT CLUB	0.864102	-2.92781
RAB23	non local hub	R3	Non-hub connectors	471	-0.022129	FIGHT CLUB	0.79163	-2.95183
ZDHHC22	non local hub	R4	Non-hub kinless nodes	471	-0.007979	FIGHT CLUB	0.833827	-2.7971
SLC7A11	non local hub	R4	Non-hub kinless nodes	470	0.052977	DATE	0.81345	-3.04832
LHFPL3	non local hub	R4	Non-hub kinless nodes	468	0.116702	DATE	0.833438	-2.80436
ALDH5A1	non local hub	R4	Non-hub kinless nodes	468	-0.234211	FIGHT CLUB	0.904006	-3.1384
CDH11	non local hub	R3	Non-hub connectors	467	0.158784	DATE	0.795859	-2.984
COL6A2	non local hub	R3	Non-hub connectors	467	0.106456	DATE	0.790012	-2.95987
VASP	non local hub	R4	Non-hub kinless nodes	467	-0.116285	FIGHT CLUB	0.882617	-3.39409
TNS3	non local hub	R4	Non-hub kinless nodes	466	0.189355	DATE	0.802681	-3.01616
TMEM198	non local hub	R4	Non-hub kinless nodes	465	0.074111	DATE	0.856742	-2.91329
TMEM170B	non local hub	R4	Non-hub kinless nodes	465	-0.245223	FIGHT CLUB	0.886003	-3.05126
MYO1E	non local hub	R4	Non-hub kinless nodes	464	0.012954	DATE	0.832324	-3.15286
RASGRP3	non local hub	R3	Non-hub connectors	464	0.189128	DATE	0.71202	-2.67843
RRAS2	non local hub	R4	Non-hub kinless nodes	464	0.148106	DATE	0.879603	-3.38605
WNT5A	non local hub	R3	Non-hub connectors	464	0.111383	DATE	0.779262	-2.92771
ITGBL1	non local hub	R4	Non-hub kinless nodes	463	0.331371	DATE	0.850533	-3.24131
ANKRD20A4	non local hub	R4	Non-hub kinless nodes	461	0.095397	DATE	0.84242	-2.86246
SCARB1	non local hub	R4	Non-hub kinless nodes	461	-0.18844	FIGHT CLUB	0.891286	-3.08757
PROCR	non local hub	R4	Non-hub kinless nodes	460	0.318957	DATE	0.846881	-3.23327
SLC39A13	non local hub	R4	Non-hub kinless nodes	460	0.257922	DATE	0.848578	-3.24131
AKR1B10	non local hub	R4	Non-hub kinless nodes	459	0.143152	DATE	0.83045	-3.1609
ANKRD20A1	non local hub	R4	Non-hub kinless nodes	459	0.091715	DATE	0.842777	-2.86972
C4orf34	non local hub	R4	Non-hub kinless nodes	459	0.028001	DATE	0.812033	-3.08049
SFMBT2	non local hub	R4	Non-hub kinless nodes	459	-0.022311	FIGHT CLUB	0.852972	-2.91329
CTNS	non local hub	R4	Non-hub kinless nodes	458	0.27017	DATE	0.818725	-3.11265
TRANK1	non local hub	R4	Non-hub kinless nodes	458	0.409955	DATE	0.863842	-0.340325
LOC731424	non local hub	R4	Non-hub kinless nodes	457	-0.127535	FIGHT CLUB	0.846583	-2.8915
C3orf70	non local hub	R4	Non-hub kinless nodes	456	-0.227605	FIGHT CLUB	0.885946	-3.07304
ABAT	non local hub	R4	Non-hub kinless nodes	455	-0.263752	FIGHT CLUB	0.903968	-3.16745
STX1A	non local hub	R4	Non-hub kinless nodes	454	0.207265	DATE	0.832153	-3.18502
NGF	non local hub	R4	Non-hub kinless nodes	453	0.180942	DATE	0.855835	-3.2976
PLAUR	non local hub	R4	Non-hub kinless nodes	453	0.181784	DATE	0.810881	-3.09657
PLEC	non local hub	R4	Non-hub kinless nodes	453	0.219348	DATE	0.838584	-3.21719
RHPN1	non local hub	R4	Non-hub kinless nodes	453	-0.224632	FIGHT CLUB	0.890356	-3.10209
CYTH3	non local hub	R4	Non-hub kinless nodes	452	0.395633	DATE	0.901304	-0.622546
LYPD6B	non local hub	R4	Non-hub kinless nodes	452	0.33895	DATE	0.815784	-3.12069
FOSL1	non local hub	R4	Non-hub kinless nodes	452	-0.001818	FIGHT CLUB	0.844917	-3.24935
ANKRD20A2	non local hub	R4	Non-hub kinless nodes	451	0.101143	DATE	0.842474	-2.8915
LDLRAD3	non local hub	R4	Non-hub kinless nodes	451	-0.05166	FIGHT CLUB	0.849435	-2.92055
C10orf11	non local hub	R4	Non-hub kinless nodes	450	0.235505	DATE	0.87358	-3.39409
LOC90499	non local hub	R4	Non-hub kinless nodes	450	0.136494	DATE	0.83281	-2.85519
MAN1A1	non local hub	R4	Non-hub kinless nodes	450	0.100259	DATE	0.882884	-3.44234
MMP24	non local hub	R4	Non-hub kinless nodes	450	-0.017828	FIGHT CLUB	0.8556	-3.30564
CD151	non local hub	R4	Non-hub kinless nodes	449	0.254451	DATE	0.86821	-0.403041
MLC1	non local hub	R4	Non-hub kinless nodes	449	0.159533	DATE	0.854956	-2.9496
ORC1	non local hub	R3	Non-hub connectors	448	0.07611	DATE	0.761036	-2.60103
F3	non local hub	R3	Non-hub connectors	447	0.250854	DATE	0.787617	-3.0242
HERC3	non local hub	R3	Non-hub connectors	447	0.289705	DATE	0.728296	-2.80709
PLS3	non local hub	R3	Non-hub connectors	447	0.225751	DATE	0.783473	-3.00812
BMF	non local hub	R3	Non-hub connectors	446	0.149783	DATE	0.796894	-3.06441
RASA1	non local hub	R4	Non-hub kinless nodes	446	0.249301	DATE	0.806873	-3.10461
TMEM133	non local hub	R4	Non-hub kinless nodes	446	-0.096361	FIGHT CLUB	0.861469	-2.9859
YPEL5	non local hub	R4	Non-hub kinless nodes	445	0.197786	DATE	0.845348	-3.27347
ELMO1	non local hub	R4	Non-hub kinless nodes	444	0.110228	DATE	0.85683	-2.97138
MOXD1	non local hub	R4	Non-hub kinless nodes	444	0.108261	DATE	0.893348	-3.51471
ANKRD20A3	non local hub	R4	Non-hub kinless nodes	443	0.095866	DATE	0.847495	-2.93507
PERP	non local hub	R4	Non-hub kinless nodes	443	0.159196	DATE	0.845727	-3.28152
RNF135	non local hub	R4	Non-hub kinless nodes	442	-0.009483	FIGHT CLUB	0.826703	-3.2011
RNF144A	non local hub	R4	Non-hub kinless nodes	442	-0.21562	FIGHT CLUB	0.901103	-3.18197
GPR56	non local hub	R4	Non-hub kinless nodes	441	-0.003823	FIGHT CLUB	0.854875	-2.97138
FLJ27352	non local hub	R3	Non-hub connectors	438	0.035181	DATE	0.780942	-3.03224
MIR9-1	non local hub	R4	Non-hub kinless nodes	436	0.191301	DATE	0.842558	-2.93507
PLXNB3	non local hub	R3	Non-hub connectors	436	0.00292	DATE	0.787471	-2.73175
GYG2	non local hub	R4	Non-hub kinless nodes	436	-0.152535	FIGHT CLUB	0.895416	-3.16745
NECAB2	non local hub	R4	Non-hub kinless nodes	435	0.046762	DATE	0.866397	-3.03674
RTKN	non local hub	R4	Non-hub kinless nodes	435	0.122116	DATE	0.868072	-3.044
SIGLEC15	non local hub	R4	Non-hub kinless nodes	435	0.192493	DATE	0.84	-3.28152
APPL2	non local hub	R3	Non-hub connectors	434	0.231594	DATE	0.791862	-3.08853
CYLD	non local hub	R4	Non-hub kinless nodes	434	0.008964	DATE	0.808342	-3.15286
ITGA5	non local hub	R4	Non-hub kinless nodes	434	0.293937	DATE	0.882133	-0.549378
TYMS	non local hub	R4	Non-hub kinless nodes	434	-0.172485	FIGHT CLUB	0.888376	-3.1384
ZNF704	non local hub	R4	Non-hub kinless nodes	433	0.028472	DATE	0.823328	-2.86972
NOVA1	non local hub	R4	Non-hub kinless nodes	433	-0.018037	FIGHT CLUB	0.838519	-2.92781
SEMA6A	non local hub	R4	Non-hub kinless nodes	433	-0.128079	FIGHT CLUB	0.895461	-3.17471
PTPLA	non local hub	R3	Non-hub connectors	431	0.142877	DATE	0.769333	-3.01616
FAM178B	non local hub	R4	Non-hub kinless nodes	431	-0.102503	FIGHT CLUB	0.821685	-2.86972
MARCKSL1	non local hub	R4	Non-hub kinless nodes	429	-0.12233	FIGHT CLUB	0.867769	-3.05852
BST1	non local hub	R4	Non-hub kinless nodes	428	0.239453	DATE	0.830902	-3.26543
BHLHE40	non local hub	R4	Non-hub kinless nodes	427	0.417596	DATE	0.917024	-0.821145
ANKRD20A8P	non local hub	R4	Non-hub kinless nodes	426	0.123006	DATE	0.84075	-2.95686
PLAC8	non local hub	R4	Non-hub kinless nodes	425	0.361148	DATE	0.845597	-3.3378
SCG2	non local hub	R4	Non-hub kinless nodes	425	0.417048	DATE	0.872089	-0.51802
CTSB	non local hub	R4	Non-hub kinless nodes	424	0.237408	DATE	0.87317	-0.528472
TMSB4Y	non local hub	R4	Non-hub kinless nodes	424	0.239513	DATE	0.898624	-0.695714
ULBP2	non local hub	R3	Non-hub connectors	424	0.093988	DATE	0.788487	-3.11265
TRIM22	non local hub	R4	Non-hub kinless nodes	423	0.406439	DATE	0.912675	-0.80024
EMILIN3	non local hub	R4	Non-hub kinless nodes	422	0.182831	DATE	0.831939	-2.93507
LRRTM2	non local hub	R4	Non-hub kinless nodes	422	-0.026273	FIGHT CLUB	0.803638	-2.83341
SNAI2	non local hub	R4	Non-hub kinless nodes	421	0.357938	DATE	0.911843	-0.80024
BCL7A	non local hub	R4	Non-hub kinless nodes	421	-0.198916	FIGHT CLUB	0.869646	-3.08757
TMEM88B	non local hub	R4	Non-hub kinless nodes	420	0.123203	DATE	0.810153	-2.86246
DCBLD2	non local hub	R4	Non-hub kinless nodes	419	0.207631	DATE	0.870125	-3.46646
HRK	non local hub	R4	Non-hub kinless nodes	419	-0.104168	FIGHT CLUB	0.855999	-3.03674
SNPH	non local hub	R4	Non-hub kinless nodes	417	0.338227	DATE	0.813674	-3.23327
GLIS1	non local hub	R4	Non-hub kinless nodes	416	0.325861	DATE	0.810691	-3.22523
BASP1P1	non local hub	R4	Non-hub kinless nodes	415	0.254562	DATE	0.89883	-0.727072
TRIM34	non local hub	R3	Non-hub connectors	415	0.217876	DATE	0.758363	-3.04028
TRIM6-TRIM34	non local hub	R3	Non-hub connectors	415	0.217876	DATE	0.758363	-3.04028
SOX6	non local hub	R4	Non-hub kinless nodes	415	-0.040017	FIGHT CLUB	0.820142	-2.91329
C10orf58	non local hub	R4	Non-hub kinless nodes	414	0.079831	DATE	0.841157	-2.99317
EHD2	non local hub	R4	Non-hub kinless nodes	414	0.28187	DATE	0.873924	-0.570283
PPP1R13L	non local hub	R4	Non-hub kinless nodes	414	0.214606	DATE	0.850638	-3.39409
TLR4	non local hub	R4	Non-hub kinless nodes	414	0.164939	DATE	0.859828	-3.4343
PCSK2	non local hub	R4	Non-hub kinless nodes	414	-0.046479	FIGHT CLUB	0.835329	-2.97138
DKK3	non local hub	R4	Non-hub kinless nodes	413	0.316058	DATE	0.8225	-0.288062
ULK2	non local hub	R4	Non-hub kinless nodes	413	0.215461	DATE	0.87503	-0.580735
GALNT5	non local hub	R4	Non-hub kinless nodes	411	0.287817	DATE	0.852215	-3.41017
CXorf36	non local hub	R4	Non-hub kinless nodes	410	-0.136011	FIGHT CLUB	0.891582	-3.21102
LOC100130000	non local hub	R4	Non-hub kinless nodes	410	-0.001982	FIGHT CLUB	0.834093	-2.97864
FAM20C	non local hub	R4	Non-hub kinless nodes	409	0.390889	DATE	0.814827	-0.267157
CTSL2	non local hub	R4	Non-hub kinless nodes	409	-0.168607	FIGHT CLUB	0.869059	-3.11661
EPHA2	non local hub	R4	Non-hub kinless nodes	407	0.265597	DATE	0.881678	-0.643451
PDE5A	non local hub	R4	Non-hub kinless nodes	407	0.15524	DATE	0.802226	-3.22523
F12	non local hub	R4	Non-hub kinless nodes	407	-0.093102	FIGHT CLUB	0.825535	-2.95686
AIG1	non local hub	R4	Non-hub kinless nodes	406	0.3774	DATE	0.859836	-0.51802
PRDM8	non local hub	R4	Non-hub kinless nodes	406	0.17614	DATE	0.859836	-0.51802
CITED1	non local hub	R4	Non-hub kinless nodes	405	-0.218747	FIGHT CLUB	0.90474	-3.28363
DIRAS1	non local hub	R4	Non-hub kinless nodes	405	-0.146075	FIGHT CLUB	0.898546	-3.25459
CDHR1	non local hub	R4	Non-hub kinless nodes	404	0.204867	DATE	0.856577	-3.08031
SLFN5	non local hub	R4	Non-hub kinless nodes	404	0.185522	DATE	0.808052	-3.25739
LPL	non local hub	R4	Non-hub kinless nodes	404	-0.017311	FIGHT CLUB	0.865797	-0.55983
LPPR2	non local hub	R4	Non-hub kinless nodes	403	0.263122	DATE	0.824142	-0.340325
GDAP1L1	non local hub	R4	Non-hub kinless nodes	402	0.012351	DATE	0.810494	-2.92055
CENPBD1	non local hub	R4	Non-hub kinless nodes	402	-0.090628	FIGHT CLUB	0.825351	-3.32976
OXCT2	non local hub	R4	Non-hub kinless nodes	402	-0.18905	FIGHT CLUB	0.903313	-3.28363
CD44	non local hub	R3	Non-hub connectors	401	0.271116	DATE	0.720499	-2.97595
IFI35	non local hub	R3	Non-hub connectors	401	0.234774	DATE	0.743727	-3.04832
RP11-165H20.1	non local hub	R4	Non-hub kinless nodes	401	0.007625	DATE	0.826562	-2.97864
SSH1	non local hub	R4	Non-hub kinless nodes	401	0.164195	DATE	0.800741	-2.8915
CSPG5	non local hub	R4	Non-hub kinless nodes	399	0.240424	DATE	0.919793	-0.925672
DNAJB9	non local hub	R4	Non-hub kinless nodes	399	0.392337	DATE	0.895472	-0.75843
P2RX5-TAX1BP3	non local hub	R4	Non-hub kinless nodes	399	0.30627	DATE	0.897086	-0.768882
TAX1BP3	non local hub	R4	Non-hub kinless nodes	399	0.30627	DATE	0.897086	-0.768882
FAM60A	non local hub	R4	Non-hub kinless nodes	399	-0.382475	FIGHT CLUB	0.943311	-3.50148
LDHA	non local hub	R4	Non-hub kinless nodes	396	0.024147	DATE	0.887199	-3.6112
ANTXR2	non local hub	R3	Non-hub connectors	395	0.278557	DATE	0.741061	-3.06441
KLF7	non local hub	R3	Non-hub connectors	395	0.220902	DATE	0.746188	-3.08049
PLIN2	non local hub	R4	Non-hub kinless nodes	395	0.150967	DATE	0.886627	-0.716619
IGFBP5	non local hub	R4	Non-hub kinless nodes	393	0.334925	DATE	0.812883	-0.329873
NGFR	non local hub	R4	Non-hub kinless nodes	393	0.114381	DATE	0.838367	-3.044
MTMR11	non local hub	R3	Non-hub connectors	392	0.235806	DATE	0.772432	-3.17698
RSU1	non local hub	R4	Non-hub kinless nodes	391	0.227978	DATE	0.808734	-3.30564
CHRM1	non local hub	R4	Non-hub kinless nodes	390	0.14391	DATE	0.850092	-3.09483
GADD45B	non local hub	R4	Non-hub kinless nodes	390	-0.002696	FIGHT CLUB	0.844076	-3.44234
TERT	non local hub	R4	Non-hub kinless nodes	390	-0.039079	FIGHT CLUB	0.823169	-3.00043
HOXB6	non local hub	R4	Non-hub kinless nodes	389	0.152875	DATE	0.875966	-0.674809
IGFBP6	non local hub	R4	Non-hub kinless nodes	389	0.296911	DATE	0.87777	-0.685262
SLCO3A1	non local hub	R4	Non-hub kinless nodes	389	-0.131234	FIGHT CLUB	0.862967	-3.52275
PLAU	non local hub	R4	Non-hub kinless nodes	388	0.245499	DATE	0.878939	-0.695714
SAMD9L	non local hub	R4	Non-hub kinless nodes	388	0.358202	DATE	0.922521	-0.977935
ABCA3	non local hub	R4	Non-hub kinless nodes	388	-0.075004	FIGHT CLUB	0.871659	-3.18197
PIF1	non local hub	R4	Non-hub kinless nodes	388	-0.216506	FIGHT CLUB	0.880726	-3.21828
DDX60	non local hub	R4	Non-hub kinless nodes	388	0.50579	PARTY	0.810281	-0.340325
CTSD	non local hub	R4	Non-hub kinless nodes	387	0.381738	DATE	0.82907	-0.434399
LOC390940	non local hub	R3	Non-hub connectors	386	0.218325	DATE	0.723422	-3.04832
DPF1	non local hub	R4	Non-hub kinless nodes	385	0.236233	DATE	0.935207	-1.08246
RBP1	non local hub	R4	Non-hub kinless nodes	384	0.27211	DATE	0.868971	-0.653904
ARMCX2	non local hub	R4	Non-hub kinless nodes	382	0.313442	DATE	0.861818	-0.622546
SMAGP	non local hub	R4	Non-hub kinless nodes	382	0.286236	DATE	0.892924	-0.80024
MDFI	non local hub	R4	Non-hub kinless nodes	381	-0.210627	FIGHT CLUB	0.928328	-3.45065
SQLE	non local hub	R4	Non-hub kinless nodes	381	-0.007133	FIGHT CLUB	0.864978	-0.643451
HMGCS1	non local hub	R4	Non-hub kinless nodes	378	-0.162852	FIGHT CLUB	0.888889	-3.27637
ALPK2	non local hub	R4	Non-hub kinless nodes	377	0.331045	DATE	0.888299	-0.789788
LOC729444	non local hub	R4	Non-hub kinless nodes	377	0.050417	DATE	0.824357	-3.044
S100A3	non local hub	R4	Non-hub kinless nodes	377	0.353622	DATE	0.866009	-0.664356
LOC100506394	non local hub	R4	Non-hub kinless nodes	376	0.213723	DATE	0.88411	-0.768882
TGM2	non local hub	R4	Non-hub kinless nodes	376	0.231319	DATE	0.830063	-3.4343
SLC30A4	non local hub	R3	Non-hub connectors	375	0.183346	DATE	0.789625	-3.2976
C9orf3	non local hub	R4	Non-hub kinless nodes	374	0.343266	DATE	0.897052	-0.852503
INHBA	non local hub	R4	Non-hub kinless nodes	374	0.274605	DATE	0.931339	-1.08246
TIMP4	non local hub	R4	Non-hub kinless nodes	374	-0.166988	FIGHT CLUB	0.877313	-3.24006
ACTA2	non local hub	R4	Non-hub kinless nodes	373	0.453365	DATE	0.829539	-0.497115
S100A6	non local hub	R4	Non-hub kinless nodes	373	0.244261	DATE	0.833938	-0.51802
SELM	non local hub	R4	Non-hub kinless nodes	373	0.409346	DATE	0.89992	-0.873409
SMAD6	non local hub	R4	Non-hub kinless nodes	373	-0.162261	FIGHT CLUB	0.87853	-3.63532
TOLLIP	non local hub	R4	Non-hub kinless nodes	372	0.323856	DATE	0.879748	-0.75843
C18orf56	non local hub	R4	Non-hub kinless nodes	372	-0.260241	FIGHT CLUB	0.915713	-3.40708
HIVEP2	non local hub	R4	Non-hub kinless nodes	371	0.173587	DATE	0.843005	-3.49863
HRH1	non local hub	R4	Non-hub kinless nodes	371	0.268587	DATE	0.875321	-0.737525
WIPI1	non local hub	R4	Non-hub kinless nodes	371	0.313359	DATE	0.847248	-0.591188
CCDC88C	non local hub	R4	Non-hub kinless nodes	371	-0.265157	FIGHT CLUB	0.90723	-3.37077
ICA1	non local hub	R4	Non-hub kinless nodes	371	-0.391857	FIGHT CLUB	0.938507	-3.52327
ITGB2	non local hub	R4	Non-hub kinless nodes	370	0.243486	DATE	0.924003	-1.04065
ODZ3	non local hub	R4	Non-hub kinless nodes	370	0.227543	DATE	0.878444	-0.75843
WNT5B	non local hub	R4	Non-hub kinless nodes	370	0.272987	DATE	0.868839	-0.706167
FLNB	non local hub	R4	Non-hub kinless nodes	370	-0.060993	FIGHT CLUB	0.926954	-3.87656
SYTL2	non local hub	R3	Non-hub connectors	369	0.441948	DATE	0.790241	-0.340325
DKK1	non local hub	R4	Non-hub kinless nodes	368	0.25054	DATE	0.859375	-0.664356
ZNF37BP	non local hub	R4	Non-hub kinless nodes	368	0.153233	DATE	0.926158	-1.06156
FOXL1	non local hub	R4	Non-hub kinless nodes	367	0.230791	DATE	0.805151	-3.37801
PLXDC2	non local hub	R4	Non-hub kinless nodes	367	0.461715	DATE	0.82392	-0.497115
SORBS2	non local hub	R4	Non-hub kinless nodes	367	-0.041939	FIGHT CLUB	0.848176	-3.53079
KIAA1609	non local hub	R3	Non-hub connectors	366	0.213274	DATE	0.74726	-3.2011
SHROOM4	non local hub	R4	Non-hub kinless nodes	365	-0.042024	FIGHT CLUB	0.86522	-3.21828
MYBL1	non local hub	R4	Non-hub kinless nodes	364	0.148011	DATE	0.821006	-3.44234
ZNF503	non local hub	R4	Non-hub kinless nodes	364	0.462536	DATE	0.83912	-0.580735
IGSF3	non local hub	R4	Non-hub kinless nodes	363	-0.172151	FIGHT CLUB	0.877596	-0.779335
SNX10	non local hub	R4	Non-hub kinless nodes	361	0.08033	DATE	0.834186	-3.12388
HSPA1A	non local hub	R4	Non-hub kinless nodes	360	0.218363	DATE	0.809807	-3.41821
CENPV	non local hub	R4	Non-hub kinless nodes	359	-0.208869	FIGHT CLUB	0.864806	-0.727072
CCDC132	non local hub	R3	Non-hub connectors	358	0.006315	DATE	0.777153	-2.96412
ERMN	non local hub	R4	Non-hub kinless nodes	358	0.489003	DATE	0.829094	-0.55983
SHROOM3	non local hub	R4	Non-hub kinless nodes	358	0.255883	DATE	0.887644	-0.852503
FXYD5	non local hub	R4	Non-hub kinless nodes	356	-0.289097	FIGHT CLUB	0.925759	-3.90068
PCOLCE2	non local hub	R4	Non-hub kinless nodes	354	-0.026524	FIGHT CLUB	0.865141	-3.24733
AFP	non local hub	R4	Non-hub kinless nodes	353	0.247085	DATE	0.919749	-1.06156
ASIC4	non local hub	R4	Non-hub kinless nodes	353	0.239892	DATE	0.933544	-1.15563
TMEM158	non local hub	R4	Non-hub kinless nodes	352	0.208828	DATE	0.875904	-0.810693
ANKRD20A5P	non local hub	R4	Non-hub kinless nodes	351	0.100365	DATE	0.932785	-1.15563
PPP2R2B	non local hub	R4	Non-hub kinless nodes	351	-0.327242	FIGHT CLUB	0.938564	-3.55958
GBP3	non local hub	R4	Non-hub kinless nodes	350	0.294638	DATE	0.919992	-1.07201
ITGA3	non local hub	R4	Non-hub kinless nodes	350	0.167856	DATE	0.821192	-0.55983
THAP6	non local hub	R3	Non-hub connectors	350	0.194308	DATE	0.777755	-3.35389
ADA	non local hub	R4	Non-hub kinless nodes	349	0.241436	DATE	0.907751	-0.99884
KLF15	non local hub	R4	Non-hub kinless nodes	349	-0.274447	FIGHT CLUB	0.928991	-3.51601
ETV5	non local hub	R4	Non-hub kinless nodes	348	0.011233	DATE	0.828775	-3.14566
MMP2	non local hub	R4	Non-hub kinless nodes	348	0.109248	DATE	0.858295	-3.62728
KIF1A	non local hub	R4	Non-hub kinless nodes	347	0.175917	DATE	0.942787	-1.23925
B3GALT4	non local hub	R3	Non-hub connectors	346	0.29808	DATE	0.738306	-3.25739
CCDC80	non local hub	R3	Non-hub connectors	345	0.393751	DATE	0.784919	-0.434399
CCDC78	non local hub	R4	Non-hub kinless nodes	345	-0.173606	FIGHT CLUB	0.876992	-3.31268
SQRDL	non local hub	R4	Non-hub kinless nodes	344	0.073694	DATE	0.895881	-0.946577
SYP	non local hub	R4	Non-hub kinless nodes	344	0.09758	DATE	0.90505	-0.99884
TRIM68	non local hub	R4	Non-hub kinless nodes	344	0.257285	DATE	0.965387	-1.43785
CKB	non local hub	R4	Non-hub kinless nodes	341	-0.316798	FIGHT CLUB	0.931881	-3.54505
MFRP	non local hub	R4	Non-hub kinless nodes	340	0.268718	DATE	0.885597	-0.904766
KIRREL	non local hub	R3	Non-hub connectors	340	0.555686	PARTY	0.770164	-0.403041
GADD45G	non local hub	R4	Non-hub kinless nodes	339	0.066433	DATE	0.829448	-3.17471
MAP6D1	non local hub	R4	Non-hub kinless nodes	339	-0.041275	FIGHT CLUB	0.831876	-3.18197
ADRA1B	non local hub	R4	Non-hub kinless nodes	338	0.254555	DATE	0.85882	-0.779335
KLF10	non local hub	R4	Non-hub kinless nodes	338	0.323296	DATE	0.958326	-1.38559
TM7SF2	non local hub	R4	Non-hub kinless nodes	338	-0.091287	FIGHT CLUB	0.882217	-3.34899
PINK1	non local hub	R4	Non-hub kinless nodes	337	0.239956	DATE	0.846578	-0.727072
CLUL1	non local hub	R4	Non-hub kinless nodes	337	-0.302567	FIGHT CLUB	0.931812	-3.55232
FCHO1	non local hub	R4	Non-hub kinless nodes	336	-0.011976	FIGHT CLUB	0.892822	-0.957029
HEG1	non local hub	R4	Non-hub kinless nodes	335	0.408222	DATE	0.822847	-0.632999
HOXB9	non local hub	R4	Non-hub kinless nodes	335	0.286049	DATE	0.869539	-0.842051
ADAMTS5	non local hub	R3	Non-hub connectors	335	0.510715	PARTY	0.79141	-0.507567
CTGF	non local hub	R4	Non-hub kinless nodes	332	-0.085715	FIGHT CLUB	0.886195	-3.78006
KRT7	non local hub	R4	Non-hub kinless nodes	331	0.441822	DATE	0.813355	-0.612093
NPAS3	non local hub	R4	Non-hub kinless nodes	331	0.077164	DATE	0.924417	-1.15563
CACNG4	non local hub	R4	Non-hub kinless nodes	330	0.145107	DATE	0.820018	-0.643451
ME3	non local hub	R4	Non-hub kinless nodes	330	0.372467	DATE	0.835115	-0.706167
CECR6	non local hub	R4	Non-hub kinless nodes	329	0.274924	DATE	0.930073	-1.19744
P2RX7	non local hub	R4	Non-hub kinless nodes	329	-0.265305	FIGHT CLUB	0.873532	-0.883861
TSPAN13	non local hub	R3	Non-hub connectors	328	0.126151	DATE	0.762046	-3.02947
TIFA	non local hub	R4	Non-hub kinless nodes	328	-0.117281	FIGHT CLUB	0.889565	-3.80419
UNC5B	non local hub	R3	Non-hub connectors	328	0.527666	PARTY	0.790861	-0.538925
C16orf88	non local hub	R4	Non-hub kinless nodes	327	0.025654	DATE	0.803374	-3.1384
HIP1R	non local hub	R4	Non-hub kinless nodes	327	0.083715	DATE	0.952857	-1.36468
RGNEF	non local hub	R4	Non-hub kinless nodes	326	0.243335	DATE	0.873386	-0.894314
TGFB2	non local hub	R4	Non-hub kinless nodes	325	0.356278	DATE	0.956222	-1.39604
LOC100505483	non local hub	R4	Non-hub kinless nodes	324	0.064693	DATE	0.95198	-1.36468
ORC4	non local hub	R4	Non-hub kinless nodes	323	0.100565	DATE	0.966634	-1.49011
PDE1C	non local hub	R4	Non-hub kinless nodes	323	0.526058	PARTY	0.801244	-0.601641
CSGALNACT1	non local hub	R4	Non-hub kinless nodes	321	0.142722	DATE	0.934744	-1.2497
SLITRK1	non local hub	R4	Non-hub kinless nodes	321	0.101236	DATE	0.86715	-0.883861
SNED1	non local hub	R4	Non-hub kinless nodes	321	-0.148628	FIGHT CLUB	0.871653	-3.75594
FDFT1	non local hub	R4	Non-hub kinless nodes	320	-0.316506	FIGHT CLUB	0.827256	-0.716619
TRIM21	non local hub	R4	Non-hub kinless nodes	319	0.326654	DATE	0.955887	-1.40649
RAPGEF4	non local hub	R4	Non-hub kinless nodes	319	-0.193638	FIGHT CLUB	0.89776	-3.45065
FOXD1	non local hub	R4	Non-hub kinless nodes	318	0.175976	DATE	0.843005	-0.789788
KRT17	non local hub	R4	Non-hub kinless nodes	317	0.139199	DATE	0.856701	-0.852503
MYT1	non local hub	R4	Non-hub kinless nodes	317	0.279012	DATE	0.929783	-1.2288
ABHD8	non local hub	R4	Non-hub kinless nodes	316	0.132297	DATE	0.855792	-0.852503
ODZ4	non local hub	R4	Non-hub kinless nodes	316	0.27423	DATE	0.830756	-0.747977
TTC39C	non local hub	R4	Non-hub kinless nodes	316	-0.196243	FIGHT CLUB	0.901849	-1.07201
CA14	non local hub	R4	Non-hub kinless nodes	315	-0.016746	FIGHT CLUB	0.923719	-1.19744
LMCD1	non local hub	R4	Non-hub kinless nodes	315	-0.009968	FIGHT CLUB	0.866717	-0.904766
CALD1	non local hub	R3	Non-hub connectors	311	0.519302	PARTY	0.78561	-0.601641
F2R	non local hub	R4	Non-hub kinless nodes	310	0.282204	DATE	0.869469	-0.936124
KRTAP1-5	non local hub	R4	Non-hub kinless nodes	310	0.190924	DATE	0.943018	-1.33332
HSD3BP4	non local hub	R4	Non-hub kinless nodes	309	0.03122	DATE	0.958432	-1.4483
RTN4RL1	non local hub	R4	Non-hub kinless nodes	309	0.246174	DATE	0.891036	-1.04065
PCDH7	non local hub	R4	Non-hub kinless nodes	309	-0.316752	FIGHT CLUB	0.838963	-0.810693
RARRES3	non local hub	R4	Non-hub kinless nodes	309	0.550644	PARTY	0.803427	-0.674809
TCEAL3	non local hub	R4	Non-hub kinless nodes	308	0.209349	DATE	0.888166	-1.0302
VGLL3	non local hub	R4	Non-hub kinless nodes	307	0.118274	DATE	0.926906	-1.23925
ARHGEF17	non local hub	R3	Non-hub connectors	306	0.31247	DATE	0.769223	-0.570283
FLJ32063	non local hub	R4	Non-hub kinless nodes	306	0.233336	DATE	0.938314	-1.31242
MGAT4A	non local hub	R4	Non-hub kinless nodes	305	-0.159228	FIGHT CLUB	0.869927	-0.957029
AOX1	non local hub	R4	Non-hub kinless nodes	304	0.213641	DATE	0.844183	-0.852503
THBD	non local hub	R4	Non-hub kinless nodes	304	0.370011	DATE	0.902344	-1.11382
MIR573	non local hub	R4	Non-hub kinless nodes	304	-0.203761	FIGHT CLUB	0.885204	-3.44339
SLC16A4	non local hub	R4	Non-hub kinless nodes	303	0.20128	DATE	0.911773	-1.16608
CELF2	non local hub	R4	Non-hub kinless nodes	302	-0.204755	FIGHT CLUB	0.844733	-0.862956
LOC100630918	non local hub	R4	Non-hub kinless nodes	302	-0.157296	FIGHT CLUB	0.864907	-3.3853
MR1	non local hub	R3	Non-hub connectors	302	0.527467	PARTY	0.782016	-0.632999
NLGN4X	non local hub	R4	Non-hub kinless nodes	301	-0.117226	FIGHT CLUB	0.821978	-0.779335
ECM1	non local hub	R3	Non-hub connectors	301	0.654617	PARTY	0.734826	-0.486662
TNFRSF12A	non local hub	R4	Non-hub kinless nodes	300	0.357762	DATE	0.8631	-0.946577
C11orf63	non local hub	R4	Non-hub kinless nodes	299	0.396778	DATE	0.919184	-1.21835
CD24	non local hub	R4	Non-hub kinless nodes	299	0.22539	DATE	0.940392	-1.34378
NKAIN4	non local hub	R4	Non-hub kinless nodes	299	0.142356	DATE	0.952741	-1.4274
LHFPL4	non local hub	R4	Non-hub kinless nodes	299	-0.163034	FIGHT CLUB	0.888144	-1.06156
SZT2	non local hub	R3	Non-hub connectors	299	0.530822	PARTY	0.77762	-0.632999
DPP6	non local hub	R4	Non-hub kinless nodes	298	0.289772	DATE	0.924283	-1.2497
GEM	non local hub	R4	Non-hub kinless nodes	297	0.24159	DATE	0.80841	-0.747977
MIR100HG	non local hub	R3	Non-hub connectors	297	0.396945	DATE	0.780963	-0.653904
FAM113B	non local hub	R4	Non-hub kinless nodes	296	0.309497	DATE	0.821665	-0.80024
MERTK	non local hub	R4	Non-hub kinless nodes	296	-0.246106	FIGHT CLUB	0.917538	-3.5741
ACSBG1	non local hub	R4	Non-hub kinless nodes	295	0.252507	DATE	0.949945	-1.41694
H1FX	non local hub	R4	Non-hub kinless nodes	292	-0.036376	FIGHT CLUB	0.983944	-1.72007
ITGA1	non local hub	R4	Non-hub kinless nodes	292	-0.248782	FIGHT CLUB	0.924939	-4.03738
DIXDC1	non local hub	R4	Non-hub kinless nodes	291	-0.077039	FIGHT CLUB	0.851868	-3.78006
PDLIM3	non local hub	R4	Non-hub kinless nodes	291	-0.298678	FIGHT CLUB	0.849211	-0.925672
KIRREL3	non local hub	R4	Non-hub kinless nodes	290	0.253245	DATE	0.808216	-0.779335
PTHLH	non local hub	R4	Non-hub kinless nodes	288	0.334463	DATE	0.897955	-1.14518
BASP1	non local hub	R4	Non-hub kinless nodes	287	0.19809	DATE	0.855759	-0.967482
EVI2A	non local hub	R3	Non-hub connectors	286	0.13272	DATE	0.710059	-3.44234
FAM214B	non local hub	R4	Non-hub kinless nodes	286	0.32556	DATE	0.872806	-1.04065
IL8	non local hub	R3	Non-hub connectors	286	0.218536	DATE	0.799697	-0.768882
KIF5C	non local hub	R4	Non-hub kinless nodes	286	0.037874	DATE	0.857401	-0.977935
BTN3A3	non local hub	R4	Non-hub kinless nodes	284	0.319082	DATE	0.812426	-0.821145
GAD1	non local hub	R4	Non-hub kinless nodes	284	0.339558	DATE	0.880926	-1.08246
IFITM2	non local hub	R4	Non-hub kinless nodes	284	0.058201	DATE	0.821464	-0.852503
ISY1-RAB43	non local hub	R4	Non-hub kinless nodes	284	0.28109	DATE	0.830279	-0.883861
RAB43	non local hub	R4	Non-hub kinless nodes	284	0.28109	DATE	0.830279	-0.883861
BAIAP2L1	non local hub	R4	Non-hub kinless nodes	283	0.231174	DATE	0.829078	-0.883861
CAHM	non local hub	R3	Non-hub connectors	283	-0.045204	FIGHT CLUB	0.795428	-3.26185
FAM198B	non local hub	R3	Non-hub connectors	282	0.569061	PARTY	0.753534	-0.643451
ACSL5	non local hub	R3	Non-hub connectors	281	0.495321	DATE	0.7623	-0.674809
MDGA2	non local hub	R4	Non-hub kinless nodes	281	-0.058719	FIGHT CLUB	0.990768	-1.8246
CLIP4	non local hub	R4	Non-hub kinless nodes	280	0.229135	DATE	0.982538	-1.72007
ENOSF1	non local hub	R4	Non-hub kinless nodes	280	-0.01904	FIGHT CLUB	0.995867	-1.91867
C1R	non local hub	R3	Non-hub connectors	280	0.638219	PARTY	0.746416	-0.632999
LOC255130	non local hub	R4	Non-hub kinless nodes	279	0.19801	DATE	0.962539	-1.54238
TLR3	non local hub	R3	Non-hub connectors	278	0.578985	PARTY	0.764181	-0.695714
PHLDB2	non local hub	R4	Non-hub kinless nodes	277	0.310102	DATE	0.830625	-0.915219
HS6ST2	non local hub	R3	Non-hub connectors	277	-0.201989	FIGHT CLUB	0.765982	-0.706167
GAS6	non local hub	R4	Non-hub kinless nodes	276	0.317476	DATE	0.817213	-0.873409
HS3ST3B1	non local hub	R4	Non-hub kinless nodes	276	0.325198	DATE	0.909565	-1.23925
NAT1	non local hub	R4	Non-hub kinless nodes	276	0.161015	DATE	0.987384	-1.78279
TCEAL5	non local hub	R4	Non-hub kinless nodes	276	0.1704	DATE	0.933824	-1.36468
THSD4	non local hub	R4	Non-hub kinless nodes	275	0.272608	DATE	0.803187	-0.831598
AIM1	non local hub	R4	Non-hub kinless nodes	274	0.142529	DATE	0.832916	-0.936124
C16orf5	non local hub	R4	Non-hub kinless nodes	274	0.228486	DATE	0.869452	-1.07201
PTPRE	non local hub	R4	Non-hub kinless nodes	274	0.135799	DATE	0.938409	-1.39604
TOP1MT	non local hub	R4	Non-hub kinless nodes	274	-0.182613	FIGHT CLUB	0.832916	-0.936124
PXDN	non local hub	R4	Non-hub kinless nodes	273	0.297809	DATE	0.843497	-0.977935
FBXO32	non local hub	R4	Non-hub kinless nodes	272	0.239673	DATE	0.904628	-1.2288
INPP1	non local hub	R4	Non-hub kinless nodes	272	0.217364	DATE	0.811797	-0.873409
TNFRSF19	non local hub	R4	Non-hub kinless nodes	272	0.267455	DATE	0.911319	-1.26015
DBNDD1	non local hub	R4	Non-hub kinless nodes	272	-0.348186	FIGHT CLUB	0.949705	-1.46921
IL1R1	non local hub	R4	Non-hub kinless nodes	272	-0.127805	FIGHT CLUB	0.939325	-1.40649
CYBRD1	non local hub	R4	Non-hub kinless nodes	272	0.55833	PARTY	0.821245	-0.904766
CNN2	non local hub	R4	Non-hub kinless nodes	271	-0.256985	FIGHT CLUB	0.877112	-1.11382
LPXN	non local hub	R4	Non-hub kinless nodes	270	0.368972	DATE	0.857284	-1.04065
TMEM22	non local hub	R4	Non-hub kinless nodes	270	0.034676	DATE	0.94727	-1.45876
NT5M	non local hub	R4	Non-hub kinless nodes	270	-0.021627	FIGHT CLUB	0.860069	-1.0511
LAMB3	non local hub	R3	Non-hub connectors	269	0.413889	DATE	0.7806	-0.789788
B4GALNT3	non local hub	R4	Non-hub kinless nodes	267	0.054442	DATE	0.898652	-1.21835
C20orf201	non local hub	R4	Non-hub kinless nodes	267	0.218103	DATE	0.912455	-1.28106
F8	non local hub	R4	Non-hub kinless nodes	267	0.158672	DATE	0.940734	-1.4274
NINJ2	non local hub	R4	Non-hub kinless nodes	267	0.054442	DATE	0.898652	-1.21835
CPT1C	non local hub	R4	Non-hub kinless nodes	266	0.201303	DATE	0.809825	-0.894314
CTSL1	non local hub	R3	Non-hub connectors	266	0.375206	DATE	0.71902	-0.632999
PSD	non local hub	R4	Non-hub kinless nodes	266	0.384769	DATE	0.832085	-0.967482
SMPD1	non local hub	R3	Non-hub connectors	266	0.41099	DATE	0.73085	-0.664356
TGFBI	non local hub	R4	Non-hub kinless nodes	266	0.352237	DATE	0.888052	-1.17653
CDC42EP3	non local hub	R4	Non-hub kinless nodes	266	-0.136931	FIGHT CLUB	0.926734	-1.35423
NRGN	non local hub	R4	Non-hub kinless nodes	266	-0.395122	FIGHT CLUB	0.825866	-0.946577
ARNTL2	non local hub	R4	Non-hub kinless nodes	265	0.319772	DATE	0.922022	-1.33332
C2CD4D	non local hub	R4	Non-hub kinless nodes	265	0.239725	DATE	0.956924	-1.53192
CELSR3	non local hub	R4	Non-hub kinless nodes	265	0.050067	DATE	0.958476	-1.54238
ME1	non local hub	R4	Non-hub kinless nodes	265	0.14103	DATE	0.953734	-1.51102
FHIT	non local hub	R4	Non-hub kinless nodes	265	-0.008168	FIGHT CLUB	0.874176	-1.12427
UCP2	non local hub	R4	Non-hub kinless nodes	265	-0.316195	FIGHT CLUB	0.851848	-1.04065
C1orf198	non local hub	R4	Non-hub kinless nodes	264	-0.032508	FIGHT CLUB	0.914931	-1.30197
LOXL1	non local hub	R3	Non-hub connectors	263	0.395097	DATE	0.78833	-0.842051
CMTM5	non local hub	R3	Non-hub connectors	263	-0.229722	FIGHT CLUB	0.72865	-0.674809
ARMC4	non local hub	R3	Non-hub connectors	263	0.544961	PARTY	0.763131	-0.768882
HAPLN4	non local hub	R4	Non-hub kinless nodes	262	0.362797	DATE	0.842433	-1.01974
SLC1A3	non local hub	R4	Non-hub kinless nodes	262	-0.326636	FIGHT CLUB	0.845449	-1.0302
ALDH1L2	non local hub	R3	Non-hub connectors	262	0.5739	PARTY	0.7345	-0.695714
NEK7	non local hub	R3	Non-hub connectors	259	0.184957	DATE	0.778119	-0.831598
RUNDC3A	non local hub	R4	Non-hub kinless nodes	257	0.389887	DATE	0.848597	-1.06156
WDR86	non local hub	R4	Non-hub kinless nodes	257	0.353505	DATE	0.877364	-1.16608
GNG2	non local hub	R4	Non-hub kinless nodes	257	-0.19327	FIGHT CLUB	0.921513	-1.35423
CYFIP2	non local hub	R4	Non-hub kinless nodes	256	0.149539	DATE	0.828552	-0.99884
HIVEP3	non local hub	R4	Non-hub kinless nodes	256	0.317728	DATE	0.859375	-1.10337
MAPK8IP2	non local hub	R4	Non-hub kinless nodes	256	0.075306	DATE	0.844345	-1.0511
HBEGF	non local hub	R4	Non-hub kinless nodes	254	0.267736	DATE	0.895778	-1.2497
LIMS2	non local hub	R4	Non-hub kinless nodes	254	0.469162	DATE	0.809024	-0.946577
LRRC17	non local hub	R4	Non-hub kinless nodes	254	0.449095	DATE	0.809024	-0.946577
HOXB3	non local hub	R3	Non-hub connectors	253	0.212822	DATE	0.796966	-0.915219
ST6GALNAC5	non local hub	R3	Non-hub connectors	253	0.559809	PARTY	0.719477	-0.706167
C1S	non local hub	R3	Non-hub connectors	252	0.646677	PARTY	0.729765	-0.737525
CPZ	non local hub	R3	Non-hub connectors	252	0.590902	PARTY	0.729765	-0.737525
FABP5	non local hub	R3	Non-hub connectors	251	0.661998	PARTY	0.693322	-0.653904
EPG5	non local hub	R4	Non-hub kinless nodes	250	0.316579	DATE	0.8976	-1.27061
NPPC	non local hub	R4	Non-hub kinless nodes	250	0.16158	DATE	0.956736	-1.56328
ZMYM6NB	non local hub	R3	Non-hub connectors	250	0.598273	PARTY	0.75	-0.80024
ARPC1B	non local hub	R3	Non-hub connectors	249	0.306338	DATE	0.727424	-0.747977
MOSPD2	non local hub	R4	Non-hub kinless nodes	249	-0.254368	FIGHT CLUB	0.869357	-1.16608
SORL1	non local hub	R4	Non-hub kinless nodes	249	-0.308836	FIGHT CLUB	0.886195	-1.2288
LOC100287616	non local hub	R3	Non-hub connectors	248	0.421246	DATE	0.74187	-0.789788
TPM1	non local hub	R4	Non-hub kinless nodes	248	0.172562	DATE	0.913355	-1.34378
GREM2	non local hub	R4	Non-hub kinless nodes	246	0.460405	DATE	0.866151	-1.16608
TBX3	non local hub	R4	Non-hub kinless nodes	246	0.337502	DATE	0.831433	-1.0511
CHSY3	non local hub	R4	Non-hub kinless nodes	245	0.325396	DATE	0.92743	-1.41694
MRC2	non local hub	R4	Non-hub kinless nodes	245	0.259602	DATE	0.882449	-1.2288
APBA2	non local hub	R3	Non-hub connectors	245	-0.397804	FIGHT CLUB	0.747955	-0.821145
NR4A2	non local hub	R3	Non-hub connectors	244	-0.203508	FIGHT CLUB	0.745885	-0.821145
KIAA1522	non local hub	R3	Non-hub connectors	242	0.430417	DATE	0.758196	-0.862956
PAK1	non local hub	R4	Non-hub kinless nodes	242	0.021429	DATE	0.976624	-1.72007
PRR16	non local hub	R3	Non-hub connectors	242	0.250336	DATE	0.711427	-0.747977
KCNG1	non local hub	R4	Non-hub kinless nodes	241	0.318289	DATE	0.908249	-1.34378
ARHGAP10	non local hub	R4	Non-hub kinless nodes	241	-0.298263	FIGHT CLUB	0.869682	-1.19744
C11orf9	non local hub	R4	Non-hub kinless nodes	241	-0.227299	FIGHT CLUB	0.960331	-1.60509
OLFML2B	non local hub	R3	Non-hub connectors	241	0.67598	PARTY	0.700005	-0.727072
CCDC99	non local hub	R4	Non-hub kinless nodes	240	0.29408	DATE	0.883264	-1.2497
ABI3BP	non local hub	R3	Non-hub connectors	239	0.278614	DATE	0.799566	-0.988387
SLC47A1	non local hub	R4	Non-hub kinless nodes	238	-0.177017	FIGHT CLUB	0.850576	-1.14518
FAM70B	non local hub	R3	Non-hub connectors	237	0.298882	DATE	0.772668	-0.925672
CHST11	non local hub	R4	Non-hub kinless nodes	236	0.101815	DATE	0.864102	-1.19744
MAN1C1	non local hub	R3	Non-hub connectors	236	-0.36144	FIGHT CLUB	0.741454	-0.852503
MEX3A	non local hub	R4	Non-hub kinless nodes	236	-0.298923	FIGHT CLUB	0.820454	-1.06156
MFAP5	non local hub	R3	Non-hub connectors	236	0.590728	PARTY	0.677607	-0.706167
C10orf118	non local hub	R4	Non-hub kinless nodes	235	0.239935	DATE	0.985804	-1.81414
GPR112	non local hub	R4	Non-hub kinless nodes	235	0.123535	DATE	0.932621	-1.46921
SHROOM1	non local hub	R3	Non-hub connectors	234	0.293191	DATE	0.657225	-0.674809
SVEP1	non local hub	R3	Non-hub connectors	234	0.358793	DATE	0.774984	-0.946577
SHC1	non local hub	R3	Non-hub connectors	234	0.605077	PARTY	0.652202	-0.664356
PTP4A3	non local hub	R3	Non-hub connectors	233	0.282341	DATE	0.781153	-0.967482
RAC3	non local hub	R4	Non-hub kinless nodes	233	-0.139127	FIGHT CLUB	0.961023	-1.626
IFI27L2	non local hub	R4	Non-hub kinless nodes	232	0.182692	DATE	0.916599	-1.40649
TOX3	non local hub	R3	Non-hub connectors	232	-0.33819	FIGHT CLUB	0.700338	-0.779335
MYL9	non local hub	R3	Non-hub connectors	232	0.663349	PARTY	0.686014	-0.747977
LOC100289187	non local hub	R4	Non-hub kinless nodes	231	0.436721	DATE	0.910778	-1.38559
PTN	non local hub	R3	Non-hub connectors	231	-0.159131	FIGHT CLUB	0.75216	-0.904766
QPRT	non local hub	R3	Non-hub connectors	231	-0.297755	FIGHT CLUB	0.692959	-0.768882
SOX3	non local hub	R4	Non-hub kinless nodes	230	0.348239	DATE	0.810964	-1.06156
TBCEL	non local hub	R4	Non-hub kinless nodes	230	-0.140798	FIGHT CLUB	0.84	-3.94089
STK38L	non local hub	R4	Non-hub kinless nodes	229	0.025428	DATE	0.989912	-1.86641
TMSB4X	non local hub	R3	Non-hub connectors	229	0.294255	DATE	0.793749	-1.01974
FGF14	non local hub	R3	Non-hub connectors	229	0.672486	PARTY	0.69726	-0.789788
ARC	non local hub	R4	Non-hub kinless nodes	227	0.392403	DATE	0.866308	-1.23925
CX3CL1	non local hub	R3	Non-hub connectors	227	-0.170928	FIGHT CLUB	0.734344	-0.883861
LUM	non local hub	R3	Non-hub connectors	227	0.664883	PARTY	0.706398	-0.821145
MFAP4	non local hub	R3	Non-hub connectors	227	0.672069	PARTY	0.672029	-0.747977
SLC22A4	non local hub	R4	Non-hub kinless nodes	225	0.346654	DATE	0.829156	-1.13472
PCOLCE	non local hub	R3	Non-hub connectors	224	0.662294	PARTY	0.688596	-0.80024
C2orf70	non local hub	R4	Non-hub kinless nodes	223	0.036665	DATE	0.995475	-1.95003
CDK15	non local hub	R3	Non-hub connectors	223	0.292294	DATE	0.765449	-0.977935
LHX2	non local hub	R4	Non-hub kinless nodes	223	0.252325	DATE	0.861469	-1.23925
FBLL1	non local hub	R4	Non-hub kinless nodes	222	0.171486	DATE	0.903397	-1.38559
AZGP1	non local hub	R2	Peripheral nodes	222	-0.411513	FIGHT CLUB	0.607966	-0.653904
RBM47	non local hub	R4	Non-hub kinless nodes	221	0.003398	DATE	0.887881	-1.33332
SLIT3	non local hub	R3	Non-hub connectors	221	0.353172	DATE	0.674945	-0.789788
KLHL23	non local hub	R3	Non-hub connectors	220	-0.345633	FIGHT CLUB	0.793388	-1.06156
PHOSPHO2-KLHL23	non local hub	R3	Non-hub connectors	220	-0.345633	FIGHT CLUB	0.793388	-1.06156
KGFLP2	non local hub	R3	Non-hub connectors	220	0.616051	PARTY	0.717169	-0.883861
GREM1	non local hub	R3	Non-hub connectors	219	0.279898	DATE	0.658389	-0.768882
HECW2	non local hub	R4	Non-hub kinless nodes	219	0.333535	DATE	0.891912	-1.35423
UBB	non local hub	R3	Non-hub connectors	218	0.319819	DATE	0.64439	-0.747977
DOCK10	non local hub	R3	Non-hub connectors	218	-0.627982	FIGHT CLUB	0.686811	-0.831598
KBTBD11	non local hub	R3	Non-hub connectors	217	0.431043	DATE	0.765869	-1.00929
ALG2	non local hub	R4	Non-hub kinless nodes	217	0.562764	PARTY	0.808342	-1.11382
KRT18P55	non local hub	R3	Non-hub connectors	216	0.222807	DATE	0.726316	-0.925672
PTPRR	non local hub	R4	Non-hub kinless nodes	216	0.280618	DATE	0.814622	-1.13472
COL3A1	non local hub	R3	Non-hub connectors	216	0.684937	PARTY	0.675733	-0.821145
LMOD1	non local hub	R3	Non-hub connectors	216	0.507104	PARTY	0.63218	-0.737525
HLA-B	non local hub	R4	Non-hub kinless nodes	213	0.269607	DATE	0.84075	-1.21835
RAB27B	non local hub	R4	Non-hub kinless nodes	213	0.321649	DATE	0.809363	-1.13472
NUPR1	non local hub	R3	Non-hub connectors	212	0.17752	DATE	0.754695	-1.00929
C1orf233	non local hub	R4	Non-hub kinless nodes	212	-0.105274	FIGHT CLUB	0.86808	-1.30197
DLL3	non local hub	R3	Non-hub connectors	211	0.416661	DATE	0.784282	-1.08246
KRT18	non local hub	R3	Non-hub connectors	211	0.227719	DATE	0.692527	-0.883861
GJB1	non local hub	R3	Non-hub connectors	211	-0.294838	FIGHT CLUB	0.649042	-0.80024
RCN3	non local hub	R3	Non-hub connectors	211	0.72418	PARTY	0.631994	-0.768882
BAALC	non local hub	R3	Non-hub connectors	210	0.421216	DATE	0.79102	-1.10337
SLC24A6	non local hub	R3	Non-hub connectors	210	0.372054	DATE	0.705306	-0.915219
SOX2-OT	non local hub	R4	Non-hub kinless nodes	210	0.048886	DATE	0.90712	-1.43785
FZD7	non local hub	R4	Non-hub kinless nodes	210	-0.112827	FIGHT CLUB	0.931406	-1.53192
GLS	non local hub	R2	Peripheral nodes	210	0.710786	PARTY	0.58059	-0.685262
CBX7	non local hub	R4	Non-hub kinless nodes	209	0.074765	DATE	0.878002	-1.34378
SFXN3	non local hub	R4	Non-hub kinless nodes	209	0.249402	DATE	0.834596	-1.21835
COL9A1	non local hub	R3	Non-hub connectors	209	-0.317693	FIGHT CLUB	0.653648	-0.821145
PRR22	non local hub	R4	Non-hub kinless nodes	209	-0.178502	FIGHT CLUB	0.955679	-1.6469
RGS5	non local hub	R3	Non-hub connectors	209	0.508439	PARTY	0.636547	-0.789788
BACE1	non local hub	R3	Non-hub connectors	208	0.364677	DATE	0.644601	-0.810693
EDN1	non local hub	R4	Non-hub kinless nodes	208	0.422277	DATE	0.840768	-1.23925
FLJ43860	non local hub	R4	Non-hub kinless nodes	208	0.416032	DATE	0.84835	-1.26015
GCK	non local hub	R4	Non-hub kinless nodes	208	0.4772	DATE	0.84835	-1.26015
WWC1	non local hub	R4	Non-hub kinless nodes	208	-0.27905	FIGHT CLUB	0.93008	-1.53192
MKX	non local hub	R3	Non-hub connectors	208	0.568937	PARTY	0.638845	-0.80024
BAG3	non local hub	R4	Non-hub kinless nodes	207	0.001337	DATE	0.895237	-1.40649
CLIC3	non local hub	R3	Non-hub connectors	207	0.409844	DATE	0.722724	-0.967482
KIAA1383	non local hub	R4	Non-hub kinless nodes	207	0.167901	DATE	0.980373	-1.80369
SLC29A2	non local hub	R3	Non-hub connectors	207	-0.293721	FIGHT CLUB	0.75241	-1.0302
SULF1	non local hub	R3	Non-hub connectors	207	0.685921	PARTY	0.641158	-0.810693
KCTD11	non local hub	R3	Non-hub connectors	206	0.433657	DATE	0.666297	-0.862956
LINGO1	non local hub	R3	Non-hub connectors	206	-0.257693	FIGHT CLUB	0.64926	-0.831598
CD274	non local hub	R3	Non-hub connectors	205	0.350632	DATE	0.747555	-1.0302
GPR123	non local hub	R3	Non-hub connectors	205	0.42386	DATE	0.766782	-1.07201
KRT16	non local hub	R3	Non-hub connectors	205	0.241383	DATE	0.696157	-0.925672
PLP2	non local hub	R3	Non-hub connectors	205	0.375333	DATE	0.668673	-0.873409
SERPINB6	non local hub	R3	Non-hub connectors	205	0.152778	DATE	0.776109	-1.09291
SERPINB1	non local hub	R2	Peripheral nodes	205	0.59833	PARTY	0.58539	-0.727072
SH2D4A	non local hub	R3	Non-hub connectors	205	0.648756	PARTY	0.64	-0.821145
HFE	non local hub	R2	Peripheral nodes	204	0.411285	DATE	0.618512	-0.789788
VCAM1	non local hub	R2	Peripheral nodes	204	0.610266	PARTY	0.606305	-0.768882
GDPD5	non local hub	R4	Non-hub kinless nodes	202	0.149897	DATE	0.886678	-1.39604
CMTM8	non local hub	R4	Non-hub kinless nodes	202	-0.192951	FIGHT CLUB	0.983433	-1.83505
CTNND2	non local hub	R2	Peripheral nodes	202	-0.574045	FIGHT CLUB	0.617072	-0.80024
LOC400958	non local hub	R4	Non-hub kinless nodes	202	-0.020844	FIGHT CLUB	0.90273	-1.4483
FMN1	non local hub	R3	Non-hub connectors	202	0.537795	PARTY	0.681502	-0.915219
CMTM7	non local hub	R2	Peripheral nodes	201	-0.415681	FIGHT CLUB	0.594465	-0.768882
DNAJB4	non local hub	R3	Non-hub connectors	200	0.256808	DATE	0.792975	-1.15563
FAS	non local hub	R3	Non-hub connectors	200	0.285653	DATE	0.64	-0.852503
MFAP2	non local hub	R3	Non-hub connectors	200	0.323718	DATE	0.724375	-1.00929
PICK1	non local hub	R3	Non-hub connectors	200	0.483658	DATE	0.691975	-0.946577
ITIH6	non local hub	R4	Non-hub kinless nodes	200	-0.260652	FIGHT CLUB	0.8064	-1.18699
LIFR	non local hub	R4	Non-hub kinless nodes	200	-0.232916	FIGHT CLUB	0.866775	-1.34378
MPP7	non local hub	R2	Peripheral nodes	199	0.57035	PARTY	0.611727	-0.810693
C1orf94	non local hub	R3	Non-hub connectors	198	0.448975	DATE	0.779385	-1.13472
LIF	non local hub	R3	Non-hub connectors	197	0.415651	DATE	0.767451	-1.11382
HOXA10	non local hub	R4	Non-hub kinless nodes	197	-0.05951	FIGHT CLUB	0.884331	-1.40649
FGF7	non local hub	R3	Non-hub connectors	197	0.669471	PARTY	0.682522	-0.946577
MAMDC2	non local hub	R2	Peripheral nodes	196	0.590759	PARTY	0.593268	-0.80024
RANBP3L	non local hub	R2	Peripheral nodes	195	0.662245	PARTY	0.575832	-0.779335
CHDH	non local hub	R3	Non-hub connectors	194	0.420725	DATE	0.779971	-1.15563
PARP14	non local hub	R3	Non-hub connectors	194	0.275709	DATE	0.775109	-1.14518
SH3RF2	non local hub	R3	Non-hub connectors	194	0.241783	DATE	0.660724	-0.925672
LINC00341	non local hub	R4	Non-hub kinless nodes	194	-0.015944	FIGHT CLUB	0.990408	-1.90822
MIR31HG	non local hub	R3	Non-hub connectors	193	0.298441	DATE	0.626191	-0.873409
INSM1	non local hub	R4	Non-hub kinless nodes	192	0.297988	DATE	0.808594	-1.2288
MXRA7	non local hub	R4	Non-hub kinless nodes	192	0.27892	DATE	0.851454	-1.33332
LOC340037	non local hub	R3	Non-hub connectors	192	-0.425984	FIGHT CLUB	0.728733	-1.06156
AKAP2	non local hub	R4	Non-hub kinless nodes	191	0.261802	DATE	0.806584	-1.2288
AKR1C1	non local hub	R3	Non-hub connectors	191	0.329308	DATE	0.64376	-0.915219
FBN3	non local hub	R4	Non-hub kinless nodes	191	0.421057	DATE	0.880595	-1.41694
HERC5	non local hub	R4	Non-hub kinless nodes	191	0.258748	DATE	0.936844	-1.60509
PALM2-AKAP2	non local hub	R4	Non-hub kinless nodes	191	0.261802	DATE	0.806584	-1.2288
ATF3	non local hub	R3	Non-hub connectors	190	-0.473827	FIGHT CLUB	0.728504	-1.07201
GRHL1	non local hub	R3	Non-hub connectors	190	-0.219094	FIGHT CLUB	0.711801	-1.04065
MYO1D	non local hub	R3	Non-hub connectors	190	0.677856	PARTY	0.658698	-0.946577
SLITRK6	non local hub	R4	Non-hub kinless nodes	189	0.212486	DATE	0.881722	-1.4274
COPZ2	non local hub	R2	Peripheral nodes	189	0.729314	PARTY	0.576468	-0.821145
EPHB2	non local hub	R4	Non-hub kinless nodes	188	0.291563	DATE	0.876754	-1.41694
FILIP1L	non local hub	R3	Non-hub connectors	188	0.303237	DATE	0.682096	-0.99884
CPQ	non local hub	R2	Peripheral nodes	188	0.52596	PARTY	0.536442	-0.768882
BTBD6	non local hub	R3	Non-hub connectors	187	0.168935	DATE	0.730933	-1.09291
MAN2B2	non local hub	R4	Non-hub kinless nodes	187	0.315057	DATE	0.855844	-1.36468
C1orf85	non local hub	R4	Non-hub kinless nodes	187	-0.251135	FIGHT CLUB	0.839143	-1.32287
NRP1	non local hub	R2	Peripheral nodes	186	0.295097	DATE	0.576801	-0.842051
ASTN1	non local hub	R4	Non-hub kinless nodes	185	0.435339	DATE	0.813002	-1.27061
ATCAY	non local hub	R3	Non-hub connectors	185	0.439709	DATE	0.768561	-1.17653
GABRD	non local hub	R3	Non-hub connectors	185	0.341241	DATE	0.793835	-1.2288
H19	non local hub	R3	Non-hub connectors	185	0.414124	DATE	0.793835	-1.2288
SRGN	non local hub	R2	Peripheral nodes	185	0.25856	DATE	0.600029	-0.883861
LAMA4	non local hub	R4	Non-hub kinless nodes	185	-0.361084	FIGHT CLUB	0.826764	-1.30197
SIX2	non local hub	R3	Non-hub connectors	185	0.533865	PARTY	0.707816	-1.06156
MPP4	non local hub	R4	Non-hub kinless nodes	183	0.404986	DATE	0.818328	-1.29151
STAC2	non local hub	R4	Non-hub kinless nodes	183	0.050246	DATE	0.928305	-1.59464
SSC5D	non local hub	R2	Peripheral nodes	183	0.562243	PARTY	0.577145	-0.862956
FIBCD1	non local hub	R2	Peripheral nodes	182	0.276506	DATE	0.600743	-0.904766
POSTN	non local hub	R3	Non-hub connectors	182	0.432402	DATE	0.727539	-1.11382
PPAPDC1A	non local hub	R3	Non-hub connectors	182	0.384379	DATE	0.654359	-0.988387
CECR1	non local hub	R2	Peripheral nodes	182	0.629096	PARTY	0.535805	-0.810693
DHX58	non local hub	R2	Peripheral nodes	182	0.737022	PARTY	0.57964	-0.873409
JPH4	non local hub	R4	Non-hub kinless nodes	181	0.440276	DATE	0.809499	-1.28106
OLFML3	non local hub	R2	Peripheral nodes	181	0.712892	PARTY	0.610238	-0.925672
IMPA2	non local hub	R3	Non-hub connectors	180	-0.325679	FIGHT CLUB	0.744414	-1.15563
EVC2	non local hub	R2	Peripheral nodes	180	0.717225	PARTY	0.61284	-0.936124
KIAA1199	non local hub	R3	Non-hub connectors	179	0.463594	DATE	0.763771	-1.19744
CD2AP	non local hub	R3	Non-hub connectors	179	-0.172169	FIGHT CLUB	0.712369	-1.10337
NPW	non local hub	R2	Peripheral nodes	179	-0.392931	FIGHT CLUB	0.601479	-0.925672
TRIM38	non local hub	R4	Non-hub kinless nodes	178	-0.085778	FIGHT CLUB	0.975256	-1.81414
PLSCR4	non local hub	R3	Non-hub connectors	177	0.075765	DATE	0.741454	-1.16608
APOL3	non local hub	R3	Non-hub connectors	177	0.6867	PARTY	0.64809	-1.00929
COL18A1	non local hub	R3	Non-hub connectors	176	0.136464	DATE	0.738507	-1.16608
LGALS3	non local hub	R2	Peripheral nodes	176	0.355268	DATE	0.503616	-0.810693
FAT1	non local hub	R4	Non-hub kinless nodes	175	0.328596	DATE	0.825992	-1.34378
SHC3	non local hub	R3	Non-hub connectors	175	-0.329232	FIGHT CLUB	0.717584	-1.13472
MAPK7	non local hub	R2	Peripheral nodes	175	0.736897	PARTY	0.56062	-0.894314
KCND2	non local hub	R4	Non-hub kinless nodes	174	0.405569	DATE	0.828775	-1.35423
SCN1A	non local hub	R4	Non-hub kinless nodes	174	0.086274	DATE	0.847272	-1.39604
SLC39A4	non local hub	R4	Non-hub kinless nodes	174	0.175796	DATE	0.903686	-1.54238
ASS1	non local hub	R2	Peripheral nodes	174	0.675429	PARTY	0.570749	-0.915219
C4orf49	non local hub	R2	Peripheral nodes	174	0.533867	PARTY	0.563185	-0.904766
PLAGL1	non local hub	R3	Non-hub connectors	173	0.230693	DATE	0.791473	-1.28106
SGCZ	non local hub	R4	Non-hub kinless nodes	173	0.255491	DATE	0.987938	-1.90822
STK32B	non local hub	R3	Non-hub connectors	173	-0.268608	FIGHT CLUB	0.638611	-1.01974
CTF1	non local hub	R3	Non-hub connectors	172	0.234404	DATE	0.648323	-1.04065
KIAA0226L	non local hub	R3	Non-hub connectors	172	0.468246	DATE	0.799588	-1.30197
ODZ2	non local hub	R2	Peripheral nodes	172	0.483718	DATE	0.598398	-0.967482
TCIRG1	non local hub	R3	Non-hub connectors	172	0.347153	DATE	0.634397	-1.01974
IFITM1	non local hub	R3	Non-hub connectors	172	-0.163977	FIGHT CLUB	0.783667	-1.27061
LOC645676	non local hub	R4	Non-hub kinless nodes	172	-0.121359	FIGHT CLUB	0.912081	-1.57373
CPA4	non local hub	R2	Peripheral nodes	171	0.302713	DATE	0.615745	-0.99884
DUSP23	non local hub	R4	Non-hub kinless nodes	171	0.379035	DATE	0.872747	-1.46921
TSPAN33	non local hub	R3	Non-hub connectors	171	-0.255128	FIGHT CLUB	0.644198	-1.04065
ADTRP	non local hub	R3	Non-hub connectors	170	0.261962	DATE	0.625744	-1.01974
EXT1	non local hub	R2	Peripheral nodes	170	0.400626	DATE	0.558166	-0.925672
MNX1	non local hub	R3	Non-hub connectors	170	-0.413036	FIGHT CLUB	0.653979	-1.06156
SPATA20	non local hub	R2	Peripheral nodes	169	0.40188	DATE	0.487378	-0.842051
FHL1	non local hub	R2	Peripheral nodes	169	0.655784	PARTY	0.495816	-0.852503
CSDC2	non local hub	R2	Peripheral nodes	168	0.439002	DATE	0.601899	-0.99884
C1orf226	non local hub	R3	Non-hub connectors	167	0.470393	DATE	0.728603	-1.19744
SPTBN1	non local hub	R4	Non-hub kinless nodes	167	-0.375387	FIGHT CLUB	0.808921	-1.34378
PODN	non local hub	R2	Peripheral nodes	167	0.771335	PARTY	0.483667	-0.852503
PLEKHG4	non local hub	R2	Peripheral nodes	166	0.49757	DATE	0.592249	-0.99884
PPP2R3A	non local hub	R3	Non-hub connectors	166	0.299763	DATE	0.761903	-1.26015
MYH11	non local hub	R3	Non-hub connectors	166	-0.466966	FIGHT CLUB	0.79039	-1.31242
EPAS1	non local hub	R2	Peripheral nodes	166	0.536721	PARTY	0.468682	-0.842051
CEBPA	non local hub	R3	Non-hub connectors	165	-0.090846	FIGHT CLUB	0.64	-1.07201
ASRGL1	non local hub	R4	Non-hub kinless nodes	164	-0.267505	FIGHT CLUB	0.879201	-1.51102
MXRA8	non local hub	R2	Peripheral nodes	164	0.763639	PARTY	0.525245	-0.925672
PGM5	non local hub	R2	Peripheral nodes	163	0.54928	PARTY	0.527871	-0.936124
STAT5A	non local hub	R3	Non-hub connectors	163	0.521173	PARTY	0.681433	-1.14518
HOMER1	non local hub	R4	Non-hub kinless nodes	162	0.197403	DATE	0.848765	-1.4483
MLPH	non local hub	R2	Peripheral nodes	162	0.288854	DATE	0.522024	-0.936124
NTNG1	non local hub	R2	Peripheral nodes	162	0.283975	DATE	0.547287	-0.967482
CLSTN3	non local hub	R3	Non-hub connectors	162	0.542291	PARTY	0.626543	-1.07201
DLK1	non local hub	R2	Peripheral nodes	161	-0.24925	FIGHT CLUB	0.582732	-1.01974
ATP1A3	non local hub	R3	Non-hub connectors	160	0.389917	DATE	0.717773	-1.21835
C4orf32	non local hub	R3	Non-hub connectors	160	0.360601	DATE	0.743711	-1.26015
C8orf48	non local hub	R4	Non-hub kinless nodes	160	0.302978	DATE	0.819375	-1.39604
IL4R	non local hub	R4	Non-hub kinless nodes	160	-0.029545	FIGHT CLUB	0.913711	-1.61554
KRT14	non local hub	R2	Peripheral nodes	159	0.25496	DATE	0.555556	-0.99884
PTPRM	non local hub	R4	Non-hub kinless nodes	159	0.402811	DATE	0.806179	-1.37513
CPLX1	non local hub	R3	Non-hub connectors	158	0.270512	DATE	0.780644	-1.33332
SFTA1P	non local hub	R2	Peripheral nodes	157	0.42403	DATE	0.618281	-1.09291
AVPI1	non local hub	R3	Non-hub connectors	156	0.212091	DATE	0.762656	-1.31242
TMBIM1	non local hub	R2	Peripheral nodes	156	0.339173	DATE	0.475304	-0.925672
IFITM3	non local hub	R3	Non-hub connectors	156	-0.212127	FIGHT CLUB	0.781024	-1.34378
CACNA1H	non local hub	R3	Non-hub connectors	156	0.58139	PARTY	0.768861	-1.32287
CRIP1	non local hub	R2	Peripheral nodes	156	0.652239	PARTY	0.465976	-0.915219
C9orf167	non local hub	R2	Peripheral nodes	155	0.257702	DATE	0.541103	-1.00929
TPBG	non local hub	R2	Peripheral nodes	155	0.121663	DATE	0.575401	-1.0511
IL11	non local hub	R3	Non-hub connectors	154	0.279491	DATE	0.64311	-1.14518
KCNIP1	non local hub	R3	Non-hub connectors	154	0.482179	DATE	0.756451	-1.31242
MAP1LC3A	non local hub	R2	Peripheral nodes	154	0.359665	DATE	0.49903	-0.967482
TMEM171	non local hub	R2	Peripheral nodes	153	0.712738	PARTY	0.564227	-1.0511
HLA-C	non local hub	R4	Non-hub kinless nodes	152	0.147219	DATE	0.805705	-1.40649
OSR1	non local hub	R3	Non-hub connectors	152	-0.367098	FIGHT CLUB	0.729874	-1.28106
TMEM173	non local hub	R4	Non-hub kinless nodes	152	-0.215461	FIGHT CLUB	0.817131	-1.4274
APCDD1L	non local hub	R2	Peripheral nodes	151	0.354217	DATE	0.612473	-1.12427
IER3	non local hub	R2	Peripheral nodes	151	0.342273	DATE	0.516469	-1.00929
C16orf89	non local hub	R3	Non-hub connectors	151	-0.127558	FIGHT CLUB	0.7533	-1.32287
MIA-RAB4B	non local hub	R2	Peripheral nodes	151	-0.31374	FIGHT CLUB	0.525635	-1.01974
TMC6	non local hub	R3	Non-hub connectors	151	-0.375774	FIGHT CLUB	0.7533	-1.32287
UGT8	non local hub	R2	Peripheral nodes	150	-0.307601	FIGHT CLUB	0.462222	-0.957029
TNK1	non local hub	R3	Non-hub connectors	149	0.361383	DATE	0.711725	-1.27061
ARL14	non local hub	R3	Non-hub connectors	149	-0.16481	FIGHT CLUB	0.659069	-1.19744
CABP4	non local hub	R4	Non-hub kinless nodes	149	-0.186742	FIGHT CLUB	0.941624	-1.73052
DNM1	non local hub	R4	Non-hub kinless nodes	149	-0.435573	FIGHT CLUB	0.809693	-1.4274
EPHX2	non local hub	R3	Non-hub connectors	149	-0.002599	FIGHT CLUB	0.643214	-1.17653
HOXB2	non local hub	R2	Peripheral nodes	148	0.323163	DATE	0.467495	-0.977935
LOC729678	non local hub	R3	Non-hub connectors	148	0.379324	DATE	0.700466	-1.26015
RPRML	non local hub	R3	Non-hub connectors	148	0.184684	DATE	0.776297	-1.37513
MIA	non local hub	R2	Peripheral nodes	148	-0.325832	FIGHT CLUB	0.506209	-1.01974
TMEFF2	non local hub	R2	Peripheral nodes	148	0.705745	PARTY	0.515659	-1.0302
TNFSF12	non local hub	R2	Peripheral nodes	148	0.700653	PARTY	0.534286	-1.0511
MICB	non local hub	R2	Peripheral nodes	147	0.313705	DATE	0.56458	-1.09291
ID4	non local hub	R3	Non-hub connectors	147	-0.388535	FIGHT CLUB	0.625156	-1.16608
SH3BP5	non local hub	R3	Non-hub connectors	147	0.576951	PARTY	0.63344	-1.17653
AGPAT9	non local hub	R3	Non-hub connectors	146	0.433016	DATE	0.776647	-1.38559
S100A10	non local hub	R2	Peripheral nodes	146	0.501165	PARTY	0.502299	-1.0302
MGC45800	non local hub	R2	Peripheral nodes	145	0.042943	DATE	0.54321	-1.08246
OCIAD2	non local hub	R2	Peripheral nodes	145	0.316243	DATE	0.445232	-0.977935
IFITM4P	non local hub	R3	Non-hub connectors	144	0.266526	DATE	0.683594	-1.26015
DSP	non local hub	R3	Non-hub connectors	143	0.42326	DATE	0.717541	-1.31242
TMEM154	non local hub	R2	Peripheral nodes	143	0.389127	DATE	0.612646	-1.17653
LAMP2	non local hub	R4	Non-hub kinless nodes	143	-0.241568	FIGHT CLUB	0.982346	-1.90822
DBC1	non local hub	R2	Peripheral nodes	143	0.562832	PARTY	0.450535	-0.99884
PPP1R3C	non local hub	R2	Peripheral nodes	142	0.587039	PARTY	0.473864	-1.0302
PDE4B	non local hub	R3	Non-hub connectors	140	0.45135	DATE	0.742806	-1.36468
SERPINB2	non local hub	R2	Peripheral nodes	140	0.379056	DATE	0.51	-1.08246
SVIL	non local hub	R3	Non-hub connectors	140	-0.239322	FIGHT CLUB	0.79102	-1.43785
FMN2	non local hub	R3	Non-hub connectors	139	0.44186	DATE	0.760675	-1.39604
HSD17B2	non local hub	R2	Peripheral nodes	138	0.443791	DATE	0.516068	-1.10337
COL19A1	non local hub	R2	Peripheral nodes	138	-0.36017	FIGHT CLUB	0.464346	-1.0511
LOC338817	non local hub	R3	Non-hub connectors	138	-0.034783	FIGHT CLUB	0.791588	-1.4483
LOC100506343	non local hub	R3	Non-hub connectors	138	0.539804	PARTY	0.688668	-1.30197
LOC645638	non local hub	R2	Peripheral nodes	138	0.524915	PARTY	0.464346	-1.0511
RBP4	non local hub	R2	Peripheral nodes	138	0.783614	PARTY	0.505934	-1.09291
EFEMP2	non local hub	R2	Peripheral nodes	137	0.464401	DATE	0.37855	-0.977935
KCNF1	non local hub	R3	Non-hub connectors	137	0.482698	DATE	0.7238	-1.35423
S100A13	non local hub	R3	Non-hub connectors	137	0.112972	DATE	0.684107	-1.30197
GDF6	non local hub	R3	Non-hub connectors	136	0.397347	DATE	0.742593	-1.38559
CNN1	non local hub	R2	Peripheral nodes	136	0.624358	PARTY	0.392517	-0.99884
SSH3	non local hub	R2	Peripheral nodes	136	0.776364	PARTY	0.491295	-1.09291
VEGFA	non local hub	R2	Peripheral nodes	135	0.473181	DATE	0.535583	-1.14518
TMTC2	non local hub	R3	Non-hub connectors	135	-0.380712	FIGHT CLUB	0.64	-1.26015
DCN	non local hub	R2	Peripheral nodes	135	0.803686	PARTY	0.406529	-1.01974
C6orf123	non local hub	R2	Peripheral nodes	134	0.49316	DATE	0.409167	-1.0302
IL6	non local hub	R2	Peripheral nodes	134	0.351435	DATE	0.507908	-1.12427
ITPRIP	non local hub	R3	Non-hub connectors	134	0.430063	DATE	0.771887	-1.43785
ATP10B	non local hub	R2	Peripheral nodes	134	-0.174581	FIGHT CLUB	0.57847	-1.19744
ANPEP	non local hub	R2	Peripheral nodes	133	0.318764	DATE	0.489796	-1.11382
EPHA5	non local hub	R3	Non-hub connectors	133	0.42171	DATE	0.690429	-1.33332
SCN3B	non local hub	R3	Non-hub connectors	133	0.336944	DATE	0.673469	-1.31242
SLC16A3	non local hub	R2	Peripheral nodes	133	0.368246	DATE	0.521511	-1.14518
SLC5A12	non local hub	R4	Non-hub kinless nodes	133	-0.091851	FIGHT CLUB	0.803211	-1.49011
BPGM	non local hub	R3	Non-hub connectors	132	0.439601	DATE	0.685721	-1.33332
CAMK1	non local hub	R3	Non-hub connectors	132	0.252521	DATE	0.726756	-1.38559
AFF3	non local hub	R2	Peripheral nodes	132	0.748465	PARTY	0.492883	-1.12427
KGFLP1	non local hub	R2	Peripheral nodes	132	0.776826	PARTY	0.414543	-1.0511
CHRM2	non local hub	R3	Non-hub connectors	131	0.37678	DATE	0.722569	-1.38559
TTYH2	non local hub	R3	Non-hub connectors	131	0.389393	DATE	0.680904	-1.33332
APOC4-APOC2	non local hub	R2	Peripheral nodes	131	-0.39909	FIGHT CLUB	0.417283	-1.06156
APOD	non local hub	R3	Non-hub connectors	131	-0.320011	FIGHT CLUB	0.783171	-1.46921
RSPO3	non local hub	R2	Peripheral nodes	131	0.782408	PARTY	0.451722	-1.09291
NEGR1	non local hub	R2	Peripheral nodes	130	0.38626	DATE	0.51	-1.15563
C10orf10	non local hub	R2	Peripheral nodes	129	0.363361	DATE	0.48026	-1.13472
FBXW4	non local hub	R3	Non-hub connectors	129	-0.128075	FIGHT CLUB	0.769004	-1.45876
FOLH1	non local hub	R2	Peripheral nodes	129	-0.147395	FIGHT CLUB	0.555556	-1.20789
FXYD1	non local hub	R2	Peripheral nodes	129	-0.312932	FIGHT CLUB	0.615408	-1.27061
KITLG	non local hub	R2	Peripheral nodes	128	0.326705	DATE	0.579529	-1.23925
NR0B1	non local hub	R2	Peripheral nodes	128	-0.334593	FIGHT CLUB	0.36499	-1.04065
CH25H	non local hub	R2	Peripheral nodes	128	0.690291	PARTY	0.37738	-1.0511
ADAMTS9	non local hub	R2	Peripheral nodes	127	0.063347	DATE	0.562527	-1.2288
LOC100859930	non local hub	R2	Peripheral nodes	126	0.246976	DATE	0.51222	-1.18699
MBNL2	non local hub	R3	Non-hub connectors	126	-0.407111	FIGHT CLUB	0.773243	-1.47966
COL21A1	non local hub	R2	Peripheral nodes	126	0.793641	PARTY	0.419501	-1.10337
HTRA3	non local hub	R2	Peripheral nodes	126	0.645576	PARTY	0.606891	-1.28106
TNFAIP2	non local hub	R2	Peripheral nodes	126	0.549163	PARTY	0.370118	-1.06156
NCALD	non local hub	R2	Peripheral nodes	125	0.339601	DATE	0.5376	-1.21835
MMP1	non local hub	R2	Peripheral nodes	124	0.360109	DATE	0.507739	-1.19744
PVT1	non local hub	R3	Non-hub connectors	124	-0.351123	FIGHT CLUB	0.690362	-1.38559
GLT8D2	non local hub	R2	Peripheral nodes	124	0.674856	PARTY	0.507739	-1.19744
UBA7	non local hub	R2	Peripheral nodes	124	0.715287	PARTY	0.449532	-1.14518
SH2B3	non local hub	R2	Peripheral nodes	123	0.270018	DATE	0.587481	-1.28106
MAGEA12	non local hub	R2	Peripheral nodes	123	-0.167357	FIGHT CLUB	0.499703	-1.19744
LRP4	non local hub	R3	Non-hub connectors	123	0.533864	PARTY	0.737656	-1.4483
BMPER	non local hub	R2	Peripheral nodes	122	0.540591	PARTY	0.467818	-1.17653
HSPA2	non local hub	R2	Peripheral nodes	122	0.795936	PARTY	0.314633	-1.0511
DMKN	non local hub	R2	Peripheral nodes	121	0.493775	DATE	0.458985	-1.17653
GCNT4	non local hub	R3	Non-hub connectors	121	0.486463	DATE	0.693395	-1.40649
IRAK2	non local hub	R3	Non-hub connectors	121	0.453047	DATE	0.625982	-1.33332
NXPH4	non local hub	R2	Peripheral nodes	121	0.427036	DATE	0.483027	-1.19744
LOC389023	non local hub	R2	Peripheral nodes	121	-0.230803	FIGHT CLUB	0.446759	-1.16608
PAQR9	non local hub	R4	Non-hub kinless nodes	121	-0.061681	FIGHT CLUB	0.930059	-1.77233
G0S2	non local hub	R2	Peripheral nodes	121	0.513177	PARTY	0.434397	-1.15563
FOXC2	non local hub	R2	Peripheral nodes	120	0.255914	DATE	0.486389	-1.20789
TRIP6	non local hub	R2	Peripheral nodes	120	0.255279	DATE	0.399375	-1.13472
GRASP	non local hub	R3	Non-hub connectors	120	-0.437082	FIGHT CLUB	0.706597	-1.4274
RTN4R	non local hub	R3	Non-hub connectors	119	0.436292	DATE	0.701645	-1.4274
SERPINB7	non local hub	R2	Peripheral nodes	119	0.460474	DATE	0.415225	-1.15563
KLF5	non local hub	R2	Peripheral nodes	119	-0.476054	FIGHT CLUB	0.623685	-1.34378
UNC13A	non local hub	R2	Peripheral nodes	118	0.248946	DATE	0.540362	-1.27061
FBXO41	non local hub	R2	Peripheral nodes	118	-0.174979	FIGHT CLUB	0.481112	-1.21835
SOX10	non local hub	R2	Peripheral nodes	118	-0.301917	FIGHT CLUB	0.392129	-1.14518
KCNAB3	non local hub	R4	Non-hub kinless nodes	117	0.431257	DATE	0.871137	-1.66781
LEPREL1	non local hub	R2	Peripheral nodes	116	0.285297	DATE	0.398038	-1.16608
SALL2	non local hub	R4	Non-hub kinless nodes	116	0.014695	DATE	0.9375	-1.80369
SERPINH1	non local hub	R2	Peripheral nodes	116	0.42925	DATE	0.329295	-1.11382
CYB561	non local hub	R2	Peripheral nodes	116	0.83803	PARTY	0.286266	-1.08246
RDH10	non local hub	R2	Peripheral nodes	116	0.752492	PARTY	0.536192	-1.28106
ADRA1D	non local hub	R2	Peripheral nodes	115	0.392444	DATE	0.608015	-1.35423
GFPT2	non local hub	R3	Non-hub connectors	115	-0.274826	FIGHT CLUB	0.762873	-1.52147
SLC24A3	non local hub	R2	Peripheral nodes	115	0.54242	PARTY	0.516068	-1.27061
SRPX2	non local hub	R2	Peripheral nodes	115	0.757065	PARTY	0.401059	-1.17653
HRCT1	non local hub	R2	Peripheral nodes	114	0.24054	DATE	0.507541	-1.27061
RGS2	non local hub	R2	Peripheral nodes	114	-0.399691	FIGHT CLUB	0.430902	-1.20789
COL8A2	non local hub	R2	Peripheral nodes	114	0.805785	PARTY	0.305556	-1.11382
ADAMTS6	non local hub	R2	Peripheral nodes	113	0.471217	DATE	0.498786	-1.27061
CLDN1	non local hub	R2	Peripheral nodes	112	0.462451	DATE	0.424027	-1.21835
EEF1A2	non local hub	R3	Non-hub connectors	112	0.25169	DATE	0.71301	-1.47966
FZD8	non local hub	R2	Peripheral nodes	112	0.258248	DATE	0.539541	-1.31242
CERCAM	non local hub	R2	Peripheral nodes	112	0.646069	PARTY	0.396604	-1.19744
PEG10	non local hub	R3	Non-hub connectors	111	-0.5134	FIGHT CLUB	0.677867	-1.4483
PAMR1	non local hub	R2	Peripheral nodes	110	0.495214	DATE	0.430661	-1.23925
RIMS1	non local hub	R2	Peripheral nodes	110	0.343973	DATE	0.345372	-1.17653
ATP2B4	non local hub	R2	Peripheral nodes	110	0.505165	PARTY	0.269752	-1.12427
FAR2	non local hub	R3	Non-hub connectors	109	0.499432	DATE	0.78958	-1.58419
LOC344887	non local hub	R3	Non-hub connectors	109	0.414495	DATE	0.655248	-1.43785
FZD3	non local hub	R3	Non-hub connectors	108	0.497383	DATE	0.794153	-1.59464
PHEX	non local hub	R2	Peripheral nodes	108	0.347921	DATE	0.530521	-1.33332
RNFT2	non local hub	R3	Non-hub connectors	108	-0.212237	FIGHT CLUB	0.740655	-1.53192
GPR68	non local hub	R3	Non-hub connectors	108	0.579639	PARTY	0.637774	-1.4274
LAMP5	non local hub	R2	Peripheral nodes	107	0.33278	DATE	0.596122	-1.39604
LOC730755	non local hub	R3	Non-hub connectors	107	0.380172	DATE	0.66425	-1.45876
SUN3	non local hub	R2	Peripheral nodes	107	0.433303	DATE	0.61953	-1.41694
A4GALT	non local hub	R4	Non-hub kinless nodes	107	-0.13911	FIGHT CLUB	0.807057	-1.61554
CELSR2	non local hub	R3	Non-hub connectors	107	-0.490688	FIGHT CLUB	0.653332	-1.4483
ST6GALNAC2	non local hub	R2	Peripheral nodes	107	0.763145	PARTY	0.323609	-1.18699
CFL2	non local hub	R2	Peripheral nodes	106	0.204848	DATE	0.525721	-1.34378
MN1	non local hub	R2	Peripheral nodes	106	0.521363	PARTY	0.588466	-1.39604
P4HA3	non local hub	R3	Non-hub connectors	105	0.400092	DATE	0.628481	-1.43785
CPNE4	non local hub	R3	Non-hub connectors	104	0.315175	DATE	0.655973	-1.46921
HIC1	non local hub	R2	Peripheral nodes	103	0.497489	DATE	0.511358	-1.35423
CRABP2	non local hub	R2	Peripheral nodes	103	0.528137	PARTY	0.411726	-1.28106
SCXA	non local hub	R2	Peripheral nodes	103	0.50346	PARTY	0.411726	-1.28106
SLC38A3	non local hub	R3	Non-hub connectors	102	-0.231298	FIGHT CLUB	0.7401	-1.56328
WNT6	non local hub	R2	Peripheral nodes	102	-0.350687	FIGHT CLUB	0.35371	-1.2497
EPS8L2	non local hub	R2	Peripheral nodes	101	0.624683	PARTY	0.274973	-1.20789
NDUFV3	non local hub	R2	Peripheral nodes	100	-0.045566	FIGHT CLUB	0.4671	-1.34378
ASPN	non local hub	R2	Peripheral nodes	100	0.838577	PARTY	0.2944	-1.2288
FAM196B	non local hub	R2	Peripheral nodes	99	0.374541	DATE	0.595041	-1.4483
HOXB7	non local hub	R2	Peripheral nodes	99	0.315336	DATE	0.395062	-1.30197
S100A16	non local hub	R2	Peripheral nodes	99	0.349218	DATE	0.330579	-1.26015
PLEKHH2	non local hub	R2	Peripheral nodes	99	-0.36111	FIGHT CLUB	0.379247	-1.29151
LOC100128822	non local hub	R3	Non-hub connectors	99	0.540148	PARTY	0.644832	-1.49011
PARP10	non local hub	R2	Peripheral nodes	99	0.769465	PARTY	0.26283	-1.21835
VAT1	non local hub	R2	Peripheral nodes	98	0.468849	DATE	0.560079	-1.4274
TMEM106A	non local hub	R2	Peripheral nodes	97	0.623001	PARTY	0.336699	-1.28106
SMPDL3A	non local hub	R2	Peripheral nodes	96	0.192752	DATE	0.356662	-1.30197
VAV3	non local hub	R2	Peripheral nodes	96	0.375913	DATE	0.527344	-1.41694
SLC9A9	non local hub	R2	Peripheral nodes	96	0.633742	PARTY	0.339844	-1.29151
CXCL12	non local hub	R2	Peripheral nodes	95	0.356341	DATE	0.44144	-1.36468
GAS1	non local hub	R3	Non-hub connectors	94	0.283138	DATE	0.693979	-1.56328
C1orf115	non local hub	R2	Peripheral nodes	93	0.37871	DATE	0.48098	-1.40649
C1orf21	non local hub	R3	Non-hub connectors	93	-0.215617	FIGHT CLUB	0.744595	-1.61554
HIST2H2BC	non local hub	R4	Non-hub kinless nodes	93	-0.272449	FIGHT CLUB	0.958261	-1.90822
HEPH	non local hub	R2	Peripheral nodes	91	0.463611	DATE	0.56527	-1.47966
MT3	non local hub	R2	Peripheral nodes	91	0.350585	DATE	0.56527	-1.47966
PTX3	non local hub	R2	Peripheral nodes	91	0.4242	DATE	0.168096	-1.23925
TREX2	non local hub	R4	Non-hub kinless nodes	91	0.099535	DATE	0.969086	-1.93958
DLL1	non local hub	R3	Non-hub connectors	90	0.494302	DATE	0.75	-1.63645
NTRK2	non local hub	R3	Non-hub connectors	90	-0.005428	FIGHT CLUB	0.75	-1.63645
SPRY1	non local hub	R2	Peripheral nodes	90	-0.034244	FIGHT CLUB	0.555556	-1.47966
GPM6A	non local hub	R2	Peripheral nodes	89	0.339613	DATE	0.589825	-1.51102
KLHDC8A	non local hub	R3	Non-hub connectors	89	0.159342	DATE	0.645373	-1.55283
ID1	non local hub	R3	Non-hub connectors	89	-0.125912	FIGHT CLUB	0.755586	-1.6469
MAGEC2	non local hub	R2	Peripheral nodes	89	-0.231638	FIGHT CLUB	0.327231	-1.34378
GPRC5C	non local hub	R4	Non-hub kinless nodes	89	0.534458	PARTY	0.878677	-1.78279
FAM167A	non local hub	R2	Peripheral nodes	88	0.422478	DATE	0.62345	-1.54238
RASD2	non local hub	R2	Peripheral nodes	88	0.418089	DATE	0.367252	-1.37513
TPD52L1	non local hub	R2	Peripheral nodes	88	0.458763	DATE	0.349044	-1.36468
WDR5B	non local hub	R4	Non-hub kinless nodes	87	0.257455	DATE	0.903686	-1.8246
CHST6	non local hub	R2	Peripheral nodes	87	-0.385031	FIGHT CLUB	0.585678	-1.52147
SAMD10	non local hub	R3	Non-hub connectors	87	-0.368127	FIGHT CLUB	0.656361	-1.57373
FGL2	non local hub	R2	Peripheral nodes	87	0.798788	PARTY	0.276523	-1.33332
HECW1	non local hub	R2	Peripheral nodes	87	0.670798	PARTY	0.458845	-1.43785
BCAS1	non local hub	R2	Peripheral nodes	86	-0.254665	FIGHT CLUB	0.318415	-1.36468
EXTL1	non local hub	R2	Peripheral nodes	85	-0.331308	FIGHT CLUB	0.467958	-1.45876
TSPAN7	non local hub	R2	Peripheral nodes	85	-0.316022	FIGHT CLUB	0.581315	-1.53192
CD55	non local hub	R2	Peripheral nodes	84	0.059296	DATE	0.344671	-1.39604
SYNDIG1	non local hub	R2	Peripheral nodes	84	0.464612	DATE	0.472647	-1.46921
APOC2	non local hub	R2	Peripheral nodes	84	-0.360417	FIGHT CLUB	0.181406	-1.31242
FAM155A	non local hub	R2	Peripheral nodes	83	0.476113	DATE	0.60749	-1.56328
NBR1	non local hub	R2	Peripheral nodes	83	0.320582	DATE	0.442009	-1.45876
VSTM2B	non local hub	R3	Non-hub connectors	83	-0.094338	FIGHT CLUB	0.74394	-1.66781
BDH1	non local hub	R2	Peripheral nodes	82	-0.489835	FIGHT CLUB	0.428316	-1.45876
SNAP25	non local hub	R3	Non-hub connectors	82	-0.573219	FIGHT CLUB	0.69884	-1.63645
KCNH2	non local hub	R2	Peripheral nodes	82	0.627652	PARTY	0.533611	-1.52147
PLAC8L1	non local hub	R2	Peripheral nodes	82	0.5526	PARTY	0.371654	-1.4274
RASA4P	non local hub	R2	Peripheral nodes	81	0.457558	DATE	0.432861	-1.46921
TSPAN12	non local hub	R3	Non-hub connectors	81	0.443176	DATE	0.663314	-1.61554
CYGB	non local hub	R2	Peripheral nodes	81	0.683191	PARTY	0.375705	-1.43785
SEMA6D	non local hub	R2	Peripheral nodes	80	0.367826	DATE	0.527344	-1.53192
CDH3	non local hub	R2	Peripheral nodes	80	0.787974	PARTY	0.121094	-1.32287
CRLF1	non local hub	R2	Peripheral nodes	78	0.502053	PARTY	0.465976	-1.51102
MYADM	non local hub	R2	Peripheral nodes	77	0.430696	DATE	0.412886	-1.49011
LGALS9	non local hub	R2	Peripheral nodes	76	0.732006	PARTY	0.397334	-1.49011
RASA4	non local hub	R2	Peripheral nodes	76	0.515658	PARTY	0.457064	-1.52147
CHST1	non local hub	R2	Peripheral nodes	75	0.484855	DATE	0.442489	-1.52147
CAMKK1	non local hub	R4	Non-hub kinless nodes	75	-0.228038	FIGHT CLUB	0.965156	-1.96048
SUSD5	non local hub	R2	Peripheral nodes	74	-0.350761	FIGHT CLUB	0.180241	-1.40649
FXYD7	non local hub	R3	Non-hub connectors	73	0.127024	DATE	0.668981	-1.66781
RCAN2	non local hub	R2	Peripheral nodes	73	0.391705	DATE	0.492588	-1.56328
KCNN4	non local hub	R2	Peripheral nodes	72	-0.289964	FIGHT CLUB	0.45814	-1.55283
MT1E	non local hub	R2	Peripheral nodes	71	0.674564	PARTY	0.135886	-1.41694
LRRK2	non local hub	R2	Peripheral nodes	70	0.436431	DATE	0.549184	-1.61554
PID1	non local hub	R2	Peripheral nodes	70	0.271585	DATE	0.11102	-1.41694
VDR	non local hub	R3	Non-hub connectors	70	0.142521	DATE	0.764082	-1.75143
SLC9A7	non local hub	R2	Peripheral nodes	70	0.624097	PARTY	0.36	-1.52147
FAM46A	non local hub	R2	Peripheral nodes	68	0.255412	DATE	0.542388	-1.626
CSAG1	non local hub	R2	Peripheral nodes	68	-0.023669	FIGHT CLUB	0.321799	-1.52147
DCX	non local hub	R2	Peripheral nodes	68	-0.200145	FIGHT CLUB	0.562067	-1.63645
SLC2A10	non local hub	R2	Peripheral nodes	68	0.748967	PARTY	0.221453	-1.47966
MICA	non local hub	R2	Peripheral nodes	67	0.247421	DATE	0.548897	-1.63645
IFI44	non local hub	R2	Peripheral nodes	67	-0.11452	FIGHT CLUB	0.528626	-1.626
PDGFD	non local hub	R2	Peripheral nodes	67	0.695693	PARTY	0.397639	-1.56328
FAM49B	non local hub	R2	Peripheral nodes	65	-0.329669	FIGHT CLUB	0.335148	-1.55283
PDE3A	non local hub	R2	Peripheral nodes	63	0.715877	PARTY	0.395062	-1.59464
MYL12A	non local hub	R2	Peripheral nodes	62	-0.276099	FIGHT CLUB	0.473205	-1.63645
FRMD4A	non local hub	R2	Peripheral nodes	62	0.598415	PARTY	0.12487	-1.50056
SLC22A15	non local hub	R2	Peripheral nodes	62	0.690104	PARTY	0.583767	-1.68871
HOXB4	non local hub	R2	Peripheral nodes	61	0.367102	DATE	0.406342	-1.61554
PRRX2	non local hub	R2	Peripheral nodes	61	0.681233	PARTY	0.21634	-1.54238
RNF149	non local hub	R2	Peripheral nodes	61	0.517209	PARTY	0.095942	-1.50056
EPHA4	non local hub	R2	Peripheral nodes	60	0.596768	PARTY	0.219722	-1.55283
ELF4	non local hub	R2	Peripheral nodes	58	0.354081	DATE	0.226813	-1.57373
ARMCX1	non local hub	R3	Non-hub connectors	57	0.072073	DATE	0.741151	-1.80369
SH3RF3	non local hub	R2	Peripheral nodes	57	-0.09727	FIGHT CLUB	0.622961	-1.74097
DGAT2	non local hub	R3	Non-hub connectors	54	-0.155834	FIGHT CLUB	0.626543	-1.76188
CRYAB	non local hub	R3	Non-hub connectors	53	-0.270041	FIGHT CLUB	0.657885	-1.78279
NTF3	non local hub	R2	Peripheral nodes	52	0.647279	PARTY	0.147929	-1.60509
ABCA1	non local hub	R2	Peripheral nodes	51	0.119354	DATE	0.255671	-1.6469
SORCS2	non local hub	R2	Peripheral nodes	51	0.624522	PARTY	0.114187	-1.60509
SHC4	non local hub	R3	Non-hub connectors	50	-0.039393	FIGHT CLUB	0.7084	-1.8246
DLX2	non local hub	R2	Peripheral nodes	50	0.548499	PARTY	0.19	-1.63645
SGK1	non local hub	R2	Peripheral nodes	47	-0.122196	FIGHT CLUB	0.564962	-1.78279
CCND2	non local hub	R2	Peripheral nodes	46	0.070398	DATE	0.516068	-1.77233
HBA1	non local hub	R2	Peripheral nodes	46	-0.225043	FIGHT CLUB	0.387524	-1.73052
SEMA3B	non local hub	R2	Peripheral nodes	44	-0.27938	FIGHT CLUB	0.4375	-1.76188
PHYHIPL	non local hub	R2	Peripheral nodes	39	-0.152476	FIGHT CLUB	0.555556	-1.83505
HTR7P1	non local hub	R4	Non-hub kinless nodes	34	0.097967	DATE	0.957612	-2.03365
GABRA5	non local hub	R2	Peripheral nodes	34	-0.246311	FIGHT CLUB	0.369377	-1.8246
S100A2	non local hub	R2	Peripheral nodes	32	0.467341	DATE	0.121094	-1.79324
FAM13C	non local hub	R2	Peripheral nodes	31	-0.075577	FIGHT CLUB	0.541103	-1.88731
DAPK1	non local hub	R2	Peripheral nodes	28	0.31419	DATE	0.265306	-1.85595
LOC100505865	non local hub	R2	Peripheral nodes	28	-0.410215	FIGHT CLUB	0.539541	-1.90822
TSPY26P	non local hub	R3	Non-hub connectors	9	0.817428	PARTY	0.691358	-2.05455
PCDHGC3	non local hub	R2	Peripheral nodes	7	-0.115382	FIGHT CLUB	0.265306	-2.0441
FUT11	non local hub	R2	Peripheral nodes	3	-0.846158	no hub	0.555556	-2.08591

## Sheet: attribute_Schutle_et_al
nodeName	Hub	Region	type	Degree	APCC	Date-Party	P	z			Number of DATE	Number of PARTY	Number of FIGHT CLUB	no-hub	Tot. Nodes
A2M	non local hub	R2	Peripheral nodes	151	0.53775	PARTY	0.497873	0.256005			371	147	175	39	732
ABAT	non local hub	R3	Non-hub connectors	427	0.356689	DATE	0.736954	-1.62471
ABCA3	non local hub	R3	Non-hub connectors	385	0.324431	DATE	0.759008	-2.00809
ABLIM3	non local hub	R4	Non-hub kinless nodes	85	0.013432	DATE	0.980069	-1.08412
ACSBG1	non local hub	R3	Non-hub connectors	243	0.344325	DATE	0.677488	-2.65985
ADAP2	non local hub	R2	Peripheral nodes	110	0.749692	PARTY	0.140165	0.185472
ADCYAP1R1	non local hub	R3	Non-hub connectors	397	0.335678	DATE	0.714839	-1.71416
ADORA2B	non local hub	R4	Non-hub kinless nodes	205	-0.337288	FIGHT CLUB	0.928019	-3.14959
ADORA3	non local hub	R2	Peripheral nodes	122	0.741238	PARTY	0.21634	0.270111
AEBP1	non local hub	R2	Peripheral nodes	163	0.547322	PARTY	0.536264	0.312431
AF520793	non local hub	R4	Non-hub kinless nodes	136	0.190795	DATE	0.99654	-1.14055
AGPAT9	non local hub	R4	Non-hub kinless nodes	248	-0.339789	FIGHT CLUB	0.9395	-3.07127
AGT	non local hub	R3	Non-hub connectors	397	0.350631	DATE	0.770952	-1.99531
AIF1	non local hub	R2	Peripheral nodes	125	0.745808	PARTY	0.239616	0.284218
AIF1L	non local hub	R3	Non-hub connectors	391	0.308005	DATE	0.691989	-1.65026
AIM1	non local hub	R4	Non-hub kinless nodes	140	-0.079632	FIGHT CLUB	0.985255	-1.01359
AK055981	non local hub	R4	Non-hub kinless nodes	163	0.473203	DATE	0.989123	-1.01359
AKR1B10	non local hub	R1	Ultra-peripheral nodes	3	0.748424	no hub	0	-1.21108
AKR1C1	non local hub	R4	Non-hub kinless nodes	9	0.464697	DATE	0.802469	-1.19698
AKR1C2	non local hub	R4	Non-hub kinless nodes	19	-0.155219	FIGHT CLUB	0.955679	-1.19698
AKR1C3	non local hub	R1	Ultra-peripheral nodes	3	0.87655	no hub	0	-1.21108
ALDH1A3	non local hub	R3	Non-hub connectors	2	-0.009994	no hub	0.75	-1.2393
ALDH5A1	non local hub	R3	Non-hub connectors	382	0.277194	DATE	0.686165	-1.6886
ALPK2	non local hub	R4	Non-hub kinless nodes	114	-0.269155	FIGHT CLUB	0.999307	-1.21108
AMER2	non local hub	R4	Non-hub kinless nodes	333	0.479223	DATE	0.820713	-2.62151
AMIGO2	non local hub	R4	Non-hub kinless nodes	340	-0.287001	FIGHT CLUB	0.915216	-2.57525
ANK2	non local hub	R3	Non-hub connectors	401	0.339882	DATE	0.730947	-1.76528
ANKRD20A1	non local hub	R4	Non-hub kinless nodes	129	0.280679	DATE	0.986479	-1.0418
ANLN	non local hub	R4	Non-hub kinless nodes	280	-0.295355	FIGHT CLUB	0.928253	-2.88853
ANXA2P3	non local hub	R4	Non-hub kinless nodes	220	-0.295805	FIGHT CLUB	0.917996	-3.04516
ANXA3	non local hub	R1	Ultra-peripheral nodes	2	0.732561	no hub	0	-1.22519
AOX1	non local hub	R4	Non-hub kinless nodes	82	-0.056218	FIGHT CLUB	0.985128	-1.11234
APBA2	non local hub	R3	Non-hub connectors	304	0.340078	DATE	0.629664	-2.05921
APCDD1	non local hub	R4	Non-hub kinless nodes	75	0.465978	DATE	0.991289	-1.15466
APOBEC3B	non local hub	R4	Non-hub kinless nodes	326	-0.304391	FIGHT CLUB	0.923783	-2.69273
APOC1	non local hub	R2	Peripheral nodes	125	0.742273	PARTY	0.2256	0.298325
APOD	non local hub	R1	Ultra-peripheral nodes	79	0.755309	PARTY	0.025156	-0.153087
APOE	non local hub	R3	Non-hub connectors	199	0.563202	PARTY	0.642408	0.425284
AQP1	non local hub	R2	Peripheral nodes	107	0.788636	PARTY	0.091274	0.185472
AQP4	non local hub	R3	Non-hub connectors	313	0.530036	PARTY	0.785391	0.792056
ARC	non local hub	R3	Non-hub connectors	277	0.303676	DATE	0.674647	-2.40426
ARHGAP11A	non local hub	R3	Non-hub connectors	178	-0.502322	FIGHT CLUB	0.703036	0.114939
ARHGAP18	non local hub	R4	Non-hub kinless nodes	45	-0.410223	FIGHT CLUB	0.982222	-1.16876
ARHGEF4	non local hub	R3	Non-hub connectors	168	0.534635	PARTY	0.71301	0.016193
ARNT2	non local hub	R3	Non-hub connectors	344	0.328174	DATE	0.68848	-1.96975
ASCL1	non local hub	R3	Non-hub connectors	410	0.296044	DATE	0.714688	-1.62471
ASRGL1	non local hub	R3	Non-hub connectors	383	0.283453	DATE	0.67005	-1.61193
ASTN1	non local hub	R4	Non-hub kinless nodes	312	0.48173	DATE	0.834309	0.538137
ATCAY	non local hub	R3	Non-hub connectors	297	0.271754	DATE	0.664615	-2.22535
ATP1A2	non local hub	R3	Non-hub connectors	236	0.602496	PARTY	0.64809	0.721523
ATP1B2	non local hub	R3	Non-hub connectors	431	0.335998	DATE	0.782511	-1.85474
ATP6V0E2	non local hub	R3	Non-hub connectors	346	0.270092	DATE	0.679107	-1.91864
ATP6V1G2	non local hub	R4	Non-hub kinless nodes	124	0.438462	DATE	0.989009	-1.07002
ATP8B1	non local hub	R4	Non-hub kinless nodes	47	0.079137	DATE	0.992757	-1.19698
AXL	non local hub	R4	Non-hub kinless nodes	312	-0.217464	FIGHT CLUB	0.918629	-2.70578
B3GAT1	non local hub	R3	Non-hub connectors	450	0.327381	DATE	0.760988	-1.61193
BAALC	non local hub	R3	Non-hub connectors	387	0.310406	DATE	0.697073	-1.70138
BAG2	non local hub	R4	Non-hub kinless nodes	343	-0.337556	FIGHT CLUB	0.932673	-2.70578
BAI2	non local hub	R3	Non-hub connectors	435	0.302356	DATE	0.732461	-1.54803
BAI3	non local hub	R3	Non-hub connectors	449	0.320157	DATE	0.748885	-1.54803
BBOX1	non local hub	R3	Non-hub connectors	285	0.550654	PARTY	0.772287	0.665097
BC017398	non local hub	R4	Non-hub kinless nodes	51	-0.414302	FIGHT CLUB	0.990388	-1.18287
BCAN	non local hub	R3	Non-hub connectors	457	0.297226	DATE	0.7576	-1.54803
BCAR3	non local hub	R4	Non-hub kinless nodes	308	-0.274963	FIGHT CLUB	0.914615	-2.69273
BDKRB1	non local hub	R3	Non-hub connectors	15	0.436764	DATE	0.715556	-1.14055
BDNF	non local hub	R4	Non-hub kinless nodes	170	-0.36979	FIGHT CLUB	0.938962	-3.31928
BEX2	non local hub	R3	Non-hub connectors	67	0.390061	DATE	0.643573	-0.689138
BICC1	non local hub	R4	Non-hub kinless nodes	384	-0.311548	FIGHT CLUB	0.925232	-2.49694
BMP7	non local hub	R3	Non-hub connectors	411	0.295726	DATE	0.716074	-1.62471
BMPR1B	non local hub	R4	Non-hub kinless nodes	205	0.438303	DATE	0.938108	-0.533965
BNC2	non local hub	R4	Non-hub kinless nodes	408	-0.260691	FIGHT CLUB	0.923293	-2.39251
BRINP3	non local hub	R2	Peripheral nodes	10	0.755673	PARTY	0.19	-1.12644
BTG2	non local hub	R3	Non-hub connectors	422	0.262068	DATE	0.725742	-1.59915
C11orf96	non local hub	R4	Non-hub kinless nodes	202	0.316391	DATE	0.968238	-0.745564
C12orf75	non local hub	R4	Non-hub kinless nodes	376	-0.29947	FIGHT CLUB	0.929267	-2.5622
C15orf59	non local hub	R3	Non-hub connectors	264	0.410135	DATE	0.632691	-2.3787
C1orf226	non local hub	R4	Non-hub kinless nodes	93	0.262409	DATE	0.99815	-1.19698
C1orf54	non local hub	R3	Non-hub connectors	396	0.282767	DATE	0.752519	-1.90586
C1orf61	non local hub	R3	Non-hub connectors	501	0.310219	DATE	0.798308	-1.54803
C1QA	non local hub	R2	Peripheral nodes	121	0.738063	PARTY	0.232566	0.241898
C1QB	non local hub	R2	Peripheral nodes	126	0.72751	PARTY	0.251638	0.284218
C1QC	non local hub	R2	Peripheral nodes	131	0.72839	PARTY	0.282035	0.312431
C21orf62	non local hub	R3	Non-hub connectors	353	0.397462	DATE	0.742868	-2.13589
C2orf72	non local hub	R3	Non-hub connectors	326	0.395394	DATE	0.768066	-2.41704
C2orf80	non local hub	R3	Non-hub connectors	285	0.300385	DATE	0.660745	-2.30202
C3AR1	non local hub	R2	Peripheral nodes	115	0.69326	PARTY	0.182155	0.213685
C3orf70	non local hub	R3	Non-hub connectors	452	0.341749	DATE	0.754405	-1.56081
C4A	non local hub	R2	Peripheral nodes	148	0.566028	PARTY	0.417047	0.340645
C4orf19	non local hub	R4	Non-hub kinless nodes	117	0.471326	DATE	0.978888	-1.01359
C5orf46	non local hub	R4	Non-hub kinless nodes	5	0.431088	DATE	0.96	-1.2393
C8orf46	non local hub	R3	Non-hub connectors	263	0.375297	DATE	0.634504	-2.39148
C9orf3	non local hub	R4	Non-hub kinless nodes	136	-0.19692	FIGHT CLUB	0.993458	-1.09823
CA2	non local hub	R2	Peripheral nodes	74	0.753351	PARTY	0.13057	-0.280046
CADM2	non local hub	R3	Non-hub connectors	227	0.403616	DATE	0.625046	-2.64707
CAV1	non local hub	R4	Non-hub kinless nodes	245	-0.27248	FIGHT CLUB	0.929613	-3.01906
CCDC184	non local hub	R4	Non-hub kinless nodes	201	0.437212	DATE	0.986906	-0.92895
CCL3	non local hub	R1	Ultra-peripheral nodes	69	0.806238	PARTY	0	-0.280046
CCND2	non local hub	R2	Peripheral nodes	283	0.328226	DATE	0.563373	-2.03365
CCPG1	non local hub	R4	Non-hub kinless nodes	211	-0.315067	FIGHT CLUB	0.919139	-3.08433
CD109	non local hub	R4	Non-hub kinless nodes	328	-0.271209	FIGHT CLUB	0.921327	-2.66662
CD14	non local hub	R2	Peripheral nodes	131	0.7346	PARTY	0.282035	0.312431
CD163	non local hub	R2	Peripheral nodes	109	0.701509	PARTY	0.15832	0.157259
CD200	non local hub	R4	Non-hub kinless nodes	155	0.531519	PARTY	0.964995	-0.844311
CD55	non local hub	R4	Non-hub kinless nodes	206	-0.240043	FIGHT CLUB	0.923438	-3.12348
CD70	non local hub	R4	Non-hub kinless nodes	40	-0.033057	FIGHT CLUB	0.9775	-1.16876
CD93	non local hub	R2	Peripheral nodes	102	0.736211	PARTY	0.168685	0.058512
CDC42EP3	non local hub	R4	Non-hub kinless nodes	363	-0.317139	FIGHT CLUB	0.92411	-2.5622
CDC6	non local hub	R3	Non-hub connectors	201	-0.548051	FIGHT CLUB	0.683943	0.340645
CDH10	non local hub	R4	Non-hub kinless nodes	192	0.411039	DATE	0.989149	-0.97127
CDH5	non local hub	R4	Non-hub kinless nodes	36	0.687421	PARTY	0.950617	-1.14055
CEBPA	non local hub	R4	Non-hub kinless nodes	187	0.476136	DATE	0.826017	-0.153087
CELF2	non local hub	R3	Non-hub connectors	306	0.320746	DATE	0.642349	-2.08477
CELSR2	non local hub	R3	Non-hub connectors	353	0.250251	DATE	0.675778	-1.85474
CENPW	non local hub	R4	Non-hub kinless nodes	258	-0.327032	FIGHT CLUB	0.934559	-3.00601
CEP55	non local hub	R4	Non-hub kinless nodes	325	-0.40709	FIGHT CLUB	0.957501	-2.99295
CERS1	non local hub	R3	Non-hub connectors	472	0.330158	DATE	0.792512	-1.67582
CHD7	non local hub	R3	Non-hub connectors	377	0.259694	DATE	0.715744	-1.85474
CHI3L2	non local hub	R2	Peripheral nodes	96	0.751587	PARTY	0.061523	0.058512
CHL1-AS2	non local hub	R4	Non-hub kinless nodes	82	0.440176	DATE	0.974866	-1.07002
CHL1	non local hub	R3	Non-hub connectors	213	0.2492	DATE	0.671935	-2.86433
CHST11	non local hub	R3	Non-hub connectors	222	0.276413	DATE	0.646457	-2.73653
CITED1	non local hub	R3	Non-hub connectors	315	0.283721	DATE	0.651338	-2.04643
CKB	non local hub	R3	Non-hub connectors	246	0.279426	DATE	0.628198	-2.5065
CLDN5	non local hub	R2	Peripheral nodes	137	0.704213	PARTY	0.295381	0.368858
CLEC5A	non local hub	R1	Ultra-peripheral nodes	72	0.744298	PARTY	0.027585	-0.251833
CLIP2	non local hub	R3	Non-hub connectors	397	0.282083	DATE	0.735954	-1.8164
CLMP	non local hub	R4	Non-hub kinless nodes	290	-0.24166	FIGHT CLUB	0.929501	-2.86242
CNGA3	non local hub	R2	Peripheral nodes	42	0.750773	PARTY	0.419501	-0.801991
CNN2	non local hub	R4	Non-hub kinless nodes	425	-0.2826	FIGHT CLUB	0.926782	-2.3664
CNR1	non local hub	R4	Non-hub kinless nodes	18	0.413095	DATE	0.848765	-1.15466
COBL	non local hub	R3	Non-hub connectors	221	0.508882	PARTY	0.786982	0.185472
COL12A1	non local hub	R4	Non-hub kinless nodes	314	-0.206723	FIGHT CLUB	0.906528	-2.61441
COL1A1	non local hub	R4	Non-hub kinless nodes	93	0.024342	DATE	0.970401	-1.0277
COL1A2	non local hub	R3	Non-hub connectors	20	0.303801	DATE	0.7975	-1.12644
COL5A1	non local hub	R4	Non-hub kinless nodes	198	-0.205696	FIGHT CLUB	0.911208	-3.09738
COL6A2	non local hub	R4	Non-hub kinless nodes	89	0.027132	DATE	0.975256	-1.05591
COL6A3	non local hub	R4	Non-hub kinless nodes	17	-0.128889	FIGHT CLUB	0.944637	-1.19698
COL8A1	non local hub	R4	Non-hub kinless nodes	46	0.002455	DATE	0.988185	-1.18287
COL9A3	non local hub	R1	Ultra-peripheral nodes	2	0.782178	no hub	0	-1.22519
COLEC12	non local hub	R1	Ultra-peripheral nodes	1	0.717974	no hub	0	-1.2393
COLGALT2	non local hub	R3	Non-hub connectors	272	0.229706	DATE	0.687716	-2.48094
CORO2B	non local hub	R3	Non-hub connectors	342	0.277711	DATE	0.640701	-1.80362
CPA4	non local hub	R4	Non-hub kinless nodes	77	-0.08136	FIGHT CLUB	0.983134	-1.11234
CPE	non local hub	R4	Non-hub kinless nodes	69	0.390668	DATE	0.982987	-1.12644
CPLX1	non local hub	R4	Non-hub kinless nodes	118	0.363527	DATE	0.995404	-1.14055
CPNE4	non local hub	R4	Non-hub kinless nodes	68	0.34401	DATE	0.921929	-0.985377
CPNE5	non local hub	R4	Non-hub kinless nodes	229	0.448729	DATE	0.979234	-0.787884
CPS1	non local hub	R4	Non-hub kinless nodes	67	-0.315729	FIGHT CLUB	0.994431	-1.18287
CPVL	non local hub	R4	Non-hub kinless nodes	54	0.103343	DATE	0.994513	-1.19698
CPXM1	non local hub	R3	Non-hub connectors	324	0.326846	DATE	0.673973	-2.05921
CRB1	non local hub	R3	Non-hub connectors	362	0.306816	DATE	0.666669	-1.7525
CRISPLD1	non local hub	R4	Non-hub kinless nodes	59	0.383462	DATE	0.995404	-1.19698
CRMP1	non local hub	R3	Non-hub connectors	421	0.284405	DATE	0.721938	-1.58637
CRYAB	non local hub	R4	Non-hub kinless nodes	90	0.44264	DATE	0.865556	-0.787884
CRYL1	non local hub	R4	Non-hub kinless nodes	402	0.378742	DATE	0.8148	-2.21257
CSAG2	non local hub	R1	Ultra-peripheral nodes	5	0.853	PARTY	0	-1.18287
CSPG5	non local hub	R3	Non-hub connectors	490	0.305207	DATE	0.78915	-1.54803
CST3	non local hub	R3	Non-hub connectors	322	0.355265	DATE	0.731019	-2.28924
CTGF	non local hub	R4	Non-hub kinless nodes	102	-0.355269	FIGHT CLUB	0.965302	-0.985377
CTNNA2	non local hub	R2	Peripheral nodes	84	0.807375	PARTY	0.070153	-0.110767
CTNND2	non local hub	R3	Non-hub connectors	381	0.321365	DATE	0.704817	-1.77806
CX3CL1	non local hub	R3	Non-hub connectors	266	0.296711	DATE	0.694598	-2.54484
CX3CR1	non local hub	R2	Peripheral nodes	115	0.761676	PARTY	0.182155	0.213685
CXCL16	non local hub	R3	Non-hub connectors	169	0.508898	PARTY	0.697174	0.058512
CXCR4	non local hub	R4	Non-hub kinless nodes	121	0.525754	PARTY	0.946452	-0.858417
CXXC4	non local hub	R2	Peripheral nodes	292	0.394373	DATE	0.620004	-2.12311
CYFIP2	non local hub	R3	Non-hub connectors	325	0.259947	DATE	0.682944	-2.08477
CYP1B1	non local hub	R4	Non-hub kinless nodes	12	0.128093	DATE	0.9375	-1.21108
CYR61	non local hub	R4	Non-hub kinless nodes	254	-0.324995	FIGHT CLUB	0.936512	-3.03211
DAB2	non local hub	R4	Non-hub kinless nodes	178	-0.156757	FIGHT CLUB	0.951995	-0.703244
DCBLD1	non local hub	R4	Non-hub kinless nodes	181	-0.238331	FIGHT CLUB	0.897317	-3.11043
DCHS1	non local hub	R4	Non-hub kinless nodes	157	0.45914	DATE	0.996714	-1.12644
DCLK1	non local hub	R3	Non-hub connectors	259	0.351761	DATE	0.632549	-2.41704
DCX	non local hub	R3	Non-hub connectors	19	0.673396	PARTY	0.722992	-1.11234
DDX25	non local hub	R4	Non-hub kinless nodes	74	0.440704	DATE	0.885866	-0.900737
DENND2A	non local hub	R4	Non-hub kinless nodes	216	0.407969	DATE	0.994513	-1.0277
DEPDC1	non local hub	R4	Non-hub kinless nodes	267	-0.411241	FIGHT CLUB	0.959096	-3.16264
DEPDC7	non local hub	R4	Non-hub kinless nodes	168	-0.278781	FIGHT CLUB	0.918367	-3.24096
DLL1	non local hub	R3	Non-hub connectors	288	0.325156	DATE	0.626543	-2.17423
DNALI1	non local hub	R4	Non-hub kinless nodes	239	0.398569	DATE	0.939059	-0.421112
DOK5	non local hub	R4	Non-hub kinless nodes	5	0.725575	PARTY	0.84	-1.22519
DPP6	non local hub	R3	Non-hub connectors	443	0.361352	DATE	0.779545	-1.76528
DPYSL5	non local hub	R3	Non-hub connectors	296	0.27537	DATE	0.693024	-2.32758
DRAXIN	non local hub	R4	Non-hub kinless nodes	117	0.295533	DATE	0.989481	-1.08412
DSCAM	non local hub	R3	Non-hub connectors	17	0.656679	PARTY	0.778547	-1.14055
DTNA	non local hub	R3	Non-hub connectors	401	0.386586	DATE	0.798509	-2.12311
DUXAP10	non local hub	R4	Non-hub kinless nodes	7	-0.0746	FIGHT CLUB	0.918367	-1.22519
ECM1	non local hub	R4	Non-hub kinless nodes	243	-0.270673	FIGHT CLUB	0.909753	-2.91463
EDIL3	non local hub	R4	Non-hub kinless nodes	255	-0.211752	FIGHT CLUB	0.904022	-2.83632
EDN1	non local hub	R4	Non-hub kinless nodes	29	0.340439	DATE	0.970273	-1.18287
EDNRB	non local hub	R3	Non-hub connectors	242	0.320235	DATE	0.625982	-2.53206
EFS	non local hub	R4	Non-hub kinless nodes	44	0.43591	DATE	0.997934	-1.22519
ELAVL3	non local hub	R3	Non-hub connectors	350	0.307372	DATE	0.676727	-1.8803
ELF4	non local hub	R4	Non-hub kinless nodes	466	-0.280097	FIGHT CLUB	0.932578	-2.28809
ELL2	non local hub	R4	Non-hub kinless nodes	189	-0.246736	FIGHT CLUB	0.912209	-3.13654
ELOVL2	non local hub	R4	Non-hub kinless nodes	95	0.450183	DATE	0.984044	-1.08412
ENHO	non local hub	R4	Non-hub kinless nodes	69	0.681477	PARTY	0.989708	-1.15466
EOGT	non local hub	R4	Non-hub kinless nodes	272	-0.292308	FIGHT CLUB	0.911319	-2.81021
EPHA2	non local hub	R4	Non-hub kinless nodes	121	-0.200453	FIGHT CLUB	0.986613	-1.05591
EVA1A	non local hub	R4	Non-hub kinless nodes	443	-0.289301	FIGHT CLUB	0.926624	-2.30114
EYA2	non local hub	R2	Peripheral nodes	229	0.356118	DATE	0.615492	-2.60873
F13A1	non local hub	R1	Ultra-peripheral nodes	34	0.761004	PARTY	0	-0.773778
FABP7	non local hub	R3	Non-hub connectors	418	0.281601	DATE	0.715385	-1.57359
FAM107A	non local hub	R2	Peripheral nodes	173	0.643319	PARTY	0.469545	0.52403
FAM131B	non local hub	R3	Non-hub connectors	360	0.282693	DATE	0.685154	-1.84196
FAM149A	non local hub	R3	Non-hub connectors	315	0.362855	DATE	0.658796	-2.07199
FAM181B	non local hub	R3	Non-hub connectors	459	0.289788	DATE	0.759708	-1.54803
FAM19A5	non local hub	R4	Non-hub kinless nodes	200	0.393806	DATE	0.953775	-0.646818
FAM213A	non local hub	R4	Non-hub kinless nodes	55	0.437081	DATE	0.998678	-1.22519
FAM228B	non local hub	R4	Non-hub kinless nodes	311	0.497564	DATE	0.825271	0.580457
FAM69C	non local hub	R2	Peripheral nodes	156	0.666925	PARTY	0.447074	0.382964
FAM84A	non local hub	R4	Non-hub kinless nodes	130	0.42938	DATE	0.982899	-1.01359
FAM84A	non local hub	R4	Non-hub kinless nodes	96	0.432806	DATE	0.991211	-1.12644
FAP	non local hub	R4	Non-hub kinless nodes	23	0.222297	DATE	0.907372	-1.15466
FAR2P2	non local hub	R2	Peripheral nodes	97	0.784151	PARTY	0.119885	0.030299
FAT3	non local hub	R3	Non-hub connectors	260	0.336487	DATE	0.644601	-2.4426
FAT4	non local hub	R4	Non-hub kinless nodes	295	-0.221676	FIGHT CLUB	0.894099	-2.61441
FBN1	non local hub	R4	Non-hub kinless nodes	342	-0.204224	FIGHT CLUB	0.912785	-2.54915
FCER1G	non local hub	R2	Peripheral nodes	132	0.724913	PARTY	0.26716	0.340645
FCGBP	non local hub	R2	Peripheral nodes	109	0.748877	PARTY	0.141402	0.171365
FCGR1A	non local hub	R2	Peripheral nodes	125	0.744098	PARTY	0.211456	0.312431
FCGR1B	non local hub	R2	Peripheral nodes	126	0.739351	PARTY	0.237843	0.298325
FCGR3A	non local hub	R2	Peripheral nodes	121	0.742348	PARTY	0.218018	0.256005
FCGRT	non local hub	R3	Non-hub connectors	207	0.528859	PARTY	0.742701	0.227792
FEZ1	non local hub	R3	Non-hub connectors	364	0.312553	DATE	0.663982	-1.72694
FGF1	non local hub	R2	Peripheral nodes	93	0.696161	PARTY	0.084172	0.002086
FGF13	non local hub	R3	Non-hub connectors	2	-0.722911	no hub	0.75	-1.2393
FGFBP3	non local hub	R4	Non-hub kinless nodes	63	0.397172	DATE	0.95742	-1.07002
FGL2	non local hub	R2	Peripheral nodes	82	0.787635	PARTY	0.071832	-0.13898
FHL2	non local hub	R4	Non-hub kinless nodes	421	-0.267989	FIGHT CLUB	0.918755	-2.30114
FIBIN	non local hub	R4	Non-hub kinless nodes	116	0.529616	PARTY	0.949762	-0.88663
FLNB	non local hub	R4	Non-hub kinless nodes	293	-0.277089	FIGHT CLUB	0.925451	-2.82326
FLRT3	non local hub	R3	Non-hub connectors	2	0.027015	no hub	0.75	-1.2393
FNDC4	non local hub	R3	Non-hub connectors	172	0.496519	DATE	0.75	-0.040234
FOS	non local hub	R4	Non-hub kinless nodes	150	0.329556	DATE	0.917822	-0.646818
FOSL1	non local hub	R4	Non-hub kinless nodes	370	-0.309307	FIGHT CLUB	0.931271	-2.60136
FREM2	non local hub	R3	Non-hub connectors	250	0.244964	DATE	0.681904	-2.62151
FXYD5	non local hub	R4	Non-hub kinless nodes	347	-0.258484	FIGHT CLUB	0.926617	-2.64052
FXYD6	non local hub	R3	Non-hub connectors	464	0.303966	DATE	0.764859	-1.54803
FZD3	non local hub	R3	Non-hub connectors	461	0.287175	DATE	0.761788	-1.54803
GAB2	non local hub	R4	Non-hub kinless nodes	190	0.444971	DATE	0.91	-0.449326
GAL3ST4	non local hub	R4	Non-hub kinless nodes	238	0.422657	DATE	0.974507	-0.717351
GALNT15	non local hub	R2	Peripheral nodes	85	0.684486	PARTY	0.091903	-0.110767
GALR1	non local hub	R4	Non-hub kinless nodes	76	0.49743	DATE	0.979051	-1.09823
GAP43	non local hub	R3	Non-hub connectors	286	0.380254	DATE	0.76379	-2.64707
GAREML	non local hub	R2	Peripheral nodes	291	0.312134	DATE	0.604528	-2.08477
GAS1	non local hub	R4	Non-hub kinless nodes	9	0.404166	DATE	0.950617	-1.22519
GAS2	non local hub	R1	Ultra-peripheral nodes	2	0.811284	no hub	0	-1.22519
GAS7	non local hub	R4	Non-hub kinless nodes	17	0.561917	PARTY	0.944637	-1.19698
GATS	non local hub	R4	Non-hub kinless nodes	249	0.457218	DATE	0.894179	-0.110767
GFAP	non local hub	R3	Non-hub connectors	234	0.559217	PARTY	0.691358	0.580457
GIMAP4	non local hub	R2	Peripheral nodes	99	0.776051	PARTY	0.136415	0.044406
GLDC	non local hub	R3	Non-hub connectors	354	0.27284	DATE	0.661368	-1.79084
GLIPR1	non local hub	R4	Non-hub kinless nodes	166	-0.221088	FIGHT CLUB	0.916388	-3.24096
GLT8D2	non local hub	R4	Non-hub kinless nodes	201	-0.234298	FIGHT CLUB	0.904854	-3.05822
GNAZ	non local hub	R2	Peripheral nodes	233	0.317787	DATE	0.580007	-2.49372
GNG4	non local hub	R4	Non-hub kinless nodes	124	0.282128	DATE	0.998959	-1.19698
GPM6A	non local hub	R3	Non-hub connectors	333	0.283402	DATE	0.653563	-1.91864
GPM6B	non local hub	R3	Non-hub connectors	435	0.283073	DATE	0.74422	-1.61193
GPR1	non local hub	R4	Non-hub kinless nodes	135	-0.280131	FIGHT CLUB	0.912209	-3.34539
GPR123	non local hub	R4	Non-hub kinless nodes	186	0.455496	DATE	0.973985	-0.830204
GPR155	non local hub	R3	Non-hub connectors	212	0.299696	DATE	0.64676	-2.81321
GPR176	non local hub	R4	Non-hub kinless nodes	281	-0.249567	FIGHT CLUB	0.920961	-2.83632
GPR19	non local hub	R2	Peripheral nodes	296	0.287847	DATE	0.617775	-2.08477
GPR34	non local hub	R2	Peripheral nodes	122	0.745569	PARTY	0.245095	0.241898
GPR37L1	non local hub	R4	Non-hub kinless nodes	191	0.406322	DATE	0.941997	-0.604498
GPR37L1	non local hub	R4	Non-hub kinless nodes	88	0.573495	PARTY	0.931689	-0.92895
GPR56	non local hub	R2	Peripheral nodes	278	0.368378	DATE	0.527962	-1.98253
GPRASP1	non local hub	R2	Peripheral nodes	114	0.7155	PARTY	0.215066	0.171365
GPRC5A	non local hub	R3	Non-hub connectors	13	0.406697	DATE	0.786982	-1.16876
GPRC5B	non local hub	R3	Non-hub connectors	415	0.334268	DATE	0.765417	-1.85474
GPX8	non local hub	R4	Non-hub kinless nodes	361	-0.347518	FIGHT CLUB	0.924793	-2.57525
GRIA2	non local hub	R3	Non-hub connectors	408	0.301158	DATE	0.711884	-1.62471
GRIA3	non local hub	R2	Peripheral nodes	286	0.4132	DATE	0.581581	-2.05921
GRIK1	non local hub	R4	Non-hub kinless nodes	61	0.439834	DATE	0.954582	-1.07002
GULP1	non local hub	R4	Non-hub kinless nodes	71	-0.193209	FIGHT CLUB	0.995041	-1.18287
H19	non local hub	R1	Ultra-peripheral nodes	2	0.736241	no hub	0	-1.22519
HBA1	non local hub	R2	Peripheral nodes	122	0.728566	PARTY	0.259272	0.227792
HCLS1	non local hub	R1	Ultra-peripheral nodes	84	0.78973	PARTY	0.023668	-0.082554
HEPACAM	non local hub	R3	Non-hub connectors	400	0.348639	DATE	0.776744	-2.00809
HES5	non local hub	R2	Peripheral nodes	218	0.314762	DATE	0.62217	-2.71097
HES6	non local hub	R3	Non-hub connectors	331	0.292972	DATE	0.673962	-2.00809
HEY1	non local hub	R3	Non-hub connectors	361	0.323245	DATE	0.7259	-2.00809
HEY2	non local hub	R3	Non-hub connectors	278	0.267225	DATE	0.630441	-2.26369
HIST2H2BE	non local hub	R4	Non-hub kinless nodes	118	0.439645	DATE	0.994183	-1.12644
HLA-DQA1	non local hub	R1	Ultra-peripheral nodes	51	0.785555	PARTY	0	-0.533965
HLA-DRA	non local hub	R1	Ultra-peripheral nodes	65	0.796622	PARTY	0	-0.336473
HLA-DRB1	non local hub	R1	Ultra-peripheral nodes	76	0.799198	PARTY	0	-0.1813
HLA-DRB1	non local hub	R1	Ultra-peripheral nodes	75	0.805477	PARTY	0	-0.195407
HMMR	non local hub	R4	Non-hub kinless nodes	302	-0.357836	FIGHT CLUB	0.941571	-2.91463
HOPX	non local hub	R4	Non-hub kinless nodes	118	0.357768	DATE	0.943694	-0.858417
HOXB7	non local hub	R4	Non-hub kinless nodes	3	0.24877	no hub	0.888889	-1.2393
HOXC6	non local hub	R4	Non-hub kinless nodes	94	-0.439116	FIGHT CLUB	0.988683	-1.11234
HRK	non local hub	R4	Non-hub kinless nodes	84	0.401188	DATE	0.918367	-0.914844
HS3ST3A1	non local hub	R4	Non-hub kinless nodes	58	-0.3759	FIGHT CLUB	0.999703	-1.2393
ID4	non local hub	R3	Non-hub connectors	475	0.33039	DATE	0.779594	-1.57359
IGDCC4	non local hub	R3	Non-hub connectors	404	0.313462	DATE	0.727226	-1.72694
IGFBP2	non local hub	R4	Non-hub kinless nodes	138	0.19929	DATE	0.969754	-0.914844
IGFBP6	non local hub	R4	Non-hub kinless nodes	216	-0.223262	FIGHT CLUB	0.912209	-3.03211
IGFBPL1	non local hub	R2	Peripheral nodes	9	0.739927	PARTY	0.395062	-1.15466
IGHG1	non local hub	R4	Non-hub kinless nodes	236	-0.281383	FIGHT CLUB	0.90432	-2.91463
IGSF11	non local hub	R3	Non-hub connectors	451	0.333214	DATE	0.762046	-1.61193
IL13RA1	non local hub	R4	Non-hub kinless nodes	269	-0.322177	FIGHT CLUB	0.936098	-2.9799
IL15	non local hub	R4	Non-hub kinless nodes	266	-0.290909	FIGHT CLUB	0.914014	-2.84937
IL17D	non local hub	R4	Non-hub kinless nodes	328	0.454525	DATE	0.804571	-2.57039
IL1R1	non local hub	R4	Non-hub kinless nodes	145	-0.186014	FIGHT CLUB	0.98459	-0.999483
IL33	non local hub	R3	Non-hub connectors	12	0.620117	PARTY	0.659722	-1.15466
IL6	non local hub	R3	Non-hub connectors	2	0.779092	no hub	0.75	-1.2393
IL7R	non local hub	R4	Non-hub kinless nodes	168	-0.274265	FIGHT CLUB	0.928253	-3.28012
INHBA	non local hub	R4	Non-hub kinless nodes	6	0.003088	DATE	0.972222	-1.2393
INSM1	non local hub	R4	Non-hub kinless nodes	172	0.305142	DATE	0.989048	-0.999483
IRS1	non local hub	R4	Non-hub kinless nodes	267	-0.303852	FIGHT CLUB	0.923186	-2.90158
IRX3	non local hub	R4	Non-hub kinless nodes	243	-0.291944	FIGHT CLUB	0.928449	-3.01906
ITGA3	non local hub	R4	Non-hub kinless nodes	275	-0.305872	FIGHT CLUB	0.937045	-2.96685
ITGA4	non local hub	R4	Non-hub kinless nodes	7	0.525034	PARTY	0.918367	-1.22519
ITGA5	non local hub	R4	Non-hub kinless nodes	164	-0.10104	FIGHT CLUB	0.978584	-0.914844
ITGA7	non local hub	R4	Non-hub kinless nodes	108	0.307779	DATE	0.946416	-0.900737
ITM2A	non local hub	R2	Peripheral nodes	97	0.810221	PARTY	0.100436	0.044406
JAM2	non local hub	R4	Non-hub kinless nodes	107	0.317166	DATE	0.968469	-0.985377
KBTBD11	non local hub	R3	Non-hub connectors	329	0.359514	DATE	0.662965	-1.98253
KCNA2	non local hub	R3	Non-hub connectors	228	0.328229	DATE	0.649411	-2.69819
KCND2	non local hub	R3	Non-hub connectors	5	0.734886	PARTY	0.64	-1.21108
KCND3	non local hub	R3	Non-hub connectors	307	0.247316	DATE	0.689747	-2.23813
KCNH2	non local hub	R3	Non-hub connectors	315	0.25114	DATE	0.673469	-2.12311
KCNIP1	non local hub	R4	Non-hub kinless nodes	34	0.693058	PARTY	0.929931	-1.12644
KCNJ10	non local hub	R3	Non-hub connectors	327	0.399196	DATE	0.707011	-2.16145
KCNJ16	non local hub	R4	Non-hub kinless nodes	123	0.582697	PARTY	0.841298	-0.562178
KCNN2	non local hub	R4	Non-hub kinless nodes	197	0.439432	DATE	0.992553	-1.01359
KCNN4	non local hub	R4	Non-hub kinless nodes	67	-0.178795	FIGHT CLUB	0.996436	-1.19698
KCNQ2	non local hub	R3	Non-hub connectors	354	0.318961	DATE	0.711928	-1.99531
KDELR3	non local hub	R4	Non-hub kinless nodes	244	-0.358478	FIGHT CLUB	0.935434	-3.05822
KIAA0226L	non local hub	R3	Non-hub connectors	357	0.326935	DATE	0.68928	-1.8803
KIF1A	non local hub	R3	Non-hub connectors	266	0.402016	DATE	0.698739	-2.55762
KIF20A	non local hub	R3	Non-hub connectors	213	-0.491256	FIGHT CLUB	0.779585	0.157259
KIF5C	non local hub	R2	Peripheral nodes	278	0.313166	DATE	0.621642	-2.23813
KLF15	non local hub	R3	Non-hub connectors	477	0.323178	DATE	0.781439	-1.57359
KLF5	non local hub	R4	Non-hub kinless nodes	21	-0.373472	FIGHT CLUB	0.99093	-1.22519
KLHDC8A	non local hub	R3	Non-hub connectors	373	0.226771	DATE	0.718218	-1.89308
KLHDC9	non local hub	R3	Non-hub connectors	317	0.436252	DATE	0.754709	-2.41704
KRT18	non local hub	R4	Non-hub kinless nodes	28	0.214894	DATE	0.896684	-1.12644
KRT8	non local hub	R4	Non-hub kinless nodes	17	0.052276	DATE	0.913495	-1.18287
KRT80	non local hub	R4	Non-hub kinless nodes	19	0.423833	DATE	0.864266	-1.15466
KRT81	non local hub	R1	Ultra-peripheral nodes	2	0.726431	no hub	0	-1.22519
KRTAP1-5	non local hub	R1	Ultra-peripheral nodes	1	0.737364	no hub	0	-1.2393
KYNU	non local hub	R4	Non-hub kinless nodes	5	0.71962	PARTY	0.96	-1.2393
L1CAM	non local hub	R1	Ultra-peripheral nodes	1	0.717123	no hub	0	-1.2393
LACTB	non local hub	R4	Non-hub kinless nodes	376	-0.326392	FIGHT CLUB	0.930674	-2.57525
LAMB3	non local hub	R1	Ultra-peripheral nodes	1	0.747274	no hub	0	-1.2393
LAMP5	non local hub	R4	Non-hub kinless nodes	140	0.439118	DATE	0.998163	-1.16876
LAPTM5	non local hub	R1	Ultra-peripheral nodes	81	0.835831	PARTY	0	-0.110767
LGI1	non local hub	R1	Ultra-peripheral nodes	61	0.77292	PARTY	0	-0.392899
LHFPL3	non local hub	R3	Non-hub connectors	319	0.312041	DATE	0.656361	-2.03365
LHFPL4	non local hub	R3	Non-hub connectors	327	0.344252	DATE	0.637058	-1.90586
LHX2	non local hub	R4	Non-hub kinless nodes	86	0.367515	DATE	0.986479	-1.11234
LINC00086	non local hub	R4	Non-hub kinless nodes	56	0.561296	PARTY	0.968112	-1.11234
LINC00461	non local hub	R3	Non-hub connectors	243	0.270969	DATE	0.64394	-2.57039
LINC00844	non local hub	R2	Peripheral nodes	126	0.738766	PARTY	0.344671	0.185472
LINC00973	non local hub	R4	Non-hub kinless nodes	46	0.097704	DATE	0.969754	-1.14055
LINC01003	non local hub	R3	Non-hub connectors	345	0.286545	DATE	0.667288	-1.8803
LINC01158	non local hub	R3	Non-hub connectors	476	0.292413	DATE	0.776565	-1.54803
LINC01268	non local hub	R1	Ultra-peripheral nodes	1	0.743977	no hub	0	-1.2393
LINC01351	non local hub	R4	Non-hub kinless nodes	7	0.766443	PARTY	0.816327	-1.21108
LINGO1	non local hub	R3	Non-hub connectors	340	0.336996	DATE	0.677777	-1.95697
LIX1	non local hub	R2	Peripheral nodes	131	0.749976	PARTY	0.255929	0.340645
LMF1	non local hub	R3	Non-hub connectors	382	0.326118	DATE	0.73674	-1.91864
LMO1	non local hub	R4	Non-hub kinless nodes	181	0.321632	DATE	0.985226	-0.943057
LMO2	non local hub	R3	Non-hub connectors	434	0.294224	DATE	0.75	-1.65026
LOC100131262	non local hub	R4	Non-hub kinless nodes	371	-0.293695	FIGHT CLUB	0.924412	-2.53609
LOC100132891	non local hub	R4	Non-hub kinless nodes	5	-0.403294	FIGHT CLUB	0.96	-1.2393
LOC100506100	non local hub	R4	Non-hub kinless nodes	121	-0.349053	FIGHT CLUB	0.998907	-1.19698
LOC100506725	non local hub	R4	Non-hub kinless nodes	165	0.563724	PARTY	0.809587	-0.237726
LOC100996756	non local hub	R3	Non-hub connectors	222	0.343076	DATE	0.702926	-2.8771
LOC101927705	non local hub	R4	Non-hub kinless nodes	398	-0.306929	FIGHT CLUB	0.929067	-2.48388
LOC101927720	non local hub	R4	Non-hub kinless nodes	185	0.369278	DATE	0.995062	-1.07002
LOC101927886	non local hub	R2	Peripheral nodes	223	0.352023	DATE	0.577208	-2.57039
LOC101928916	non local hub	R4	Non-hub kinless nodes	44	-0.229952	FIGHT CLUB	0.981405	-1.16876
LOC101930608	non local hub	R3	Non-hub connectors	338	0.327371	DATE	0.670565	-1.94419
LOC102723918	non local hub	R3	Non-hub connectors	334	0.329237	DATE	0.662627	-1.94419
LOC102724229	non local hub	R4	Non-hub kinless nodes	136	0.319867	DATE	0.99654	-1.14055
LOC102724356	non local hub	R4	Non-hub kinless nodes	165	0.226597	DATE	0.977043	-0.900737
LOC339166	non local hub	R3	Non-hub connectors	415	0.294864	DATE	0.718972	-1.61193
LOC644172	non local hub	R3	Non-hub connectors	396	0.30613	DATE	0.742367	-1.85474
LOC645321	non local hub	R3	Non-hub connectors	382	0.341894	DATE	0.742085	-1.94419
LOC728392	non local hub	R3	Non-hub connectors	365	0.315536	DATE	0.714581	-1.93142
LOC729680	non local hub	R3	Non-hub connectors	251	0.359826	DATE	0.710719	-2.69819
LOX	non local hub	R4	Non-hub kinless nodes	128	-0.185753	FIGHT CLUB	0.982361	-1.01359
LOXL1-AS1	non local hub	R4	Non-hub kinless nodes	283	-0.241745	FIGHT CLUB	0.916043	-2.79716
LOXL1	non local hub	R4	Non-hub kinless nodes	125	-0.142312	FIGHT CLUB	0.9936	-1.11234
LOXL2	non local hub	R4	Non-hub kinless nodes	377	-0.257297	FIGHT CLUB	0.916407	-2.44472
LPHN3	non local hub	R3	Non-hub connectors	418	0.263321	DATE	0.728005	-1.63749
LPL	non local hub	R3	Non-hub connectors	299	0.377357	DATE	0.754992	-2.53206
LPPR5	non local hub	R4	Non-hub kinless nodes	16	0.646107	PARTY	0.859375	-1.16876
LRIG3	non local hub	R4	Non-hub kinless nodes	283	-0.251796	FIGHT CLUB	0.916043	-2.79716
LRP1B	non local hub	R3	Non-hub connectors	10	0.735152	PARTY	0.75	-1.18287
LRP4	non local hub	R3	Non-hub connectors	328	0.341034	DATE	0.674961	-2.03365
LRRC3B	non local hub	R4	Non-hub kinless nodes	136	0.524306	PARTY	0.966209	-0.900737
LRRC4	non local hub	R3	Non-hub connectors	286	0.389477	DATE	0.63832	-2.22535
LRRC4B	non local hub	R3	Non-hub connectors	325	0.304666	DATE	0.643683	-1.94419
LRRN1	non local hub	R2	Peripheral nodes	216	0.319458	DATE	0.585884	-2.64707
LRRN3	non local hub	R4	Non-hub kinless nodes	101	0.608216	PARTY	0.928536	-0.872524
LRRTM2	non local hub	R3	Non-hub connectors	416	0.304079	DATE	0.712642	-1.57359
LSAMP	non local hub	R4	Non-hub kinless nodes	213	0.380307	DATE	0.947078	-0.562178
LTF	non local hub	R1	Ultra-peripheral nodes	57	0.791159	PARTY	0	-0.449326
LUM	non local hub	R1	Ultra-peripheral nodes	2	0.734058	no hub	0	-1.22519
LY86	non local hub	R2	Peripheral nodes	129	0.712217	PARTY	0.312	0.256005
MAGEA1	non local hub	R1	Ultra-peripheral nodes	4	0.842374	no hub	0	-1.19698
MAGEA12	non local hub	R2	Peripheral nodes	7	0.835824	PARTY	0.489796	-1.18287
MAGEA2	non local hub	R1	Ultra-peripheral nodes	2	0.796916	no hub	0	-1.22519
MAGEA3	non local hub	R3	Non-hub connectors	10	0.354207	DATE	0.75	-1.18287
MAGEA6	non local hub	R4	Non-hub kinless nodes	16	-0.044056	FIGHT CLUB	0.902344	-1.18287
MAN1A1	non local hub	R4	Non-hub kinless nodes	34	0.132018	DATE	0.944637	-1.14055
MAN1C1	non local hub	R4	Non-hub kinless nodes	180	0.454112	DATE	0.8775	-0.364686
MAP2	non local hub	R3	Non-hub connectors	412	0.287466	DATE	0.712267	-1.59915
MAP6	non local hub	R3	Non-hub connectors	338	0.294005	DATE	0.66716	-1.93142
MAPT	non local hub	R3	Non-hub connectors	463	0.298778	DATE	0.770097	-1.58637
MARK1	non local hub	R3	Non-hub connectors	259	0.259062	DATE	0.703627	-2.62151
MASTL	non local hub	R4	Non-hub kinless nodes	240	-0.480219	FIGHT CLUB	0.976233	-3.38455
MEGF6	non local hub	R3	Non-hub connectors	2	-0.002082	no hub	0.75	-1.2393
MEOX2	non local hub	R4	Non-hub kinless nodes	30	0.439071	DATE	0.945556	-1.15466
MET	non local hub	R4	Non-hub kinless nodes	376	-0.249099	FIGHT CLUB	0.912849	-2.41862
METTL7B	non local hub	R2	Peripheral nodes	25	0.395095	DATE	0.2944	-0.957163
MFAP2	non local hub	R1	Ultra-peripheral nodes	2	0.717628	no hub	0	-1.22519
MICA	non local hub	R4	Non-hub kinless nodes	426	-0.297075	FIGHT CLUB	0.924569	-2.3403
MICAL2	non local hub	R4	Non-hub kinless nodes	287	-0.22674	FIGHT CLUB	0.924231	-2.83632
MICB	non local hub	R4	Non-hub kinless nodes	429	-0.291199	FIGHT CLUB	0.926886	-2.35335
MIR6787	non local hub	R1	Ultra-peripheral nodes	1	0.743246	no hub	0	-1.2393
MLC1	non local hub	R3	Non-hub connectors	499	0.315974	DATE	0.796688	-1.54803
MLPH	non local hub	R4	Non-hub kinless nodes	145	-0.242588	FIGHT CLUB	0.989298	-1.0418
MME	non local hub	R4	Non-hub kinless nodes	228	-0.26395	FIGHT CLUB	0.933037	-3.09738
MMP1	non local hub	R4	Non-hub kinless nodes	13	0.621813	PARTY	0.852071	-1.18287
MMP3	non local hub	R4	Non-hub kinless nodes	14	0.208894	DATE	0.816327	-1.16876
MOB3B	non local hub	R4	Non-hub kinless nodes	181	0.32976	DATE	0.983853	-0.92895
MPPED2	non local hub	R4	Non-hub kinless nodes	100	0.392048	DATE	0.9804	-1.05591
MS4A7	non local hub	R2	Peripheral nodes	122	0.731281	PARTY	0.245095	0.241898
MSC	non local hub	R4	Non-hub kinless nodes	13	-0.161035	FIGHT CLUB	0.946746	-1.21108
MSRB3	non local hub	R4	Non-hub kinless nodes	382	-0.23154	FIGHT CLUB	0.915566	-2.41862
MST4	non local hub	R1	Ultra-peripheral nodes	1	0.722067	no hub	0	-1.2393
MT1M	non local hub	R1	Ultra-peripheral nodes	72	0.784373	PARTY	0.027585	-0.251833
MT3	non local hub	R3	Non-hub connectors	360	0.436062	DATE	0.792469	-2.32758
MTFR2	non local hub	R4	Non-hub kinless nodes	326	-0.312252	FIGHT CLUB	0.936731	-2.79716
MVP	non local hub	R4	Non-hub kinless nodes	248	-0.220416	FIGHT CLUB	0.92033	-2.95379
MYBPC1	non local hub	R2	Peripheral nodes	94	0.775351	PARTY	0.103554	0.002086
MYH9	non local hub	R4	Non-hub kinless nodes	384	-0.261762	FIGHT CLUB	0.922356	-2.47083
MYOF	non local hub	R4	Non-hub kinless nodes	352	-0.263918	FIGHT CLUB	0.919292	-2.5622
NABP1	non local hub	R4	Non-hub kinless nodes	418	-0.265165	FIGHT CLUB	0.921654	-2.3403
NACAD	non local hub	R4	Non-hub kinless nodes	226	0.420359	DATE	0.963799	-0.646818
NAPSB	non local hub	R2	Peripheral nodes	105	0.750443	PARTY	0.146576	0.114939
NAT1	non local hub	R4	Non-hub kinless nodes	187	-0.287252	FIGHT CLUB	0.916612	-3.16264
NAT8L	non local hub	R3	Non-hub connectors	379	0.301222	DATE	0.748679	-1.99531
NCALD	non local hub	R3	Non-hub connectors	389	0.325819	DATE	0.674308	-1.58637
NCAM1	non local hub	R3	Non-hub connectors	380	0.339163	DATE	0.708968	-1.80362
NCAN	non local hub	R3	Non-hub connectors	502	0.327386	DATE	0.79911	-1.54803
NCEH1	non local hub	R4	Non-hub kinless nodes	332	-0.253436	FIGHT CLUB	0.903751	-2.52304
NDRG2	non local hub	R4	Non-hub kinless nodes	274	0.517183	PARTY	0.835886	0.312431
NDRG4	non local hub	R4	Non-hub kinless nodes	109	0.457223	DATE	0.821901	-0.604498
NEIL3	non local hub	R4	Non-hub kinless nodes	137	-0.422258	FIGHT CLUB	0.866802	-0.548072
NELL2	non local hub	R4	Non-hub kinless nodes	171	0.493795	DATE	0.975069	-0.872524
NES	non local hub	R3	Non-hub connectors	334	0.215576	DATE	0.706327	-2.11033
NEUROD1	non local hub	R4	Non-hub kinless nodes	61	0.422429	DATE	0.892502	-0.97127
NEXN	non local hub	R4	Non-hub kinless nodes	290	-0.203586	FIGHT CLUB	0.912057	-2.74494
NFIA	non local hub	R3	Non-hub connectors	434	0.291295	DATE	0.738347	-1.58637
NGF	non local hub	R4	Non-hub kinless nodes	5	0.439631	DATE	0.84	-1.22519
NIM1K	non local hub	R4	Non-hub kinless nodes	172	0.507689	PARTY	0.918841	-0.562178
NKAIN4	non local hub	R2	Peripheral nodes	83	0.70009	PARTY	0.247496	-0.237726
NLGN1	non local hub	R4	Non-hub kinless nodes	119	0.457975	DATE	0.997458	-1.16876
NLGN4X	non local hub	R4	Non-hub kinless nodes	96	0.455968	DATE	0.978733	-1.05591
NMB	non local hub	R2	Peripheral nodes	157	0.581539	PARTY	0.55272	0.227792
NME5	non local hub	R2	Peripheral nodes	165	0.522366	PARTY	0.610321	0.199578
NOL4	non local hub	R3	Non-hub connectors	255	0.37946	DATE	0.64	-2.46816
NOVA1	non local hub	R3	Non-hub connectors	386	0.256585	DATE	0.712415	-1.77806
NPAS3	non local hub	R3	Non-hub connectors	441	0.302005	DATE	0.746587	-1.58637
NPDC1	non local hub	R3	Non-hub connectors	246	0.343888	DATE	0.628198	-2.5065
NQO1	non local hub	R4	Non-hub kinless nodes	222	-0.32271	FIGHT CLUB	0.938621	-3.14959
NR2E1	non local hub	R4	Non-hub kinless nodes	182	0.489479	DATE	0.938866	-0.618605
NRCAM	non local hub	R4	Non-hub kinless nodes	195	0.407016	DATE	0.888889	-0.336473
NRXN1	non local hub	R4	Non-hub kinless nodes	145	0.538003	PARTY	0.945018	-0.773778
NRXN2	non local hub	R3	Non-hub connectors	297	0.376531	DATE	0.706141	-2.36592
NSG1	non local hub	R4	Non-hub kinless nodes	50	0.49987	DATE	0.8556	-0.985377
NT5DC1	non local hub	R4	Non-hub kinless nodes	381	-0.260042	FIGHT CLUB	0.918153	-2.44472
NTN4	non local hub	R4	Non-hub kinless nodes	11	0.33496	DATE	0.991736	-1.2393
NTRK2	non local hub	R2	Peripheral nodes	170	0.622999	PARTY	0.542388	0.368858
NUS1	non local hub	R4	Non-hub kinless nodes	389	-0.421182	FIGHT CLUB	0.958757	-2.83632
NXPH1	non local hub	R3	Non-hub connectors	259	0.331816	DATE	0.655581	-2.48094
OLFM1	non local hub	R4	Non-hub kinless nodes	141	0.448293	DATE	0.987123	-1.0277
OLIG1	non local hub	R4	Non-hub kinless nodes	512	0.305949	DATE	0.806881	-1.54803
OLIG2	non local hub	R3	Non-hub connectors	443	0.297096	DATE	0.744325	-1.56081
P2RY12	non local hub	R2	Peripheral nodes	76	0.81244	PARTY	0.077389	-0.22362
PALD1	non local hub	R4	Non-hub kinless nodes	275	0.474516	DATE	0.842896	0.284218
PALM	non local hub	R4	Non-hub kinless nodes	166	0.274853	DATE	0.962839	-0.801991
PAPSS2	non local hub	R1	Ultra-peripheral nodes	1	0.711759	no hub	0	-1.2393
PAQR6	non local hub	R3	Non-hub connectors	247	0.586225	PARTY	0.701274	0.65099
PAWR	non local hub	R4	Non-hub kinless nodes	357	-0.287785	FIGHT CLUB	0.927689	-2.61441
PCDH17	non local hub	R3	Non-hub connectors	316	0.380947	DATE	0.626973	-1.95697
PCDH19	non local hub	R3	Non-hub connectors	348	0.270588	DATE	0.659722	-1.82918
PCDH8	non local hub	R4	Non-hub kinless nodes	123	0.369923	DATE	0.987045	-1.05591
PCDH9	non local hub	R4	Non-hub kinless nodes	87	0.397491	DATE	0.947153	-0.97127
PCDHA1	non local hub	R4	Non-hub kinless nodes	125	0.306808	DATE	0.992256	-1.09823
PCSK1N	non local hub	R3	Non-hub connectors	460	0.335995	DATE	0.769182	-1.59915
PDE1C	non local hub	R4	Non-hub kinless nodes	3	0.758139	no hub	0.888889	-1.2393
PDE4B	non local hub	R3	Non-hub connectors	443	0.319349	DATE	0.744325	-1.56081
PDE8B	non local hub	R4	Non-hub kinless nodes	145	0.572553	PARTY	0.811225	-0.364686
PDLIM1	non local hub	R4	Non-hub kinless nodes	17	0.235099	DATE	0.944637	-1.19698
PDPN	non local hub	R4	Non-hub kinless nodes	93	0.340342	DATE	0.949011	-0.957163
PDZD4	non local hub	R3	Non-hub connectors	327	0.318468	DATE	0.669463	-2.02087
PDZRN4	non local hub	R3	Non-hub connectors	2	0.754617	no hub	0.75	-1.2393
PEG3-AS1	non local hub	R4	Non-hub kinless nodes	192	0.365637	DATE	0.983046	-0.900737
PEG3	non local hub	R4	Non-hub kinless nodes	188	0.362161	DATE	0.988683	-0.97127
PERP	non local hub	R4	Non-hub kinless nodes	380	-0.315612	FIGHT CLUB	0.920713	-2.47083
PHACTR2	non local hub	R4	Non-hub kinless nodes	265	-0.24952	FIGHT CLUB	0.908864	-2.82326
PHACTR3	non local hub	R1	Ultra-peripheral nodes	68	0.785167	PARTY	0.029196	-0.308259
PHLDA2	non local hub	R4	Non-hub kinless nodes	230	-0.31091	FIGHT CLUB	0.924972	-3.04516
PHYHIPL	non local hub	R3	Non-hub connectors	394	0.389689	DATE	0.78427	-2.08477
PIPOX	non local hub	R4	Non-hub kinless nodes	135	0.31059	DATE	0.970974	-0.92895
PLAC8	non local hub	R1	Ultra-peripheral nodes	1	0.719696	no hub	0	-1.2393
PLAU	non local hub	R4	Non-hub kinless nodes	8	0.18123	DATE	0.9375	-1.22519
PLAUR	non local hub	R4	Non-hub kinless nodes	288	-0.244426	FIGHT CLUB	0.920898	-2.81021
PLCB4	non local hub	R4	Non-hub kinless nodes	68	-0.306907	FIGHT CLUB	0.982483	-1.12644
PLK1	non local hub	R4	Non-hub kinless nodes	129	-0.321177	FIGHT CLUB	0.942251	-0.816097
PLK2	non local hub	R4	Non-hub kinless nodes	264	-0.348817	FIGHT CLUB	0.9375	-3.00601
PLLP	non local hub	R2	Peripheral nodes	150	0.691032	PARTY	0.500622	0.241898
PLP1	non local hub	R2	Peripheral nodes	84	0.710866	PARTY	0.115505	-0.13898
PLP2	non local hub	R4	Non-hub kinless nodes	211	-0.309237	FIGHT CLUB	0.934503	-3.16264
PLS1	non local hub	R3	Non-hub connectors	2	-0.010761	no hub	0.75	-1.2393
PLTP	non local hub	R3	Non-hub connectors	237	0.27747	DATE	0.680322	-2.71097
PMAIP1	non local hub	R4	Non-hub kinless nodes	187	-0.388808	FIGHT CLUB	0.956504	-3.35844
PMP2	non local hub	R3	Non-hub connectors	455	0.335156	DATE	0.766212	-1.61193
PNMAL1	non local hub	R2	Peripheral nodes	287	0.331328	DATE	0.579988	-2.04643
POPDC3	non local hub	R4	Non-hub kinless nodes	58	-0.322166	FIGHT CLUB	0.995244	-1.19698
POU3F2	non local hub	R4	Non-hub kinless nodes	142	0.258505	DATE	0.969004	-0.900737
POU3F3	non local hub	R3	Non-hub connectors	352	0.2579	DATE	0.673933	-1.85474
PPAPDC1A	non local hub	R4	Non-hub kinless nodes	5	0.134659	DATE	0.96	-1.2393
PPFIBP2	non local hub	R3	Non-hub connectors	210	0.292605	DATE	0.64	-2.81321
PREX1	non local hub	R2	Peripheral nodes	299	0.325873	DATE	0.604658	-2.02087
PROCR	non local hub	R4	Non-hub kinless nodes	422	-0.281453	FIGHT CLUB	0.92444	-2.35335
PROM1	non local hub	R2	Peripheral nodes	12	0.61858	PARTY	0.305556	-1.11234
PROX1	non local hub	R4	Non-hub kinless nodes	106	0.231027	DATE	0.967871	-0.985377
PRR16	non local hub	R4	Non-hub kinless nodes	204	-0.256193	FIGHT CLUB	0.895329	-3.00601
PRSS23	non local hub	R4	Non-hub kinless nodes	342	-0.289009	FIGHT CLUB	0.924455	-2.64052
PSD2	non local hub	R2	Peripheral nodes	121	0.669392	PARTY	0.421897	0.044406
PTGDS	non local hub	R2	Peripheral nodes	151	0.568075	PARTY	0.507215	0.241898
PTGFR	non local hub	R4	Non-hub kinless nodes	106	-0.181973	FIGHT CLUB	0.987184	-1.08412
PTPRD	non local hub	R4	Non-hub kinless nodes	40	0.629041	PARTY	0.9375	-1.11234
PTPRZ1	non local hub	R3	Non-hub connectors	487	0.294051	DATE	0.786545	-1.54803
PTTG3P	non local hub	R4	Non-hub kinless nodes	121	-0.328623	FIGHT CLUB	0.879516	-0.660925
PVRL3	non local hub	R4	Non-hub kinless nodes	261	-0.396196	FIGHT CLUB	0.945377	-3.07127
PWAR6	non local hub	R3	Non-hub connectors	209	0.285584	DATE	0.675809	-2.90266
RAB27A	non local hub	R4	Non-hub kinless nodes	405	-0.329006	FIGHT CLUB	0.928889	-2.45777
RAB39B	non local hub	R2	Peripheral nodes	187	0.257909	DATE	0.588207	-2.88989
RAMP2	non local hub	R3	Non-hub connectors	295	0.40515	DATE	0.755059	-2.55762
RAPGEF4	non local hub	R2	Peripheral nodes	232	0.362033	DATE	0.609375	-2.57039
RASD1	non local hub	R2	Peripheral nodes	107	0.71539	PARTY	0.109005	0.171365
RASGRP1	non local hub	R4	Non-hub kinless nodes	221	0.447645	DATE	0.956676	-0.604498
RASSF2	non local hub	R4	Non-hub kinless nodes	216	0.39922	DATE	0.978052	-0.801991
RBM24	non local hub	R4	Non-hub kinless nodes	50	-0.167865	FIGHT CLUB	0.9936	-1.19698
REEP1	non local hub	R2	Peripheral nodes	246	0.359798	DATE	0.618217	-2.48094
RFTN2	non local hub	R3	Non-hub connectors	383	0.351767	DATE	0.699364	-1.73972
RFX4	non local hub	R3	Non-hub connectors	493	0.303663	DATE	0.791709	-1.54803
RGMA	non local hub	R4	Non-hub kinless nodes	417	0.411563	DATE	0.819833	-2.16145
RGS1	non local hub	R2	Peripheral nodes	119	0.71136	PARTY	0.191512	0.256005
RHOJ	non local hub	R4	Non-hub kinless nodes	51	0.531138	PARTY	0.986159	-1.16876
RHOU	non local hub	R3	Non-hub connectors	274	0.357977	DATE	0.716074	-2.55762
RIPK4	non local hub	R1	Ultra-peripheral nodes	1	0.716513	no hub	0	-1.2393
RIT2	non local hub	R4	Non-hub kinless nodes	11	0.613653	PARTY	0.867769	-1.19698
RNASE6	non local hub	R2	Peripheral nodes	119	0.724228	PARTY	0.236212	0.213685
RND2	non local hub	R4	Non-hub kinless nodes	396	0.450512	DATE	0.815708	-2.2509
RNF157-AS1	non local hub	R4	Non-hub kinless nodes	155	0.293706	DATE	0.994006	-1.08412
RNF180	non local hub	R4	Non-hub kinless nodes	212	0.404021	DATE	0.971164	-0.745564
ROBO2	non local hub	R2	Peripheral nodes	267	0.374308	DATE	0.585013	-2.22535
RP11-127B20.2	non local hub	R4	Non-hub kinless nodes	120	0.324147	DATE	0.9775	-0.999483
RP11-38P22.2	non local hub	R3	Non-hub connectors	295	0.319497	DATE	0.644056	-2.17423
RP11-539L10.3	non local hub	R2	Peripheral nodes	221	0.353715	DATE	0.581315	-2.59595
RP11-999E24.3	non local hub	R3	Non-hub connectors	301	0.382032	DATE	0.669661	-2.21257
RP3-525N10.2	non local hub	R3	Non-hub connectors	392	0.312641	DATE	0.704752	-1.70138
RP4-813F11.4	non local hub	R4	Non-hub kinless nodes	149	0.273648	DATE	0.985406	-0.999483
RP6-99M1.2	non local hub	R4	Non-hub kinless nodes	199	-0.276183	FIGHT CLUB	0.917957	-3.12348
RPE65	non local hub	R1	Ultra-peripheral nodes	6	0.763212	PARTY	0	-1.16876
RPH3A	non local hub	R4	Non-hub kinless nodes	107	0.336402	DATE	0.965062	-0.97127
RPRML	non local hub	R3	Non-hub connectors	26	0.534427	PARTY	0.710059	-1.05591
RRAGD	non local hub	R3	Non-hub connectors	223	0.177997	DATE	0.65491	-2.74931
RRAS2	non local hub	R4	Non-hub kinless nodes	352	-0.339118	FIGHT CLUB	0.922488	-2.58831
RYR3	non local hub	R1	Ultra-peripheral nodes	52	0.750683	PARTY	0.038092	-0.533965
S100A2	non local hub	R4	Non-hub kinless nodes	183	-0.384917	FIGHT CLUB	0.94219	-3.29318
S100B	non local hub	R3	Non-hub connectors	435	0.314812	DATE	0.734834	-1.56081
SALL2	non local hub	R3	Non-hub connectors	441	0.287953	DATE	0.739692	-1.54803
SALL3	non local hub	R3	Non-hub connectors	411	0.316865	DATE	0.716074	-1.62471
SASS6	non local hub	R4	Non-hub kinless nodes	281	-0.346848	FIGHT CLUB	0.943149	-2.99295
SBK1	non local hub	R3	Non-hub connectors	247	0.311127	DATE	0.631202	-2.5065
SCG3	non local hub	R3	Non-hub connectors	305	0.400238	DATE	0.696598	-2.27646
SCRG1	non local hub	R3	Non-hub connectors	302	0.395182	DATE	0.708686	-2.34036
SCUBE2	non local hub	R1	Ultra-peripheral nodes	38	0.743242	PARTY	0	-0.717351
SDC1	non local hub	R4	Non-hub kinless nodes	264	-0.327737	FIGHT CLUB	0.94123	-3.03211
SEMA3C	non local hub	R4	Non-hub kinless nodes	362	-0.291642	FIGHT CLUB	0.915868	-2.49694
SEMA5B	non local hub	R4	Non-hub kinless nodes	181	0.41573	DATE	0.972528	-0.830204
SEMA6A	non local hub	R3	Non-hub connectors	481	0.299839	DATE	0.783127	-1.56081
SEMA6D	non local hub	R3	Non-hub connectors	312	0.304863	DATE	0.659722	-2.09755
SEPT3	non local hub	R3	Non-hub connectors	296	0.280775	DATE	0.662345	-2.22535
SERPINA3	non local hub	R2	Peripheral nodes	132	0.618706	PARTY	0.318124	0.284218
SERPINB2	non local hub	R1	Ultra-peripheral nodes	3	0.255788	no hub	0	-1.21108
SERPINB7	non local hub	R2	Peripheral nodes	3	0.735389	no hub	0.555556	-1.22519
SERPING1	non local hub	R2	Peripheral nodes	108	0.725199	PARTY	0.159722	0.143152
SEZ6L	non local hub	R3	Non-hub connectors	312	0.328722	DATE	0.681788	-2.17423
SGMS2	non local hub	R4	Non-hub kinless nodes	396	-0.316017	FIGHT CLUB	0.920008	-2.40556
SHC2	non local hub	R3	Non-hub connectors	385	0.29006	DATE	0.705306	-1.7525
SHC3	non local hub	R2	Peripheral nodes	246	0.294145	DATE	0.623224	-2.49372
SHCBP1	non local hub	R3	Non-hub connectors	193	-0.497507	FIGHT CLUB	0.777685	0.030299
SHD	non local hub	R4	Non-hub kinless nodes	90	0.500249	PARTY	0.987654	-1.11234
SIGLEC15	non local hub	R1	Ultra-peripheral nodes	1	0.724304	no hub	0	-1.2393
SKA1	non local hub	R4	Non-hub kinless nodes	269	-0.458733	FIGHT CLUB	0.972015	-3.28012
SLA	non local hub	R2	Peripheral nodes	117	0.660354	PARTY	0.224998	0.199578
SLAIN1	non local hub	R4	Non-hub kinless nodes	162	0.177533	DATE	0.955952	-0.773778
SLC12A8	non local hub	R4	Non-hub kinless nodes	55	-0.360998	FIGHT CLUB	0.994711	-1.19698
SLC15A2	non local hub	R3	Non-hub connectors	298	0.408121	DATE	0.725958	-2.42982
SLC16A14	non local hub	R4	Non-hub kinless nodes	6	0.483668	DATE	0.972222	-1.2393
SLC16A7	non local hub	R4	Non-hub kinless nodes	77	-0.222371	FIGHT CLUB	0.989206	-1.14055
SLC16A9	non local hub	R4	Non-hub kinless nodes	25	0.434698	DATE	0.9984	-1.2393
SLC1A2	non local hub	R3	Non-hub connectors	237	0.584117	PARTY	0.703733	0.56635
SLC1A3	non local hub	R3	Non-hub connectors	346	0.327936	DATE	0.665876	-1.86752
SLC22A17	non local hub	R3	Non-hub connectors	449	0.317979	DATE	0.751112	-1.56081
SLC24A3	non local hub	R4	Non-hub kinless nodes	35	0.525536	PARTY	0.992653	-1.21108
SLC25A18	non local hub	R2	Peripheral nodes	116	0.661909	PARTY	0.398038	0.016193
SLC25A43	non local hub	R4	Non-hub kinless nodes	112	-0.347463	FIGHT CLUB	0.982063	-1.0418
SLC35F1	non local hub	R3	Non-hub connectors	450	0.307545	DATE	0.756622	-1.58637
SLC40A1	non local hub	R4	Non-hub kinless nodes	248	0.491098	DATE	0.817313	0.241898
SLC4A4	non local hub	R3	Non-hub connectors	322	0.320372	DATE	0.662735	-2.03365
SLC6A1	non local hub	R3	Non-hub connectors	335	0.400367	DATE	0.701591	-2.08477
SLFN5	non local hub	R4	Non-hub kinless nodes	317	-0.255993	FIGHT CLUB	0.922937	-2.71884
SLIT1	non local hub	R3	Non-hub connectors	383	0.294964	DATE	0.690713	-1.70138
SLITRK3	non local hub	R2	Peripheral nodes	80	0.653857	PARTY	0.527344	-0.477539
SMAD3	non local hub	R4	Non-hub kinless nodes	207	-0.257001	FIGHT CLUB	0.915984	-3.08433
SMAD7	non local hub	R4	Non-hub kinless nodes	293	-0.229608	FIGHT CLUB	0.909795	-2.71884
SMAGP	non local hub	R4	Non-hub kinless nodes	332	-0.256217	FIGHT CLUB	0.907452	-2.54915
SMTN	non local hub	R4	Non-hub kinless nodes	263	-0.213787	FIGHT CLUB	0.916494	-2.87547
SNAI2	non local hub	R4	Non-hub kinless nodes	40	-0.150948	FIGHT CLUB	0.999375	-1.2393
SNHG18	non local hub	R4	Non-hub kinless nodes	5	0.445293	DATE	0.84	-1.22519
SNORD3A	non local hub	R3	Non-hub connectors	12	0.507221	PARTY	0.659722	-1.15466
SNTG1	non local hub	R4	Non-hub kinless nodes	93	0.572896	PARTY	0.983351	-1.08412
SORCS3	non local hub	R1	Ultra-peripheral nodes	3	0.7275	no hub	0	-1.21108
SORL1	non local hub	R2	Peripheral nodes	133	0.614085	PARTY	0.388547	0.213685
SOX11	non local hub	R4	Non-hub kinless nodes	122	0.284864	DATE	0.990325	-1.08412
SOX2-OT	non local hub	R3	Non-hub connectors	247	0.273125	DATE	0.683309	-2.64707
SOX2	non local hub	R3	Non-hub connectors	410	0.271927	DATE	0.719875	-1.65026
SOX21-AS1	non local hub	R4	Non-hub kinless nodes	47	0.026685	DATE	0.923495	-1.07002
SOX6	non local hub	R3	Non-hub connectors	372	0.295772	DATE	0.687363	-1.76528
SOX8	non local hub	R3	Non-hub connectors	457	0.325764	DATE	0.7576	-1.54803
SOX9-AS1	non local hub	R3	Non-hub connectors	352	0.344637	DATE	0.70557	-1.98253
SPANXA1	non local hub	R1	Ultra-peripheral nodes	3	0.957005	no hub	0	-1.21108
SPANXA1	non local hub	R1	Ultra-peripheral nodes	3	0.95245	no hub	0	-1.21108
SPANXA1	non local hub	R1	Ultra-peripheral nodes	3	0.94642	no hub	0	-1.21108
SPANXB1	non local hub	R1	Ultra-peripheral nodes	3	0.888923	no hub	0	-1.21108
SPARCL1	non local hub	R3	Non-hub connectors	501	0.325613	DATE	0.798308	-1.54803
SPATA6	non local hub	R2	Peripheral nodes	243	0.391425	DATE	0.618961	-2.5065
SPHK1	non local hub	R4	Non-hub kinless nodes	66	-0.332756	FIGHT CLUB	0.997934	-1.21108
SPON1	non local hub	R2	Peripheral nodes	118	0.747637	PARTY	0.365412	0.072619
SPRY1	non local hub	R3	Non-hub connectors	289	0.277328	DATE	0.68578	-2.35314
SPRY4	non local hub	R4	Non-hub kinless nodes	73	0.336014	DATE	0.990805	-1.15466
SRD5A1	non local hub	R4	Non-hub kinless nodes	407	-0.289666	FIGHT CLUB	0.924274	-2.40556
SRSF12	non local hub	R3	Non-hub connectors	292	0.262974	DATE	0.699756	-2.3787
ST3GAL5	non local hub	R4	Non-hub kinless nodes	125	0.475768	DATE	0.995904	-1.14055
STC2	non local hub	R4	Non-hub kinless nodes	185	-0.129126	FIGHT CLUB	0.905069	-3.12348
STEAP1	non local hub	R4	Non-hub kinless nodes	82	-0.143202	FIGHT CLUB	0.95702	-1.01359
STMN3	non local hub	R3	Non-hub connectors	292	0.253461	DATE	0.668981	-2.27646
STMN4	non local hub	R4	Non-hub kinless nodes	170	0.405565	DATE	0.994152	-1.07002
STXBP5	non local hub	R4	Non-hub kinless nodes	290	-0.227159	FIGHT CLUB	0.905815	-2.70578
SVIL	non local hub	R4	Non-hub kinless nodes	46	-0.060883	FIGHT CLUB	0.999527	-1.2393
SYBU	non local hub	R4	Non-hub kinless nodes	52	0.37067	DATE	0.955251	-1.09823
SYNC	non local hub	R4	Non-hub kinless nodes	267	-0.197806	FIGHT CLUB	0.901023	-2.77105
SYT11	non local hub	R3	Non-hub connectors	346	0.322397	DATE	0.744186	-2.18701
SYT17	non local hub	R3	Non-hub connectors	458	0.292353	DATE	0.758657	-1.54803
TAGLN3	non local hub	R4	Non-hub kinless nodes	103	0.43449	DATE	0.993967	-1.14055
TBX3	non local hub	R4	Non-hub kinless nodes	230	-0.201523	FIGHT CLUB	0.91	-2.96685
TCEAL2	non local hub	R2	Peripheral nodes	52	0.737248	PARTY	0.147929	-0.576285
TCF19	non local hub	R4	Non-hub kinless nodes	213	-0.422373	FIGHT CLUB	0.964734	-3.34539
TCRDV2	non local hub	R4	Non-hub kinless nodes	39	0.42048	DATE	0.871137	-1.05591
TENM3	non local hub	R4	Non-hub kinless nodes	243	-0.315449	FIGHT CLUB	0.91463	-2.94074
TFAP2C	non local hub	R4	Non-hub kinless nodes	121	-0.240756	FIGHT CLUB	0.996653	-1.15466
TGFBI	non local hub	R4	Non-hub kinless nodes	26	0.23233	DATE	0.976331	-1.19698
THBS1	non local hub	R4	Non-hub kinless nodes	396	-0.255642	FIGHT CLUB	0.917126	-2.37946
THBS4	non local hub	R3	Non-hub connectors	67	0.454259	DATE	0.678325	-0.717351
THSD7A	non local hub	R4	Non-hub kinless nodes	210	0.442574	DATE	0.99093	-0.97127
TIGD7	non local hub	R3	Non-hub connectors	331	0.239158	DATE	0.680826	-2.03365
TIMP4	non local hub	R2	Peripheral nodes	8	0.729478	PARTY	0.234375	-1.15466
TK1	non local hub	R4	Non-hub kinless nodes	344	-0.360876	FIGHT CLUB	0.940373	-2.77105
TLE2	non local hub	R3	Non-hub connectors	303	0.309147	DATE	0.654892	-2.14867
TM7SF2	non local hub	R3	Non-hub connectors	312	0.222773	DATE	0.659722	-2.09755
TMEM145	non local hub	R3	Non-hub connectors	228	0.351056	DATE	0.638947	-2.67263
TMEM170B	non local hub	R3	Non-hub connectors	267	0.25547	DATE	0.640898	-2.3787
TMEM176A	non local hub	R2	Peripheral nodes	118	0.723766	PARTY	0.208202	0.227792
TMEM178A	non local hub	R3	Non-hub connectors	324	0.373618	DATE	0.645167	-1.95697
TMEM178B	non local hub	R3	Non-hub connectors	329	0.359376	DATE	0.62675	-1.85474
TMEM200A	non local hub	R4	Non-hub kinless nodes	16	0.178894	DATE	0.859375	-1.16876
TMEM255A	non local hub	R4	Non-hub kinless nodes	101	0.273906	DATE	0.995197	-1.15466
TMEM35	non local hub	R2	Peripheral nodes	4	0.729839	no hub	0.4375	-1.21108
TMOD1	non local hub	R2	Peripheral nodes	87	0.7174	PARTY	0.067776	-0.068447
TNFAIP8	non local hub	R4	Non-hub kinless nodes	384	-0.276419	FIGHT CLUB	0.920898	-2.45777
TNFSF13B	non local hub	R1	Ultra-peripheral nodes	62	0.803918	PARTY	0	-0.378792
TOX2	non local hub	R4	Non-hub kinless nodes	46	-0.256048	FIGHT CLUB	0.988185	-1.18287
TOX3	non local hub	R4	Non-hub kinless nodes	28	0.472847	DATE	0.9375	-1.15466
TPBG	non local hub	R4	Non-hub kinless nodes	301	-0.213591	FIGHT CLUB	0.900387	-2.62747
TRAM2	non local hub	R4	Non-hub kinless nodes	418	-0.300408	FIGHT CLUB	0.930748	-2.43167
TRDV3	non local hub	R4	Non-hub kinless nodes	41	0.403598	DATE	0.866151	-1.0418
TREM2	non local hub	R2	Peripheral nodes	118	0.764731	PARTY	0.208202	0.227792
TRIL	non local hub	R3	Non-hub connectors	85	0.714214	PARTY	0.719723	-0.618605
TRIM9	non local hub	R3	Non-hub connectors	294	0.267164	DATE	0.649729	-2.19979
TSPAN11	non local hub	R3	Non-hub connectors	234	0.300257	DATE	0.636917	-2.62151
TSPAN7	non local hub	R3	Non-hub connectors	425	0.353356	DATE	0.755848	-1.73972
TTF2	non local hub	R4	Non-hub kinless nodes	334	-0.387618	FIGHT CLUB	0.950913	-2.90158
TTYH1	non local hub	R3	Non-hub connectors	483	0.328244	DATE	0.784919	-1.56081
TTYH2	non local hub	R3	Non-hub connectors	408	0.387903	DATE	0.789931	-2.03365
TUBB2B	non local hub	R4	Non-hub kinless nodes	150	0.292919	DATE	0.99	-1.0418
TWIST1	non local hub	R4	Non-hub kinless nodes	152	-0.392926	FIGHT CLUB	0.955679	-3.44981
TWIST2	non local hub	R4	Non-hub kinless nodes	44	-0.161747	FIGHT CLUB	0.991736	-1.19698
TYROBP	non local hub	R2	Peripheral nodes	128	0.738925	PARTY	0.261475	0.298325
UBE2QL1	non local hub	R3	Non-hub connectors	11	0.737985	PARTY	0.702479	-1.16876
UG0898H09	non local hub	R4	Non-hub kinless nodes	78	0.608756	PARTY	0.976331	-1.08412
ULBP2	non local hub	R4	Non-hub kinless nodes	345	-0.250834	FIGHT CLUB	0.91259	-2.53609
VANGL1	non local hub	R4	Non-hub kinless nodes	236	-0.263043	FIGHT CLUB	0.92179	-3.00601
VANGL2	non local hub	R3	Non-hub connectors	382	0.288102	DATE	0.674324	-1.63749
VEGFC	non local hub	R4	Non-hub kinless nodes	383	-0.233917	FIGHT CLUB	0.919006	-2.44472
VGF	non local hub	R2	Peripheral nodes	7	0.743352	PARTY	0.489796	-1.18287
VSIG4	non local hub	R2	Peripheral nodes	126	0.7327	PARTY	0.223923	0.312431
WASF3	non local hub	R4	Non-hub kinless nodes	183	0.395079	DATE	0.988056	-0.97127
WFDC21P	non local hub	R4	Non-hub kinless nodes	5	-0.447327	FIGHT CLUB	0.96	-1.2393
WNT5A	non local hub	R4	Non-hub kinless nodes	265	-0.180507	FIGHT CLUB	0.901901	-2.7841
XKR4	non local hub	R4	Non-hub kinless nodes	59	0.56682	PARTY	0.981614	-1.14055
ZBTB16	non local hub	R2	Peripheral nodes	106	0.624661	PARTY	0.279103	0.016193
ZFP3	non local hub	R3	Non-hub connectors	314	0.348141	DATE	0.64533	-2.03365
ZNF334	non local hub	R2	Peripheral nodes	187	0.296032	DATE	0.601819	-2.91544
ZNF423	non local hub	R4	Non-hub kinless nodes	14	0.622005	PARTY	0.872449	-1.18287
ZNF610	non local hub	R4	Non-hub kinless nodes	53	0.512435	PARTY	0.948736	-1.08412
ZNF704	non local hub	R3	Non-hub connectors	414	0.296678	DATE	0.717613	-1.61193
ZNF711	non local hub	R4	Non-hub kinless nodes	139	0.243989	DATE	0.996688	-1.14055
ZNF853	non local hub	R3	Non-hub connectors	393	0.277223	DATE	0.70071	-1.67582
