# Supplementary material for: Computational identification of specific genes for glioblastoma stem-like cells identity
Source: Sci Rep. 2018 May 17;8:7769. doi: 10.1038/s41598-018-26081-5 (PMC5958093; doi:10.1038/s41598-018-26081-5)
Supplement: Supplementary file 6 — Supplementary Table S5 [file 41598_2018_26081_MOESM6_ESM.xlsx]

## Sheet: switch_Suva_et_al
switch name	fdr	log2-FC (mean TPC/mean DGC)	direction
AATK	6.83293e-05	1.75111	UP
ABAT	0.000358534	2.61869	UP
ABCA3	0.000362467	3.06369	UP
ACSS1	3.09703e-09	5.45254	UP
ADAM11	5.07012e-05	2.34328	UP
AIF1L	5.69449e-07	5.42919	UP
ALDH5A1	0.000188505	2.03285	UP
AQP7P3	1.93037e-05	2.87348	UP
ARHGDIG	1.93999e-08	2.72643	UP
ASCL1	7.64809e-06	4.80868	UP
ASRGL1	0.00356878	2.04533	UP
ATP1B2	3.05659e-05	5.18123	UP
B3GAT1	6.44996e-05	3.539	UP
B4GALNT4	1.13672e-05	1.90586	UP
BCAN	1.55329e-06	5.07511	UP
BCHE	0.000170938	3.48022	UP
BCL7A	0.000171194	1.98399	UP
BK250D10.8	4.93342e-07	2.54546	UP
BMP7	3.38947e-07	5.6689	UP
BMP8B	1.07606e-07	4.27237	UP
BRSK2	1.44964e-07	3.96068	UP
C11orf9	0.000283205	1.86215	UP
C16orf74	2.49922e-06	3.27561	UP
C18orf56	0.00121509	1.87502	UP
C19orf57	5.09724e-06	1.76707	UP
C1orf233	0.0017141	1.98613	UP
C2orf72	4.83357e-06	3.29043	UP
C3orf70	5.55737e-05	2.02793	UP
C8orf46	5.69449e-07	3.16949	UP
CA14	0.00113477	3.68998	UP
CABP4	0.000987364	1.87399	UP
CADM4	0.00014106	4.16638	UP
CAMKV	5.11409e-08	3.13461	UP
CCDC78	0.00115826	1.7579	UP
CCDC88C	0.000432249	1.92593	UP
CDCA7	6.78372e-06	1.87095	UP
CELF2	0.000613982	2.15099	UP
CENPV	0.0020076	3.49405	UP
CERS1	7.51304e-06	3.25107	UP
CERS4	3.06834e-05	3.19221	UP
CHADL	1.30583e-05	4.83205	UP
CITED1	0.000426428	2.41725	UP
CKB	0.00161753	2.80285	UP
CKMT1A	0.000582763	1.92467	UP
CLUL1	0.00137279	1.73287	UP
CMTM8	0.00036447	1.7407	UP
COBL	1.64932e-08	4.31671	UP
COL20A1	4.08157e-08	6.41589	UP
COL9A3	3.94553e-06	6.32811	UP
CORO7	8.1402e-07	2.00709	UP
CPXM1	2.75436e-06	5.47227	UP
CRISPLD1	5.09724e-06	4.44388	UP
CTSL2	0.00037372	1.90877	UP
CTXN1	1.23632e-05	2.23106	UP
CXorf36	0.000180809	1.88788	UP
DBNDD1	0.000318154	2.01414	UP
DHODH	4.15537e-07	1.74548	UP
DHRS13	5.90244e-06	2.88777	UP
DIRAS1	0.00112027	1.98553	UP
DNAH9	9.32075e-05	3.83032	UP
DNM1	0.00514817	1.99342	UP
ELOVL2	2.76348e-07	3.20903	UP
ENHO	1.42235e-05	2.5372	UP
ENOSF1	0.000179988	1.8476	UP
EPHB3	0.000381301	3.12641	UP
ETV1	4.11812e-06	1.83911	UP
ETV4	0.000170947	2.60512	UP
EYA2	4.21249e-07	4.26504	UP
F12	5.98788e-05	2.57684	UP
FABP7	0.0002361	5.13325	UP
FAM155B	1.70648e-06	2.60941	UP
FAM178B	3.35323e-05	2.01313	UP
FAM198A	1.50717e-06	3.10034	UP
FAM19A5	6.99863e-05	4.09331	UP
FAM60A	0.000947758	2.31291	UP
FCHO1	0.0007472	2.36946	UP
FDFT1	0.00337149	1.90444	UP
FGFBP3	1.21844e-07	4.68316	UP
FHIT	0.00109092	1.96915	UP
FOS	3.10621e-05	4.48584	UP
FOSB	1.23509e-06	5.09413	UP
FOXJ1	5.38593e-05	2.28887	UP
FREM2	1.29374e-09	4.24255	UP
FUT9	9.1185e-05	2.07719	UP
GAB2	5.36481e-05	1.76441	UP
GAS7	5.01116e-07	5.3665	UP
GCSH	1.62592e-07	1.82035	UP
GLB1L2	4.8078e-05	5.0513	UP
GLDC	1.20943e-06	4.64004	UP
GLT25D2	3.01704e-05	3.31111	UP
GNG2	0.000316827	2.48014	UP
GNG4	1.29374e-09	4.06063	UP
GNG7	1.81034e-07	3.41361	UP
GOLM1	2.75436e-06	2.15591	UP
GPM6B	3.87535e-06	5.29246	UP
GPR155	5.56016e-06	2.52862	UP
GPR56	0.000146323	4.35154	UP
GPRC5B	2.32971e-06	3.7811	UP
GRIK3	7.70126e-05	4.33665	UP
GYG2	0.00036447	2.6504	UP
H1FX	0.000314233	2.0198	UP
HES6	4.19555e-05	3.76806	UP
HEY2	4.3661e-05	3.55451	UP
HILS1	4.67492e-06	2.58425	UP
HIST2H2BC	0.00104385	1.9421	UP
HMGCS1	0.00109632	2.37579	UP
HRASLS	1.7983e-05	3.43032	UP
HRK	0.000181342	2.14605	UP
ICA1	0.000748638	2.19222	UP
IGSF11	0.000508985	3.68695	UP
IGSF3	0.00164608	2.8372	UP
IQCK	3.16009e-06	3.81948	UP
ISYNA1	0.000278003	2.86276	UP
ITIH6	0.0039656	2.93528	UP
KCNIP2	3.98516e-05	2.51232	UP
KCNJ10	3.01968e-08	4.43818	UP
KCNQ2	3.56167e-06	5.15563	UP
KIAA1274	0.00012982	4.00843	UP
KIF21A	1.54764e-05	3.07307	UP
KLF15	0.000222114	2.26418	UP
LAMA1	0.000487081	2.82704	UP
LAMA4	0.0049152	2.64847	UP
LAMC3	1.48154e-09	2.90865	UP
LAPTM4B	1.91427e-06	2.04804	UP
LDLRAD3	0.000684161	2.7581	UP
LGI2	1.41728e-05	5.57276	UP
LHFPL4	0.000558983	2.94129	UP
LIFR	0.00175829	1.79342	UP
LINC00485	0.000151105	2.51999	UP
LOC100127888	1.57201e-09	4.74866	UP
LOC100130000	0.000497912	2.3013	UP
LOC100133985	1.13672e-05	1.76603	UP
LOC100499467	7.16498e-08	2.87786	UP
LOC100506421	2.49489e-05	3.978	UP
LOC100506649	0.000133693	1.97338	UP
LOC100630918	0.000303832	2.05858	UP
LOC283174	4.08941e-05	2.92961	UP
LOC400958	0.00217238	1.96307	UP
LOC641746	3.91668e-06	1.77319	UP
LOC645676	0.000971694	1.74833	UP
LOC729080	5.49512e-07	1.87	UP
LOC731424	5.36481e-05	1.90276	UP
LPHN3	9.43327e-05	3.6938	UP
LPL	0.000902834	4.13485	UP
LRP8	3.24223e-06	2.21935	UP
LRRTM2	4.86421e-05	2.06602	UP
LSAMP	7.23211e-06	3.17606	UP
MACROD1	3.76345e-05	2.11646	UP
MAGED2	2.70124e-09	1.75311	UP
MANEAL	0.000462187	2.4814	UP
MAP2	3.48698e-06	5.07081	UP
MAP6D1	0.000220732	1.92001	UP
MARCKSL1	0.000902583	2.56751	UP
MAST1	3.45852e-07	2.98791	UP
MBNL3	1.7983e-05	2.91167	UP
MDFI	0.00273111	3.5273	UP
MDGA2	0.000535646	1.89176	UP
MERTK	0.000263079	2.16659	UP
METRN	8.16748e-08	3.45298	UP
MEX3A	0.00320828	2.00107	UP
MGAT4A	0.000831587	2.36184	UP
MIR573	0.000218523	2.05579	UP
MMP15	1.44964e-07	2.86693	UP
MSH5-SAPCD1	2.72204e-05	2.06535	UP
MTSS1	1.829e-05	4.49098	UP
MYBL2	1.16297e-07	2.00513	UP
MYH14	1.92727e-06	4.32832	UP
NAT8L	6.52659e-11	4.47296	UP
NCAN	1.48154e-09	6.83658	UP
NDRG2	1.43895e-09	4.97595	UP
NKAIN1	1.64932e-08	4.48306	UP
NLGN3	1.59324e-07	4.17271	UP
NLGN4X	0.0041431	3.68911	UP
NOL12	1.62959e-06	1.89584	UP
NOP56	2.28935e-06	1.76564	UP
NOTCH1	4.18323e-06	2.73203	UP
NOVA1	6.98907e-05	2.68225	UP
NR4A1	0.000108896	1.97273	UP
NRARP	4.20939e-05	2.52611	UP
NRGN	0.00152858	1.78393	UP
NT5M	0.00198852	1.79459	UP
NUP210	2.57034e-07	4.88558	UP
OLIG1	3.09128e-07	6.64833	UP
OLIG2	1.29374e-09	6.30081	UP
OSR2	2.04078e-05	3.42406	UP
OXCT2	0.000659931	1.87342	UP
P2RX5	2.55303e-05	2.65588	UP
P2RX7	0.00198154	2.93795	UP
PAFAH1B3	3.46305e-06	1.77834	UP
PAQR6	1.13672e-05	1.80875	UP
PAQR9	0.00200432	1.88341	UP
PCDH7	0.00278476	2.09476	UP
PCOLCE2	0.000505943	2.8308	UP
PCSK2	5.40365e-05	2.94053	UP
PDE3B	1.69875e-06	2.36455	UP
PDLIM3	0.000469909	1.8368	UP
PEG3	3.36016e-05	3.02017	UP
PELI1	5.96472e-07	3.21473	UP
PHF21B	7.90825e-05	2.6003	UP
PIF1	0.000472366	1.74708	UP
PLD6	6.66854e-05	2.37408	UP
PLP1	1.21844e-07	5.49825	UP
PMP2	3.07925e-09	6.55422	UP
PODXL2	2.36342e-07	4.6535	UP
POU3F2	6.31943e-07	3.82918	UP
POU3F3	2.56723e-07	4.39344	UP
PPP1R14C	4.14978e-05	4.34841	UP
PPP2R2B	0.000192844	3.19731	UP
PREX1	1.57201e-09	2.84751	UP
PRR22	0.000461023	1.89561	UP
PTPRZ1	4.32822e-11	7.24713	UP
RAB33A	2.58509e-05	3.10578	UP
RAC3	0.000697841	2.12011	UP
RAP1GAP	2.98739e-06	3.90319	UP
RAPGEF4	0.000697096	2.91851	UP
RASL10B	0.000105273	2.73421	UP
RBM38	1.41728e-05	1.96958	UP
RCOR2	4.15433e-05	3.41879	UP
RHPN1	0.000368544	2.60333	UP
RIPPLY2	3.96976e-06	3.12154	UP
RLBP1	9.81942e-10	4.21388	UP
RNF144A	0.000155541	2.51396	UP
RNF157	5.98788e-05	4.34362	UP
RNF165	2.03456e-06	2.07169	UP
RRN3P1	7.11288e-07	1.72449	UP
RTN4RL2	1.74666e-05	2.82522	UP
S100B	1.6905e-10	7.55651	UP
SAPCD1	2.72204e-05	2.06535	UP
SAPCD2	0.000121411	2.48936	UP
SBK1	0.000118233	3.51835	UP
SCARB1	0.000684161	3.39689	UP
SCG3	5.69449e-07	3.37504	UP
SCRG1	9.34804e-05	5.74759	UP
SEC11C	5.6258e-06	1.95019	UP
SEMA6A	0.00214561	2.81872	UP
SFMBT2	0.000152588	1.85722	UP
SHROOM4	0.000779301	2.10031	UP
SLAIN1	2.37056e-05	3.39782	UP
SLC1A1	1.92727e-06	2.53296	UP
SLC1A3	0.000507846	2.46505	UP
SLC25A13	4.02304e-06	1.85146	UP
SLC35F1	4.56749e-09	4.46014	UP
SLC43A2	7.15593e-05	2.32152	UP
SLC47A1	0.00237323	2.70063	UP
SLC5A12	0.00390452	1.9072	UP
SLC6A11	2.07327e-05	2.30901	UP
SLCO4A1	6.0856e-06	4.00806	UP
SORL1	0.000358534	2.62885	UP
SOX1	4.84521e-07	4.45048	UP
SOX2	2.81121e-09	5.23976	UP
SOX5	7.2409e-08	3.58663	UP
SOX6	0.000225667	2.16876	UP
SOX8	2.01375e-07	5.50037	UP
SPSB4	0.000247444	2.57966	UP
SPTBN2	5.24474e-06	3.27565	UP
SQLE	0.00115837	2.49067	UP
ST3GAL6	1.71735e-05	2.76939	UP
TCFL5	3.89272e-06	3.5265	UP
TERT	0.000148816	1.79709	UP
TEX15	2.81121e-09	3.17047	UP
TIMP4	0.000345354	2.70381	UP
TM7SF2	0.000282542	2.54533	UP
TMEM133	0.000464772	2.1155	UP
TMEM145	2.44137e-06	3.67533	UP
TMEM170B	2.65632e-05	2.14266	UP
TMEM229B	2.26732e-05	3.33284	UP
TMPRSS5	1.74736e-08	3.67585	UP
TOP1MT	0.00428988	2.09898	UP
TPD52	1.37133e-05	2.96932	UP
TRAF4	2.85987e-09	2.12708	UP
TRAP1	1.92717e-05	1.85861	UP
TRIL	1.68962e-05	2.84587	UP
TTC39C	0.00033117	1.96988	UP
TTYH1	2.6199e-10	6.5062	UP
TUBB2B	2.01375e-07	3.51483	UP
TYMS	0.000910567	1.94049	UP
UCP2	0.00463676	2.64157	UP
UNC80	0.000129273	2.01856	UP
VWA1	9.64041e-05	2.99537	UP
WNK2	7.16498e-08	3.00989	UP
WWC1	0.00109588	1.73635	UP
ZDHHC22	6.82331e-05	3.5499	UP
ZNF276	1.20943e-06	1.79346	UP
A4GALT	0.00633388	-2.11563	DOWN
ACTN1	5.06827e-06	-2.60514	DOWN
ARHGAP10	0.00550283	-1.87485	DOWN
ARHGAP24	5.98788e-05	-4.05572	DOWN
ATXN1	0.000102593	-2.07459	DOWN
BGN	0.000124434	-4.48867	DOWN
C1orf198	0.0010189	-2.15873	DOWN
C1orf85	0.00463662	-1.76514	DOWN
CAMKK1	0.00368654	-1.74762	DOWN
CD109	0.000231353	-3.92214	DOWN
CDC42EP3	0.00340706	-2.78655	DOWN
CENPBD1	7.55675e-05	-1.87711	DOWN
CITED2	0.000291112	-3.37753	DOWN
CNN2	0.00512426	-2.58215	DOWN
CTGF	0.000781071	-4.28931	DOWN
DIXDC1	0.00090471	-1.72488	DOWN
DNASE1L1	0.000103894	-1.99371	DOWN
EDIL3	3.10343e-06	-5.52329	DOWN
EFEMP1	4.1298e-05	-4.62999	DOWN
FBN1	0.000171214	-4.39344	DOWN
FLNB	0.00096692	-1.77785	DOWN
FOSL1	9.19917e-05	-3.25434	DOWN
FXYD5	0.00294324	-3.858	DOWN
FZD7	0.00226927	-2.89581	DOWN
GADD45B	0.000178468	-2.54809	DOWN
HLA-E	7.27681e-05	-3.07564	DOWN
HOXA10	0.00273758	-1.95652	DOWN
IGFBP7	6.96101e-05	-6.00654	DOWN
IL1R1	0.00181587	-2.00507	DOWN
IL4R	0.00293651	-2.45528	DOWN
ITGA1	0.00362478	-2.65203	DOWN
LAMP2	0.00175829	-1.75486	DOWN
LINC00341	0.00241669	-1.84888	DOWN
LMCD1	0.00121509	-3.06296	DOWN
LTBP1	0.000319589	-3.57062	DOWN
MBNL1	5.27901e-06	-1.73619	DOWN
MMP24	0.000295172	-3.02885	DOWN
MOSPD2	0.00376875	-1.89668	DOWN
MYLK	0.0010043	-3.51411	DOWN
NUAK1	7.06431e-05	-2.60616	DOWN
RNF135	0.000170378	-2.88771	DOWN
SLC38A2	5.14367e-05	-2.59016	DOWN
SLCO3A1	0.000831587	-2.38989	DOWN
SMAD6	0.00107202	-2.86538	DOWN
SNED1	0.00132244	-2.39121	DOWN
SORBS2	0.000321142	-2.16002	DOWN
SPTBN1	0.00956968	-1.99684	DOWN
TBC1D2B	7.52117e-05	-1.89708	DOWN
TBCEL	0.00102904	-1.76782	DOWN
TIFA	0.00106338	-2.17207	DOWN
TMEM173	0.00906654	-2.6236	DOWN
TRIM38	0.000859722	-1.81399	DOWN
VASP	0.000350206	-1.97695	DOWN

## Sheet: switch_Schulte_et_al
switch	fdr	ratio (TumorGSf/Conventional)	direction
ADORA2B	3.55e-13	0.58041	DOWN
AGPAT9	1.14e-14	0.464168	DOWN
AIM1	4.08e-10	0.516957	DOWN
AKR1C2	1.41e-09	0.534999	DOWN
ALPK2	2.01e-10	0.438735	DOWN
AMIGO2	4.87e-15	0.442301	DOWN
ANLN	1.33e-11	0.650939	DOWN
ANXA2P3	5.69e-12	0.660176	DOWN
AOX1	1.89e-08	0.584916	DOWN
APOBEC3B	7.56e-15	0.503461	DOWN
ARHGAP18	6.06e-08	0.642243	DOWN
AXL	2.23e-13	0.573117	DOWN
BAG2	2.14e-19	0.665561	DOWN
BC017398	7.95e-09	0.559646	DOWN
BCAR3	1.03e-15	0.662404	DOWN
BDNF	5.04e-10	0.549529	DOWN
BICC1	2.38e-16	0.580543	DOWN
BNC2	8.21e-17	0.594311	DOWN
C12orf75	1.11e-14	0.55731	DOWN
C9orf3	9.76e-12	0.609283	DOWN
CAV1	8.82e-09	0.543749	DOWN
CCPG1	4.78e-12	0.659363	DOWN
CD109	5.13e-17	0.582733	DOWN
CD55	5.99e-11	0.506093	DOWN
CD70	3.34e-09	0.56817	DOWN
CDC42EP3	4.46e-15	0.497955	DOWN
CENPW	9.89e-12	0.619754	DOWN
CEP55	1.41e-11	0.566044	DOWN
CLMP	9.69e-13	0.38989	DOWN
CNN2	3.85e-21	0.568694	DOWN
COL12A1	6.3e-13	0.495238	DOWN
COL5A1	3.13e-10	0.552157	DOWN
COL6A3	3.21e-06	0.48123	DOWN
CPA4	6.53e-09	0.493975	DOWN
CPS1	3.09e-09	0.643748	DOWN
CTGF	4.63e-07	0.59503	DOWN
CYR61	6.22e-11	0.627037	DOWN
DAB2	1.98e-08	0.623635	DOWN
DCBLD1	1.52e-13	0.655644	DOWN
DEPDC1	2.4e-11	0.575527	DOWN
DEPDC7	3.4e-12	0.542557	DOWN
DUXAP10	2.64e-07	0.643606	DOWN
ECM1	4.55e-13	0.570391	DOWN
EDIL3	1.24e-14	0.471566	DOWN
ELF4	9.3e-26	0.523127	DOWN
ELL2	1.14e-11	0.645606	DOWN
EOGT	2e-15	0.661236	DOWN
EPHA2	1.74e-10	0.605806	DOWN
EVA1A	1.13e-20	0.3945	DOWN
FAT4	2.54e-14	0.657463	DOWN
FBN1	1.97e-14	0.476015	DOWN
FHL2	1.05e-21	0.413871	DOWN
FLNB	3.08e-14	0.578375	DOWN
FOSL1	6.07e-15	0.513071	DOWN
FXYD5	9.59e-15	0.489252	DOWN
GLIPR1	8.14e-09	0.66355	DOWN
GLT8D2	3.18e-11	0.506909	DOWN
GPR1	8.85e-12	0.610211	DOWN
GPR176	3.13e-14	0.609033	DOWN
GPX8	3.28e-14	0.66069	DOWN
GULP1	2.71e-10	0.655627	DOWN
HMMR	1.23e-11	0.575221	DOWN
HOXC6	3.06e-08	0.641502	DOWN
HS3ST3A1	3.06e-10	0.443289	DOWN
IGFBP6	1.42e-11	0.496862	DOWN
IGHG1	5.21e-13	0.563516	DOWN
IL13RA1	8.22e-10	0.656388	DOWN
IL15	2.38e-14	0.584567	DOWN
IL1R1	1.39e-10	0.641699	DOWN
IL7R	1.37e-11	0.42652	DOWN
IRS1	6.07e-15	0.663229	DOWN
IRX3	2.78e-13	0.537251	DOWN
ITGA3	2.67e-12	0.613628	DOWN
ITGA5	4.86e-09	0.649721	DOWN
KCNN4	2.86e-10	0.646472	DOWN
KDELR3	5.83e-11	0.638993	DOWN
KLF5	7.34e-09	0.648912	DOWN
LACTB	2.88e-19	0.65279	DOWN
LOC100131262	5.39e-18	0.52244	DOWN
LOC100132891	2.03e-07	0.5074	DOWN
LOC100506100	7.02e-12	0.629555	DOWN
LOC101927705	8.35e-18	0.611881	DOWN
LOC101928916	2.08e-05	0.657039	DOWN
LOX	2.57e-09	0.516854	DOWN
LOXL1	6.05e-09	0.571801	DOWN
LOXL1-AS1	1.22e-12	0.417096	DOWN
LOXL2	2.81e-17	0.628074	DOWN
LRIG3	1.66e-15	0.487755	DOWN
MAGEA6	1.84e-08	0.336898	DOWN
MASTL	2e-09	0.663797	DOWN
MET	1.16e-16	0.459522	DOWN
MICA	2.34e-14	0.636483	DOWN
MICAL2	2.99e-13	0.592617	DOWN
MICB	3.14e-21	0.416602	DOWN
MLPH	2.69e-09	0.481193	DOWN
MME	2.46e-11	0.405157	DOWN
MSC	3.29e-08	0.600952	DOWN
MSRB3	1.39e-17	0.610257	DOWN
MTFR2	5.71e-17	0.665631	DOWN
MVP	5.87e-10	0.644793	DOWN
MYH9	3.46e-16	0.556669	DOWN
MYOF	1.71e-13	0.556316	DOWN
NABP1	1.91e-20	0.530851	DOWN
NAT1	1.37e-10	0.630159	DOWN
NCEH1	1.61e-17	0.551709	DOWN
NEIL3	1.71e-09	0.634959	DOWN
NEXN	4.1e-13	0.464455	DOWN
NQO1	3.91e-13	0.647878	DOWN
NT5DC1	3.07e-20	0.623153	DOWN
NUS1	2.49e-15	0.662319	DOWN
PAWR	1.24e-17	0.524111	DOWN
PERP	8.82e-18	0.661185	DOWN
PHACTR2	2.78e-13	0.62809	DOWN
PHLDA2	7.36e-14	0.650488	DOWN
PLAUR	2.25e-13	0.62921	DOWN
PLCB4	4.09e-09	0.60857	DOWN
PLK1	9.64e-10	0.65431	DOWN
PLK2	4.21e-13	0.654962	DOWN
PLP2	4.79e-08	0.632884	DOWN
PMAIP1	4.81e-10	0.506411	DOWN
POPDC3	5.89e-10	0.418112	DOWN
PROCR	1.66e-22	0.493924	DOWN
PRR16	5.35e-12	0.462856	DOWN
PRSS23	1.77e-13	0.606485	DOWN
PTGFR	4.09e-09	0.461061	DOWN
PTTG3P	6.95e-09	0.6537	DOWN
PVRL3	6.32e-10	0.618616	DOWN
RAB27A	4.56e-21	0.587722	DOWN
RBM24	1.99e-09	0.499737	DOWN
RP6-99M1.2	4.14e-12	0.56007	DOWN
RRAS2	1.86e-17	0.654988	DOWN
S100A2	1.22e-12	0.542331	DOWN
SASS6	1.21e-16	0.664235	DOWN
SDC1	1.31e-14	0.625665	DOWN
SEMA3C	6.2e-18	0.419612	DOWN
SGMS2	3.79e-19	0.600036	DOWN
SKA1	1.07e-10	0.661674	DOWN
SLC12A8	6.46e-09	0.585651	DOWN
SLC16A7	2.14e-09	0.626312	DOWN
SLC25A43	9.67e-08	0.63339	DOWN
SLFN5	2.44e-14	0.614957	DOWN
SMAD3	7.72e-12	0.654566	DOWN
SMAD7	6.41e-14	0.570197	DOWN
SMAGP	4.65e-16	0.560273	DOWN
SMTN	1.55e-13	0.652831	DOWN
SNAI2	7.36e-08	0.654051	DOWN
SPHK1	5.46e-11	0.574629	DOWN
SRD5A1	3.69e-18	0.634533	DOWN
STC2	1.8e-10	0.498653	DOWN
STEAP1	2.6e-08	0.562495	DOWN
STXBP5	8.11e-13	0.624345	DOWN
SVIL	1.42e-09	0.641826	DOWN
SYNC	1.41e-14	0.602203	DOWN
TBX3	4.49e-11	0.65158	DOWN
TCF19	3.82e-11	0.640972	DOWN
TENM3	1.3e-13	0.657886	DOWN
TFAP2C	3.7e-11	0.478991	DOWN
THBS1	8.02e-17	0.411309	DOWN
TK1	3.68e-14	0.579715	DOWN
TNFAIP8	1.86e-17	0.630342	DOWN
TOX2	1.91e-08	0.501085	DOWN
TPBG	3.02e-15	0.53242	DOWN
TRAM2	1.93e-19	0.566612	DOWN
TTF2	8.9e-15	0.650138	DOWN
TWIST1	1.76e-09	0.598334	DOWN
TWIST2	1.39e-08	0.586914	DOWN
ULBP2	8.21e-17	0.525537	DOWN
VANGL1	1.11e-14	0.630899	DOWN
VEGFC	6.72e-14	0.399199	DOWN
WFDC21P	1.95e-06	0.595029	DOWN
WNT5A	5.08e-13	0.530458	DOWN
