# Supplementary material for: Computational identification of specific genes for glioblastoma stem-like cells identity
Source: Sci Rep. 2018 May 17;8:7769. doi: 10.1038/s41598-018-26081-5 (PMC5958093; doi:10.1038/s41598-018-26081-5)
Supplement: Supplementary file 7 — Supplementary Table S6 [file 41598_2018_26081_MOESM7_ESM.xlsx]

## Sheet: switch_biotype_Suva_et_al 
switch name	gene type
LINC00485	lincRNA
LINC00341	lincRNA (Validated)
MIR573	miRNA
LOC100133985	ncRNA (Predicted)
BK250D10.8	ncRNA (Validated)
LOC100127888	ncRNA (Validated)
LOC100499467	ncRNA (Validated)
LOC100506421	ncRNA (Validated)
LOC100506649	ncRNA (Validated)
LOC100630918	ncRNA (Validated)
LOC283174	ncRNA (Validated)
LOC400958	ncRNA (Validated)
LOC645676	ncRNA (Validated)
LOC731424	ncRNA (Validated)
ASCL1	protein_coding
CITED1	protein_coding
CITED2	protein_coding
ETV1	protein_coding
ETV4	protein_coding
FOS	protein_coding
FOSB	protein_coding
FOSL1	protein_coding
FOXJ1	protein_coding
GAS7	protein_coding
HES6	protein_coding
HEY2	protein_coding
KLF15	protein_coding
MYBL2	protein_coding
NOTCH1	protein_coding
NR4A1	protein_coding
OLIG1	protein_coding
OLIG2	protein_coding
PEG3	protein_coding
POU3F2	protein_coding
POU3F3	protein_coding
RCOR2	protein_coding
SMAD6	protein_coding
SOX1	protein_coding
SOX2	protein_coding
SOX5	protein_coding
SOX6	protein_coding
SOX8	protein_coding
TCFL5	protein_coding
A4GALT	protein_coding
AATK	protein_coding
ABAT	protein_coding
ABCA3	protein_coding
ACSS1	protein_coding
ACTN1	protein_coding
ADAM11	protein_coding
AIF1L	protein_coding
ALDH5A1	protein_coding
ARHGAP10	protein_coding
ARHGAP24	protein_coding
ARHGDIG	protein_coding
ASRGL1	protein_coding
ATP1B2	protein_coding
ATXN1	protein_coding
B3GAT1	protein_coding
B4GALNT4	protein_coding
BCAN	protein_coding
BCHE	protein_coding
BCL7A	protein_coding
BGN	protein_coding
BMP7	protein_coding
BMP8B	protein_coding
BRSK2	protein_coding
C11orf9	protein_coding
C16orf74	protein_coding
C18orf56	protein_coding
C19orf57	protein_coding
C1orf198	protein_coding
C1orf233	protein_coding
C1orf85	protein_coding
C2orf72	protein_coding
C3orf70	protein_coding
C8orf46	protein_coding
CA14	protein_coding
CABP4	protein_coding
CADM4	protein_coding
CAMKK1	protein_coding
CAMKV	protein_coding
CCDC78	protein_coding
CCDC88C	protein_coding
CD109	protein_coding
CDC42EP3	protein_coding
CDCA7	protein_coding
CELF2	protein_coding
CENPBD1	protein_coding
CENPV	protein_coding
CERS1	protein_coding
CERS4	protein_coding
CHADL	protein_coding
CKB	protein_coding
CKMT1A	protein_coding
CLUL1	protein_coding
CMTM8	protein_coding
CNN2	protein_coding
COBL	protein_coding
COL20A1	protein_coding
COL9A3	protein_coding
CORO7	protein_coding
CPXM1	protein_coding
CRISPLD1	protein_coding
CTGF	protein_coding
CTSL2	protein_coding
CTXN1	protein_coding
CXorf36	protein_coding
DBNDD1	protein_coding
DHODH	protein_coding
DHRS13	protein_coding
DIRAS1	protein_coding
DIXDC1	protein_coding
DNAH9	protein_coding
DNASE1L1	protein_coding
DNM1	protein_coding
EDIL3	protein_coding
EFEMP1	protein_coding
ELOVL2	protein_coding
ENHO	protein_coding
ENOSF1	protein_coding
EPHB3	protein_coding
EYA2	protein_coding
F12	protein_coding
FABP7	protein_coding
FAM155B	protein_coding
FAM178B	protein_coding
FAM198A	protein_coding
FAM19A5	protein_coding
FAM60A	protein_coding
FBN1	protein_coding
FCHO1	protein_coding
FDFT1	protein_coding
FGFBP3	protein_coding
FHIT	protein_coding
FLNB	protein_coding
FREM2	protein_coding
FUT9	protein_coding
FXYD5	protein_coding
FZD7	protein_coding
GAB2	protein_coding
GADD45B	protein_coding
GCSH	protein_coding
GLB1L2	protein_coding
GLDC	protein_coding
GLT25D2	protein_coding
GNG2	protein_coding
GNG4	protein_coding
GNG7	protein_coding
GOLM1	protein_coding
GPM6B	protein_coding
GPR155	protein_coding
GPR56	protein_coding
GPRC5B	protein_coding
GRIK3	protein_coding
GYG2	protein_coding
H1FX	protein_coding
HLA-E	protein_coding
HMGCS1	protein_coding
HOXA10	protein_coding
HRASLS	protein_coding
HRK	protein_coding
ICA1	protein_coding
IGFBP7	protein_coding
IGSF11	protein_coding
IGSF3	protein_coding
IL1R1	protein_coding
IL4R	protein_coding
IQCK	protein_coding
ISYNA1	protein_coding
ITGA1	protein_coding
ITIH6	protein_coding
KCNIP2	protein_coding
KCNJ10	protein_coding
KCNQ2	protein_coding
KIAA1274	protein_coding
KIF21A	protein_coding
LAMA1	protein_coding
LAMA4	protein_coding
LAMC3	protein_coding
LAMP2	protein_coding
LAPTM4B	protein_coding
LDLRAD3	protein_coding
LGI2	protein_coding
LHFPL4	protein_coding
LIFR	protein_coding
LMCD1	protein_coding
LPHN3	protein_coding
LPL	protein_coding
LRP8	protein_coding
LRRTM2	protein_coding
LSAMP	protein_coding
LTBP1	protein_coding
MACROD1	protein_coding
MAGED2	protein_coding
MANEAL	protein_coding
MAP2	protein_coding
MAP6D1	protein_coding
MARCKSL1	protein_coding
MAST1	protein_coding
MBNL1	protein_coding
MBNL3	protein_coding
MDFI	protein_coding
MDGA2	protein_coding
MERTK	protein_coding
METRN	protein_coding
MEX3A	protein_coding
MGAT4A	protein_coding
MMP15	protein_coding
MMP24	protein_coding
MOSPD2	protein_coding
MSH5-SAPCD1	protein_coding
MTSS1	protein_coding
MYH14	protein_coding
MYLK	protein_coding
NAT8L	protein_coding
NCAN	protein_coding
NDRG2	protein_coding
NKAIN1	protein_coding
NLGN3	protein_coding
NLGN4X	protein_coding
NOL12	protein_coding
NOP56	protein_coding
NOVA1	protein_coding
NRARP	protein_coding
NRGN	protein_coding
NT5M	protein_coding
NUAK1	protein_coding
NUP210	protein_coding
OSR2	protein_coding
OXCT2	protein_coding
P2RX5	protein_coding
P2RX7	protein_coding
PAFAH1B3	protein_coding
PAQR6	protein_coding
PAQR9	protein_coding
PCDH7	protein_coding
PCOLCE2	protein_coding
PCSK2	protein_coding
PDE3B	protein_coding
PDLIM3	protein_coding
PELI1	protein_coding
PHF21B	protein_coding
PIF1	protein_coding
PLD6	protein_coding
PLP1	protein_coding
PMP2	protein_coding
PODXL2	protein_coding
PPP1R14C	protein_coding
PPP2R2B	protein_coding
PREX1	protein_coding
PRR22	protein_coding
PTPRZ1	protein_coding
RAB33A	protein_coding
RAC3	protein_coding
RAP1GAP	protein_coding
RAPGEF4	protein_coding
RASL10B	protein_coding
RBM38	protein_coding
RHPN1	protein_coding
RIPPLY2	protein_coding
RLBP1	protein_coding
RNF135	protein_coding
RNF144A	protein_coding
RNF157	protein_coding
RNF165	protein_coding
RTN4RL2	protein_coding
S100B	protein_coding
SAPCD1	protein_coding
SAPCD2	protein_coding
SBK1	protein_coding
SCARB1	protein_coding
SCG3	protein_coding
SCRG1	protein_coding
SEC11C	protein_coding
SEMA6A	protein_coding
SFMBT2	protein_coding
SHROOM4	protein_coding
SLAIN1	protein_coding
SLC1A1	protein_coding
SLC1A3	protein_coding
SLC25A13	protein_coding
SLC35F1	protein_coding
SLC38A2	protein_coding
SLC43A2	protein_coding
SLC47A1	protein_coding
SLC5A12	protein_coding
SLC6A11	protein_coding
SLCO3A1	protein_coding
SLCO4A1	protein_coding
SNED1	protein_coding
SORBS2	protein_coding
SORL1	protein_coding
SPSB4	protein_coding
SPTBN1	protein_coding
SPTBN2	protein_coding
SQLE	protein_coding
ST3GAL6	protein_coding
TBC1D2B	protein_coding
TBCEL	protein_coding
TERT	protein_coding
TEX15	protein_coding
TIFA	protein_coding
TIMP4	protein_coding
TM7SF2	protein_coding
TMEM133	protein_coding
TMEM145	protein_coding
TMEM170B	protein_coding
TMEM173	protein_coding
TMEM229B	protein_coding
TMPRSS5	protein_coding
TOP1MT	protein_coding
TPD52	protein_coding
TRAF4	protein_coding
TRAP1	protein_coding
TRIL	protein_coding
TRIM38	protein_coding
TTC39C	protein_coding
TTYH1	protein_coding
TUBB2B	protein_coding
TYMS	protein_coding
UCP2	protein_coding
UNC80	protein_coding
VASP	protein_coding
VWA1	protein_coding
WNK2	protein_coding
WWC1	protein_coding
ZDHHC22	protein_coding
ZNF276	protein_coding
AQP7P3	pseudogene (Provisional)
HIST2H2BC	pseudogene (PROVISIONAL)
LOC641746	pseudogene (Provisional)
LOC729080	pseudogene (Provisional)
HILS1	pseudogene (Reviewed)
LOC100130000	pseudogene (Validated)
RRN3P1	pseudogene (Validated)

## Sheet: switch_TF_Suva_et_al
HGNC symbol	GO term name
ASCL1	transcription factor activity, sequence-specific DNA binding
CITED1	transcription factor activity, sequence-specific DNA binding
CITED2	transcription factor activity, sequence-specific DNA binding
ETV1	transcription factor activity, sequence-specific DNA binding
ETV4	transcription factor activity, sequence-specific DNA binding
FOS	transcription factor activity, sequence-specific DNA binding
FOSB	transcription factor activity, sequence-specific DNA binding
FOSL1	transcription factor activity, sequence-specific DNA binding
FOXJ1	transcription factor activity, sequence-specific DNA binding
GAS7	transcription factor activity, sequence-specific DNA binding
HES6	transcription factor activity, sequence-specific DNA binding
HEY2	transcription factor activity, sequence-specific DNA binding
KLF15	transcription factor activity, sequence-specific DNA binding
MYBL2	transcription factor activity, sequence-specific DNA binding
NOTCH1	transcription factor activity, sequence-specific DNA binding
NR4A1	transcription factor activity, sequence-specific DNA binding
OLIG1	transcription factor activity, sequence-specific DNA binding
OLIG2	transcription factor activity, sequence-specific DNA binding
PEG3	transcription factor activity, sequence-specific DNA binding
POU3F2	transcription factor activity, sequence-specific DNA binding
POU3F3	transcription factor activity, sequence-specific DNA binding
RCOR2	transcription factor activity, sequence-specific DNA binding
SMAD6	transcription factor activity, sequence-specific DNA binding
SOX1	transcription factor activity, sequence-specific DNA binding
SOX2	transcription factor activity, sequence-specific DNA binding
SOX5	transcription factor activity, sequence-specific DNA binding
SOX6	transcription factor activity, sequence-specific DNA binding
SOX8	transcription factor activity, sequence-specific DNA binding
TCFL5	transcription factor activity, sequence-specific DNA binding

## Sheet: switch_biotype_Schulte_et_al
switch name	gene type
LOXL1-AS1	antisense_ncRNA
LOC100132891	antisense_ncRNA
LOC100506100	antisense_ncRNA
RP6-99M1.2	lincRNA
ANXA2P3	pseudogene
PTTG3P	pseudogene
WFDC21P	pseudogene
DUXAP10	pseudogene
ADORA2B	protein_coding
AKR1C2	protein_coding
ALPK2	protein_coding
AMIGO2	protein_coding
ANLN	protein_coding
AOX1	protein_coding
APOBEC3B	protein_coding
ARHGAP18	protein_coding
AXL	protein_coding
BAG2	protein_coding
BCAR3	protein_coding
BDNF	protein_coding
BICC1	protein_coding
BNC2	protein_coding
C12orf75	protein_coding
C9orf3	protein_coding
CAV1	protein_coding
CCPG1	protein_coding
CD109	protein_coding
CD55	protein_coding
CD70	protein_coding
CDC42EP3	protein_coding
CENPW	protein_coding
CEP55	protein_coding
CLMP	protein_coding
CNN2	protein_coding
COL12A1	protein_coding
COL5A1	protein_coding
COL6A3	protein_coding
CPA4	protein_coding
CPS1	protein_coding
CTGF	protein_coding
CYR61	protein_coding
DAB2	protein_coding
DCBLD1	protein_coding
DEPDC1	protein_coding
DEPDC7	protein_coding
ECM1	protein_coding
EDIL3	protein_coding
ELF4	protein_coding
ELL2	protein_coding
EOGT	protein_coding
EPHA2	protein_coding
EVA1A	protein_coding
FAT4	protein_coding
FBN1	protein_coding
FHL2	protein_coding
FLNB	protein_coding
FOSL1	protein_coding
FXYD5	protein_coding
GLIPR1	protein_coding
GLT8D2	protein_coding
GPR1	protein_coding
GPR176	protein_coding
GPX8	protein_coding
GULP1	protein_coding
HMMR	protein_coding
HOXC6	protein_coding
HS3ST3A1	protein_coding
IGFBP6	protein_coding
IL13RA1	protein_coding
IL15	protein_coding
IL1R1	protein_coding
IL7R	protein_coding
IRS1	protein_coding
IRX3	protein_coding
ITGA3	protein_coding
ITGA5	protein_coding
KCNN4	protein_coding
KDELR3	protein_coding
KLF5	protein_coding
LACTB	protein_coding
LOX	protein_coding
LOXL1	protein_coding
LOXL2	protein_coding
LRIG3	protein_coding
MAGEA6	protein_coding
MASTL	protein_coding
MET	protein_coding
MICA	protein_coding
MICAL2	protein_coding
MICB	protein_coding
MLPH	protein_coding
MME	protein_coding
MSC	protein_coding
MSRB3	protein_coding
MTFR2	protein_coding
MVP	protein_coding
MYH9	protein_coding
MYOF	protein_coding
NABP1	protein_coding
NAT1	protein_coding
NCEH1	protein_coding
NEIL3	protein_coding
NEXN	protein_coding
NQO1	protein_coding
NT5DC1	protein_coding
NUS1	protein_coding
PAWR	protein_coding
PERP	protein_coding
PHACTR2	protein_coding
PHLDA2	protein_coding
PLAUR	protein_coding
PLCB4	protein_coding
PLK1	protein_coding
PLK2	protein_coding
PLP2	protein_coding
PMAIP1	protein_coding
POPDC3	protein_coding
PROCR	protein_coding
PRR16	protein_coding
PRSS23	protein_coding
PTGFR	protein_coding
RAB27A	protein_coding
RBM24	protein_coding
RRAS2	protein_coding
S100A2	protein_coding
SASS6	protein_coding
SDC1	protein_coding
SEMA3C	protein_coding
SGMS2	protein_coding
SKA1	protein_coding
SLC12A8	protein_coding
SLC16A7	protein_coding
SLC25A43	protein_coding
SLFN5	protein_coding
SMAD3	protein_coding
SMAD7	protein_coding
SMAGP	protein_coding
SMTN	protein_coding
SNAI2	protein_coding
SPHK1	protein_coding
SRD5A1	protein_coding
STC2	protein_coding
STEAP1	protein_coding
STXBP5	protein_coding
SVIL	protein_coding
SYNC	protein_coding
TBX3	protein_coding
TCF19	protein_coding
TENM3	protein_coding
TFAP2C	protein_coding
THBS1	protein_coding
TK1	protein_coding
TNFAIP8	protein_coding
TOX2	protein_coding
TPBG	protein_coding
TRAM2	protein_coding
TTF2	protein_coding
TWIST1	protein_coding
TWIST2	protein_coding
ULBP2	protein_coding
VANGL1	protein_coding
VEGFC	protein_coding
WNT5A	protein_coding
PVRL3	protein_coding
BC017398	protein_coding
AIM1	protein_coding
AGPAT9	protein_coding
LOC100131262	uncharacterized
IGHG1	uncharacterized
LOC101927705	uncharacterized
LOC101928916	uncharacterized

## Sheet: switch_TF_Schulte_et_al
HGNC symbol	GO term name
ELF4	transcription factor activity, sequence-specific DNA binding
FHL2	transcription, DNA-templated
FOSL1	transcription factor activity, sequence-specific DNA binding
HOXC6	transcription factor activity, sequence-specific DNA binding
KLF5	transcription factor activity, sequence-specific DNA binding
MSC	transcription factor activity, sequence-specific DNA binding
PAWR	transcription, DNA-templated
SMAD3	transcription factor activity, sequence-specific DNA binding
SMAD7	transcription factor activity, sequence-specific DNA binding
SNAI2	transcription factor activity, RNA polymerase II distal enhancer sequence-specific binding
TBX3	transcription factor activity, sequence-specific DNA binding
TCF19	transcription factor activity, sequence-specific DNA binding
TFAP2C	transcription factor activity, sequence-specific DNA binding
TTF2	transcription elongation factor complex
TWIST1	transcription factor activity, sequence-specific DNA binding
TWIST2	regulation of transcription, DNA-templated
WNT5A	transcription factor activity, sequence-specific DNA binding
