# Supplementary material for: Computational identification of specific genes for glioblastoma stem-like cells identity
Source: Sci Rep. 2018 May 17;8:7769. doi: 10.1038/s41598-018-26081-5 (PMC5958093; doi:10.1038/s41598-018-26081-5)
Supplement: Supplementary file 8 — Supplementary Table S7 [file 41598_2018_26081_MOESM8_ESM.xlsx]

## Sheet: 19 TPC-specificTFs
TPC-specific TF	Region	Type	Swtich?
ASCL1	R4	FIGHT-CLUB	YES
CITED1	R4	FIGHT-CLUB	YES
HES6	R4	FIGHT-CLUB	YES
HEY2	R4	FIGHT-CLUB	YES
KLF15	R4	FIGHT-CLUB	YES		Number of TPC-specific TFs	TPC-specific TFs switch	TPC-specific TFs no-switch
OLIG1	R4	FIGHT-CLUB	YES		1	0.684211	0.315789
OLIG2	R4	FIGHT-CLUB	YES
POU3F2	R4	FIGHT-CLUB	YES
POU3F3	R4	FIGHT-CLUB	YES
SOX1	R4	FIGHT-CLUB	YES
SOX2	R4	FIGHT-CLUB	YES
SOX5	R4	FIGHT-CLUB	YES
SOX8	R4	FIGHT-CLUB	YES
LHX2	R4	DATE	NO
MYCL1	no DEG		NO
RFX4	R4	DATE	NO
SALL2	R4	DATE	NO
SOX21	R4	DATE	NO
VAX2	no DEG		NO

## Sheet: 13 TPC-specif TFs-switch
TPC-specific TF switch	fdr	log2-FC (mean TPC/mean DGC)	direction
ASCL1	7.64809e-06	4.80868	UP
CITED1	0.000426428	2.41725	UP
HES6	4.19555e-05	3.76806	UP
HEY2	4.3661e-05	3.55451	UP
KLF15	0.000222114	2.26418	UP
OLIG1	3.09128e-07	6.64833	UP
OLIG2	1.29374e-09	6.30081	UP
POU3F2	6.31943e-07	3.82918	UP
POU3F3	2.56723e-07	4.39344	UP
SOX1	4.84521e-07	4.45048	UP
SOX2	2.81121e-09	5.23976	UP
SOX5	7.2409e-08	3.58663	UP
SOX8	2.01375e-07	5.50037	UP
