# Supplementary material for: Computational identification of specific genes for glioblastoma stem-like cells identity
Source: Sci Rep. 2018 May 17;8:7769. doi: 10.1038/s41598-018-26081-5 (PMC5958093; doi:10.1038/s41598-018-26081-5)
Supplement: Supplementary file 9 — Supplementary Table S8 [file 41598_2018_26081_MOESM9_ESM.xlsx]

## Sheet: GO-switch-biomart
Switch Gene	GO Term Name	GO Term Definition
A4GALT	integral component of membrane	"The component of a membrane consisting of the gene products and protein complexes having at least some part of their peptide sequence embedded in the hydrophobic region of the membrane." [GOC:dos, GOC:go_curators]
A4GALT	membrane	"A lipid bilayer along with all the proteins and protein complexes embedded in it an attached to it." [GOC:dos, GOC:mah, ISBN:0815316194]
A4GALT	globoside biosynthetic process	"The chemical reactions and pathways resulting in the formation of a ceramide with a core structure of GalNAc-beta-(1->3)-Gal-alpha-(1->4)-Glc(I)." [ISBN:0198506732]
A4GALT	lactosylceramide 4-alpha-galactosyltransferase activity	"Catalysis of the reaction: beta-D-galactosyl-(1,4)-D-glucosylceramide + UDP-galactose = alpha-D-galactosyl-(1,4)-beta-D-galactosyl-(1,4)-D-glucosylceramide + UDP." [EC:2.4.1.228, MetaCyc:2.4.1.228-RXN]
A4GALT	transferase activity, transferring glycosyl groups	"Catalysis of the transfer of a glycosyl group from one compound (donor) to another (acceptor)." [GOC:jl, ISBN:0198506732]
A4GALT	transferase activity	"Catalysis of the transfer of a group, e.g. a methyl group, glycosyl group, acyl group, phosphorus-containing, or other groups, from one compound (generally regarded as the donor) to another compound (generally regarded as the acceptor). Transferase is the systematic name for any enzyme of EC class 2." [ISBN:0198506732]
A4GALT	toxic substance binding	"Interacting selectively and non-covalently with a toxic substance, a poisonous substance that causes damage to biological systems." [GOC:bf, GOC:curators, GOC:jl, GOC:pr]
A4GALT	galactosyltransferase activity	"Catalysis of the transfer of a galactosyl group to an acceptor molecule, typically another carbohydrate or a lipid." [ISBN:0198506732]
A4GALT	protein glycosylation	"A protein modification process that results in the addition of a carbohydrate or carbohydrate derivative unit to a protein amino acid, e.g. the addition of glycan chains to proteins." [GOC:curators, GOC:pr]
A4GALT	lipid metabolic process	"The chemical reactions and pathways involving lipids, compounds soluble in an organic solvent but not, or sparingly, in an aqueous solvent. Includes fatty acids; neutral fats, other fatty-acid esters, and soaps; long-chain (fatty) alcohols and waxes; sphingoids and other long-chain bases; glycolipids, phospholipids and sphingolipids; and carotenes, polyprenols, sterols, terpenes and other isopre…
A4GALT	glycosphingolipid biosynthetic process	"The chemical reactions and pathways resulting in the formation of glycosphingolipid, a compound with residues of sphingoid and at least one monosaccharide." [GOC:go_curators]
A4GALT	plasma membrane organization	"A process that is carried out at the cellular level which results in the assembly, arrangement of constituent parts, or disassembly of the plasma membrane." [GOC:dph, GOC:jl, GOC:mah]
A4GALT	Golgi membrane	"The lipid bilayer surrounding any of the compartments of the Golgi apparatus." [GOC:mah]
A4GALT	Golgi apparatus	"A compound membranous cytoplasmic organelle of eukaryotic cells, consisting of flattened, ribosome-free vesicles arranged in a more or less regular stack. The Golgi apparatus differs from the endoplasmic reticulum in often having slightly thicker membranes, appearing in sections as a characteristic shallow semicircle so that the convex side (cis or entry face) abuts the endoplasmic reticulum, se…
A4GALT	integral component of Golgi membrane	"The component of the Golgi membrane consisting of the gene products and protein complexes having at least some part of their peptide sequence embedded in the hydrophobic region of the membrane." [GOC:go_curators]
A4GALT	extracellular exosome	"A membrane-bounded vesicle that is released into the extracellular region by fusion of the limiting endosomal membrane of a multivesicular body with the plasma membrane. Extracellular exosomes, also simply called exosomes, have a diameter of about 40-100 nm." [GOC:BHF, GOC:mah, GOC:vesicles, PMID:15908444, PMID:17641064, PMID:19442504, PMID:19498381, PMID:22418571, PMID:24009894]
AATK	nucleotide binding	"Interacting selectively and non-covalently with a nucleotide, any compound consisting of a nucleoside that is esterified with (ortho)phosphate or an oligophosphate at any hydroxyl group on the ribose or deoxyribose." [GOC:mah, ISBN:0198547684]
AATK	protein kinase activity	"Catalysis of the phosphorylation of an amino acid residue in a protein, usually according to the reaction: a protein + ATP = a phosphoprotein + ADP." [MetaCyc:PROTEIN-KINASE-RXN]
AATK	protein serine/threonine kinase activity	"Catalysis of the reactions: ATP + protein serine = ADP + protein serine phosphate, and ATP + protein threonine = ADP + protein threonine phosphate." [GOC:bf]
AATK	ATP binding	"Interacting selectively and non-covalently with ATP, adenosine 5'-triphosphate, a universally important coenzyme and enzyme regulator." [ISBN:0198506732]
AATK	kinase activity	"Catalysis of the transfer of a phosphate group, usually from ATP, to a substrate molecule." [ISBN:0198506732]
AATK	transferase activity	"Catalysis of the transfer of a group, e.g. a methyl group, glycosyl group, acyl group, phosphorus-containing, or other groups, from one compound (generally regarded as the donor) to another compound (generally regarded as the acceptor). Transferase is the systematic name for any enzyme of EC class 2." [ISBN:0198506732]
AATK	protein phosphorylation	"The process of introducing a phosphate group on to a protein." [GOC:hb]
AATK	phosphorylation	"The process of introducing a phosphate group into a molecule, usually with the formation of a phosphoric ester, a phosphoric anhydride or a phosphoric amide." [ISBN:0198506732]
AATK	cytoplasm	"All of the contents of a cell excluding the plasma membrane and nucleus, but including other subcellular structures." [ISBN:0198547684]
AATK	membrane	"A lipid bilayer along with all the proteins and protein complexes embedded in it an attached to it." [GOC:dos, GOC:mah, ISBN:0815316194]
AATK	integral component of membrane	"The component of a membrane consisting of the gene products and protein complexes having at least some part of their peptide sequence embedded in the hydrophobic region of the membrane." [GOC:dos, GOC:go_curators]
AATK	perinuclear region of cytoplasm	"Cytoplasm situated near, or occurring around, the nucleus." [GOC:jid]
ABAT	4-aminobutyrate transaminase activity	"Catalysis of the reaction: 4-aminobutanoate + amino group acceptor = succinate semialdehyde + amino acid." [EC:2.6.1.19, GOC:mah]
ABAT	catalytic activity	"Catalysis of a biochemical reaction at physiological temperatures. In biologically catalyzed reactions, the reactants are known as substrates, and the catalysts are naturally occurring macromolecular substances known as enzymes. Enzymes possess specific binding sites for substrates, and are usually composed wholly or largely of protein, but RNA that has catalytic activity (ribozyme) is often als…
ABAT	transaminase activity	"Catalysis of the transfer of an amino group to an acceptor, usually a 2-oxo acid." [ISBN:0198506732]
ABAT	transferase activity	"Catalysis of the transfer of a group, e.g. a methyl group, glycosyl group, acyl group, phosphorus-containing, or other groups, from one compound (generally regarded as the donor) to another compound (generally regarded as the acceptor). Transferase is the systematic name for any enzyme of EC class 2." [ISBN:0198506732]
ABAT	pyridoxal phosphate binding	"Interacting selectively and non-covalently with pyridoxal 5' phosphate, 3-hydroxy-5-(hydroxymethyl)-2-methyl4-pyridine carboxaldehyde 5' phosphate, the biologically active form of vitamin B6." [GOC:mah, ISBN:0198506732]
ABAT	succinate-semialdehyde dehydrogenase binding	"Interacting selectively and non-covalently with succinate-semialdehyde dehydrogenase." [GOC:mah]
ABAT	protein homodimerization activity	"Interacting selectively and non-covalently with an identical protein to form a homodimer." [GOC:jl]
ABAT	metal ion binding	"Interacting selectively and non-covalently with any metal ion." [GOC:ai]
ABAT	(S)-3-amino-2-methylpropionate transaminase activity	"Catalysis of the reaction: (S)-3-amino-2-methylpropanoate + 2-oxoglutarate = 2-methyl-3-oxopropanoate + L-glutamate." [EC:2.6.1.22, RHEA:13996]
ABAT	iron-sulfur cluster binding	"Interacting selectively and non-covalently with an iron-sulfur cluster, a combination of iron and sulfur atoms." [GOC:ai]
ABAT	gamma-aminobutyric acid metabolic process	"The chemical reactions and pathways involving gamma-aminobutyric acid (GABA, 4-aminobutyrate), an amino acid which acts as a neurotransmitter in some organisms." [ISBN:0198506732]
ABAT	gamma-aminobutyric acid catabolic process	"The chemical reactions and pathways resulting in the breakdown of gamma-aminobutyric acid (GABA, 4-aminobutyrate), an amino acid which acts as a neurotransmitter in some organisms." [GOC:ai]
ABAT	neurotransmitter catabolic process	"The chemical reactions and pathways resulting in the breakdown of any of a group of substances that are released on excitation from the axon terminal of a presynaptic neuron of the central or peripheral nervous system and travel across the synaptic cleft to either excite or inhibit the target cell." [CHEBI:25512, GOC:jl]
ABAT	behavioral response to cocaine	"Any process that results in a change in the behavior of an organism as a result of a cocaine stimulus." [GOC:jid]
ABAT	mitochondrion	"A semiautonomous, self replicating organelle that occurs in varying numbers, shapes, and sizes in the cytoplasm of virtually all eukaryotic cells. It is notably the site of tissue respiration." [GOC:giardia, ISBN:0198506732]
ABAT	mitochondrial matrix	"The gel-like material, with considerable fine structure, that lies in the matrix space, or lumen, of a mitochondrion. It contains the enzymes of the tricarboxylic acid cycle and, in some organisms, the enzymes concerned with fatty acid oxidation." [GOC:as, ISBN:0198506732]
ABAT	4-aminobutyrate transaminase complex	"A homodimeric protein complex that possesses 4-aminobutyrate transaminase activity." [GOC:mah, PMID:15528998]
ABAT	extracellular exosome	"A membrane-bounded vesicle that is released into the extracellular region by fusion of the limiting endosomal membrane of a multivesicular body with the plasma membrane. Extracellular exosomes, also simply called exosomes, have a diameter of about 40-100 nm." [GOC:BHF, GOC:mah, GOC:vesicles, PMID:15908444, PMID:17641064, PMID:19442504, PMID:19498381, PMID:22418571, PMID:24009894]
ABAT	response to hypoxia	"Any process that results in a change in state or activity of a cell or an organism (in terms of movement, secretion, enzyme production, gene expression, etc.) as a result of a stimulus indicating lowered oxygen tension. Hypoxia, defined as a decline in O2 levels below normoxic levels of 20.8 - 20.95%, results in metabolic adaptation at both the cellular and organismal level." [GOC:hjd]
ABAT	aging	"A developmental process that is a deterioration and loss of function over time. Aging includes loss of functions such as resistance to disease, homeostasis, and fertility, as well as wear and tear. Aging includes cellular senescence, but is more inclusive. May precede death and may succeed developmental maturation (GO:0021700)." [GOC:PO_curators]
ABAT	copulation	"The act of sexual union between male and female, involving the transfer of sperm." [ISBN:0721662544]
ABAT	locomotory behavior	"The specific movement from place to place of an organism in response to external or internal stimuli. Locomotion of a whole organism in a manner dependent upon some combination of that organism's internal state and external conditions." [GOC:dph]
ABAT	gamma-aminobutyric acid biosynthetic process	"The chemical reactions and pathways resulting in the formation of gamma-aminobutyric acid (GABA, 4-aminobutyrate), an amino acid which acts as a neurotransmitter in some organisms." [GOC:ai]
ABAT	response to iron ion	"Any process that results in a change in state or activity of a cell or an organism (in terms of movement, secretion, enzyme production, gene expression, etc.) as a result of an iron ion stimulus." [GOC:sm]
ABAT	negative regulation of gamma-aminobutyric acid secretion	"Any process that stops, prevents, or reduces the frequency, rate or extent of the regulated release of gamma-aminobutyric acid." [GOC:ef]
ABAT	cerebellum development	"The process whose specific outcome is the progression of the cerebellum over time, from its formation to the mature structure. The cerebellum is the portion of the brain in the back of the head between the cerebrum and the pons. In mice, the cerebellum controls balance for walking and standing, modulates the force and range of movement and is involved in the learning of motor skills." [GO_REF:00…
ABAT	positive regulation of heat generation	"Any process that activates or increases the rate or extent of heat generation." [GOC:dph, GOC:mah, GOC:tb]
ABAT	positive regulation of insulin secretion	"Any process that activates or increases the frequency, rate or extent of the regulated release of insulin." [GOC:mah]
ABAT	negative regulation of dopamine secretion	"Any process that stops, prevents, or reduces the frequency, rate or extent of the regulated release of dopamine." [GOC:sl]
ABAT	response to nicotine	"Any process that results in a change in state or activity of a cell or an organism (in terms of movement, secretion, enzyme production, gene expression, etc.) as a result of a nicotine stimulus." [CHEBI:17688, GOC:bf, GOC:ef, ISBN:0198506732, ISBN:0582227089]
ABAT	exploration behavior	"The specific behavior of an organism in response to a novel environment or stimulus." [GOC:BHF, GOC:pr, PMID:11682103, PMID:9767169]
ABAT	response to cocaine	"Any process that results in a change in state or activity of a cell or an organism (in terms of movement, secretion, enzyme production, gene expression, etc.) as a result of a cocaine stimulus. Cocaine is a crystalline alkaloid obtained from the leaves of the coca plant." [CHEBI:27958, GOC:ef, GOC:jl]
ABAT	response to drug	"Any process that results in a change in state or activity of a cell or an organism (in terms of movement, secretion, enzyme production, gene expression, etc.) as a result of a drug stimulus. A drug is a substance used in the diagnosis, treatment or prevention of a disease." [GOC:jl]
ABAT	response to ethanol	"Any process that results in a change in state or activity of a cell or an organism (in terms of movement, secretion, enzyme production, gene expression, etc.) as a result of an ethanol stimulus." [GOC:go_curators]
ABAT	negative regulation of blood pressure	"Any process in which the force of blood traveling through the circulatory system is decreased." [GOC:go_curators, GOC:mtg_cardio]
ABAT	positive regulation of dopamine metabolic process	"Any process that activates or increases the frequency, rate or extent of the chemical reactions and pathways involving dopamine." [GOC:go_curators]
ABAT	positive regulation of uterine smooth muscle contraction	"Any process that modulates the frequency, rate or extent of uterine smooth muscle contraction." [GOC:go_curators]
ABAT	negative regulation of platelet aggregation	"Any process that decreases the rate, frequency or extent of platelet aggregation. Platelet aggregation is the adhesion of one platelet to one or more other platelets via adhesion molecules." [GOC:BHF]
ABAT	positive regulation of inhibitory postsynaptic potential	"Any process that activates or increases the frequency, rate or extent of inhibitory postsynaptic potential (IPSP). IPSP is a temporary decrease in postsynaptic membrane potential due to the flow of negatively charged ions into the postsynaptic cell. The flow of ions that causes an IPSP is an inhibitory postsynaptic current (IPSC) and makes it more difficult for the neuron to fire an action poten…
ABAT	positive regulation of prolactin secretion	"Any process that activates or increases the frequency, rate or extent of prolactin secretion." [GO_REF:0000058, GOC:TermGenie, PMID:16159377]
ABAT	positive regulation of aspartate secretion	"Any process that activates or increases the frequency, rate or extent of aspartate secretion." [GO_REF:0000058, GOC:TermGenie, PMID:2342602]
ABAT	neuron projection	"A prolongation or process extending from a nerve cell, e.g. an axon or dendrite." [GOC:jl, http://www.cogsci.princeton.edu/~wn/]
ABCA3	nucleotide binding	"Interacting selectively and non-covalently with a nucleotide, any compound consisting of a nucleoside that is esterified with (ortho)phosphate or an oligophosphate at any hydroxyl group on the ribose or deoxyribose." [GOC:mah, ISBN:0198547684]
ABCA3	transporter activity	"Enables the directed movement of substances (such as macromolecules, small molecules, ions) into, out of or within a cell, or between cells." [GOC:ai, GOC:dgf]
ABCA3	lipid transporter activity	"Enables the directed movement of lipids into, out of or within a cell, or between cells." [GOC:ai]
ABCA3	ATP binding	"Interacting selectively and non-covalently with ATP, adenosine 5'-triphosphate, a universally important coenzyme and enzyme regulator." [ISBN:0198506732]
ABCA3	ATPase activity	"Catalysis of the reaction: ATP + H2O = ADP + phosphate + 2 H+. May or may not be coupled to another reaction." [EC:3.6.1.3, GOC:jl]
ABCA3	ATPase activity, coupled to transmembrane movement of substances	"Catalysis of the reaction: ATP + H2O = ADP + phosphate, to directly drive the active transport of a substance across a membrane." [EC:3.6.1.3, GOC:jl]
ABCA3	transport	"The directed movement of substances (such as macromolecules, small molecules, ions) or cellular components (such as complexes and organelles) into, out of or within a cell, or between cells, or within a multicellular organism by means of some agent such as a transporter, pore or motor protein." [GOC:dos, GOC:dph, GOC:jl, GOC:mah]
ABCA3	lipid transport	"The directed movement of lipids into, out of or within a cell, or between cells, by means of some agent such as a transporter or pore. Lipids are compounds soluble in an organic solvent but not, or sparingly, in an aqueous solvent." [ISBN:0198506732]
ABCA3	response to drug	"Any process that results in a change in state or activity of a cell or an organism (in terms of movement, secretion, enzyme production, gene expression, etc.) as a result of a drug stimulus. A drug is a substance used in the diagnosis, treatment or prevention of a disease." [GOC:jl]
ABCA3	cellular protein metabolic process	"The chemical reactions and pathways involving a specific protein, rather than of proteins in general, occurring at the level of an individual cell. Includes cellular protein modification." [GOC:jl]
ABCA3	response to glucocorticoid	"Any process that results in a change in state or activity of a cell or an organism (in terms of movement, secretion, enzyme production, gene expression, etc.) as a result of a glucocorticoid stimulus. Glucocorticoids are hormonal C21 corticosteroids synthesized from cholesterol with the ability to bind with the cortisol receptor and trigger similar effects. Glucocorticoids act primarily on carbo…
ABCA3	transmembrane transport	"The process in which a solute is transported across a lipid bilayer, from one side of a membrane to the other" [GOC:dph, GOC:jid]
ABCA3	extracellular space	"That part of a multicellular organism outside the cells proper, usually taken to be outside the plasma membranes, and occupied by fluid." [ISBN:0198547684]
ABCA3	plasma membrane	"The membrane surrounding a cell that separates the cell from its external environment. It consists of a phospholipid bilayer and associated proteins." [ISBN:0716731363]
ABCA3	membrane	"A lipid bilayer along with all the proteins and protein complexes embedded in it an attached to it." [GOC:dos, GOC:mah, ISBN:0815316194]
ABCA3	integral component of membrane	"The component of a membrane consisting of the gene products and protein complexes having at least some part of their peptide sequence embedded in the hydrophobic region of the membrane." [GOC:dos, GOC:go_curators]
ABCA3	alveolar lamellar body	"A specialized secretory organelle found in type II pneumocytes and involved in the synthesis, secretion, and reutilization of pulmonary surfactant." [GOC:cjm, http://en.wikipedia.org/wiki/Lamellar_granule]
ABCA3	lamellar body membrane	"The lipid bilayer surrounding a lamellar body. A lamellar body is a membrane-bounded organelle, specialized for the storage and secretion of various substances (surfactant phospholipids, glycoproteins and acid phosphates) which are arranged in the form of tightly packed, concentric, membrane sheets or lamellae. Has some similar properties to, but is distinct from, a lysosome." [GOC:sl, PMID:1194…
ABCA3	alveolar lamellar body membrane	"The lipid bilayer surrounding an alveolar lamellar body, a specialized secretory organelle found in type II pneumocytes and involved in the synthesis, secretion, and reutilization of pulmonary surfactant." [GOC:sl, PMID:11940594]
ACSS1	nucleotide binding	"Interacting selectively and non-covalently with a nucleotide, any compound consisting of a nucleoside that is esterified with (ortho)phosphate or an oligophosphate at any hydroxyl group on the ribose or deoxyribose." [GOC:mah, ISBN:0198547684]
ACSS1	catalytic activity	"Catalysis of a biochemical reaction at physiological temperatures. In biologically catalyzed reactions, the reactants are known as substrates, and the catalysts are naturally occurring macromolecular substances known as enzymes. Enzymes possess specific binding sites for substrates, and are usually composed wholly or largely of protein, but RNA that has catalytic activity (ribozyme) is often als…
ACSS1	acetate-CoA ligase activity	"Catalysis of the reaction: ATP + acetate + CoA = AMP + diphosphate + acetyl-CoA." [EC:6.2.1.1]
ACSS1	protein binding	"Interacting selectively and non-covalently with any protein or protein complex (a complex of two or more proteins that may include other nonprotein molecules)." [GOC:go_curators]
ACSS1	ATP binding	"Interacting selectively and non-covalently with ATP, adenosine 5'-triphosphate, a universally important coenzyme and enzyme regulator." [ISBN:0198506732]
ACSS1	AMP binding	"Interacting selectively and non-covalently with AMP, adenosine monophosphate." [GOC:go_curators]
ACSS1	ligase activity	"Catalysis of the joining of two substances, or two groups within a single molecule, with the concomitant hydrolysis of the diphosphate bond in ATP or a similar triphosphate." [EC:6, GOC:mah]
ACSS1	ethanol oxidation	"An ethanol metabolic process in which ethanol is converted to acetyl-CoA via acetaldehyde and acetate." [GOC:mah, MetaCyc:PWY66-161, MetaCyc:PWY66-162, MetaCyc:PWY66-21]
ACSS1	acetyl-CoA biosynthetic process	"The chemical reactions and pathways resulting in the formation of acetyl-CoA, a derivative of coenzyme A in which the sulfhydryl group is acetylated." [GOC:go_curators]
ACSS1	metabolic process	"The chemical reactions and pathways, including anabolism and catabolism, by which living organisms transform chemical substances. Metabolic processes typically transform small molecules, but also include macromolecular processes such as DNA repair and replication, and protein synthesis and degradation." [GOC:go_curators, ISBN:0198547684]
ACSS1	acetate biosynthetic process	"The chemical reactions and pathways resulting in the formation of acetate, the anion of acetic acid." [GOC:go_curators]
ACSS1	acetyl-CoA biosynthetic process from acetate	"The chemical reactions and pathways resulting in the formation of acetyl-CoA from acetate, either directly or via acetylphosphate." [MetaCyc:ACETATEUTIL-PWY]
ACSS1	propionate biosynthetic process	"The chemical reactions and pathways resulting in the formation of propionate, the anion derived from propionic acid." [GOC:go_curators]
ACSS1	mitochondrion	"A semiautonomous, self replicating organelle that occurs in varying numbers, shapes, and sizes in the cytoplasm of virtually all eukaryotic cells. It is notably the site of tissue respiration." [GOC:giardia, ISBN:0198506732]
ACSS1	mitochondrial matrix	"The gel-like material, with considerable fine structure, that lies in the matrix space, or lumen, of a mitochondrion. It contains the enzymes of the tricarboxylic acid cycle and, in some organisms, the enzymes concerned with fatty acid oxidation." [GOC:as, ISBN:0198506732]
ACTN1	extracellular exosome	"A membrane-bounded vesicle that is released into the extracellular region by fusion of the limiting endosomal membrane of a multivesicular body with the plasma membrane. Extracellular exosomes, also simply called exosomes, have a diameter of about 40-100 nm." [GOC:BHF, GOC:mah, GOC:vesicles, PMID:15908444, PMID:17641064, PMID:19442504, PMID:19498381, PMID:22418571, PMID:24009894]
ACTN1	cell projection	"A prolongation or process extending from a cell, e.g. a flagellum or axon." [GOC:jl, http://www.cogsci.princeton.edu/~wn/]
ACTN1	pseudopodium	"A temporary protrusion or retractile process of a cell, associated with flowing movements of the protoplasm, and serving for locomotion and feeding." [ISBN:0198506732]
ACTN1	platelet alpha granule lumen	"The volume enclosed by the membrane of the platelet alpha granule." [GOC:mah, PMID:8467233]
ACTN1	cell junction	"A cellular component that forms a specialized region of connection between two or more cells or between a cell and the extracellular matrix. At a cell junction, anchoring proteins extend through the plasma membrane to link cytoskeletal proteins in one cell to cytoskeletal proteins in neighboring cells or to proteins in the extracellular matrix." [GOC:mah, http://www.vivo.colostate.edu/hbooks/cmb…
ACTN1	Z disc	"Platelike region of a muscle sarcomere to which the plus ends of actin filaments are attached." [GOC:mtg_muscle, ISBN:0815316194]
ACTN1	membrane	"A lipid bilayer along with all the proteins and protein complexes embedded in it an attached to it." [GOC:dos, GOC:mah, ISBN:0815316194]
ACTN1	focal adhesion	"Small region on the surface of a cell that anchors the cell to the extracellular matrix and that forms a point of termination of actin filaments." [ISBN:0124325653, ISBN:0815316208]
ACTN1	cell-cell junction	"A cell junction that forms a connection between two or more cells in a multicellular organism; excludes direct cytoplasmic junctions such as ring canals." [GOC:dgh, GOC:hb, GOC:mah]
ACTN1	plasma membrane	"The membrane surrounding a cell that separates the cell from its external environment. It consists of a phospholipid bilayer and associated proteins." [ISBN:0716731363]
ACTN1	cytoskeleton	"Any of the various filamentous elements that form the internal framework of cells, and typically remain after treatment of the cells with mild detergent to remove membrane constituents and soluble components of the cytoplasm. The term embraces intermediate filaments, microfilaments, microtubules, the microtrabecular lattice, and other structures characterized by a polymeric filamentous nature an…
ACTN1	cytosol	"The part of the cytoplasm that does not contain organelles but which does contain other particulate matter, such as protein complexes." [GOC:hjd, GOC:jl]
ACTN1	cytoplasm	"All of the contents of a cell excluding the plasma membrane and nucleus, but including other subcellular structures." [ISBN:0198547684]
ACTN1	intracellular	"The living contents of a cell; the matter contained within (but not including) the plasma membrane, usually taken to exclude large vacuoles and masses of secretory or ingested material. In eukaryotes it includes the nucleus and cytoplasm." [ISBN:0198506732]
ACTN1	extracellular space	"That part of a multicellular organism outside the cells proper, usually taken to be outside the plasma membranes, and occupied by fluid." [ISBN:0198547684]
ACTN1	extracellular region	"The space external to the outermost structure of a cell. For cells without external protective or external encapsulating structures this refers to space outside of the plasma membrane. This term covers the host cell environment outside an intracellular parasite." [GOC:go_curators]
ACTN1	ruffle	"Projection at the leading edge of a crawling cell; the protrusions are supported by a microfilament meshwork." [ISBN:0124325653]
ACTN1	stress fiber	"A contractile actin filament bundle that consists of short actin filaments with alternating polarity, cross-linked by alpha-actinin and possibly other actin bundling proteins, and with myosin present in a periodic distribution along the fiber." [PMID:16651381]
ACTN1	regulation of nucleic acid-templated transcription	"Any process that modulates the frequency, rate or extent of nucleic acid-templated transcription." [GO_REF:0000058, GOC:pr, GOC:TermGenie, GOC:txnOH, GOC:vw]
ACTN1	actin filament network formation	"The assembly of a network of actin filaments; actin filaments on different axes and with differing orientations are crosslinked together to form a mesh of filaments." [GOC:ai]
ACTN1	negative regulation of cellular component movement	"Any process that stops, prevents, or reduces the frequency, rate or extent of the movement of a cellular component." [GOC:ai, GOC:dph, GOC:jl]
ACTN1	focal adhesion assembly	"The aggregation and bonding together of a set of components to form a focal adhesion, a complex of intracellular signaling and structural proteins that provides a structural link between the internal actin cytoskeleton and the ECM, and also function as a locus of signal transduction activity." [GOC:jid, GOC:mah]
ACTN1	regulation of apoptotic process	"Any process that modulates the occurrence or rate of cell death by apoptotic process." [GOC:jl, GOC:mtg_apoptosis]
ACTN1	platelet morphogenesis	"Generation and organization of a platelet, a non-nucleated disk-shaped cell formed by extrusion from megakaryocytes, found in the blood of all mammals, and mainly involved in blood coagulation." [CL:0000233, GOC:BHF, GOC:vk]
ACTN1	platelet formation	"The process in which platelets bud from long processes extended by megakaryocytes." [GOC:mah, ISBN:0815316194]
ACTN1	actin filament organization	"A process that is carried out at the cellular level which results in the assembly, arrangement of constituent parts, or disassembly of cytoskeletal structures comprising actin filaments. Includes processes that control the spatial distribution of actin filaments, such as organizing filaments into meshworks, bundles, or other structures, as by cross-linking." [GOC:mah]
ACTN1	platelet degranulation	"The regulated exocytosis of secretory granules containing preformed mediators such as histamine and serotonin by a platelet." [GOC:add]
ACTN1	actin filament binding	"Interacting selectively and non-covalently with an actin filament, also known as F-actin, a helical filamentous polymer of globular G-actin subunits." [ISBN:0198506732]
ACTN1	metal ion binding	"Interacting selectively and non-covalently with any metal ion." [GOC:ai]
ACTN1	ion channel binding	"Interacting selectively and non-covalently with one or more specific sites on an ion channel, a protein complex that spans a membrane and forms a water-filled channel across the phospholipid bilayer allowing selective ion transport down its electrochemical gradient." [GOC:BHF, GOC:jl]
ACTN1	protein homodimerization activity	"Interacting selectively and non-covalently with an identical protein to form a homodimer." [GOC:jl]
ACTN1	ligand-dependent nuclear receptor transcription coactivator activity	"The function of a transcription cofactor that activates transcription in conjuction with a ligand-dependent nuclear receptor from a RNA polymerase II promoter; does not bind DNA itself." [GOC:dph, GOC:tb]
ACTN1	vinculin binding	"Interacting selectively and non-covalently with vinculin, a protein found in muscle, fibroblasts, and epithelial cells that binds actin and appears to mediate attachment of actin filaments to integral proteins of the plasma membrane." [ISBN:0721662544]
ACTN1	protein binding	"Interacting selectively and non-covalently with any protein or protein complex (a complex of two or more proteins that may include other nonprotein molecules)." [GOC:go_curators]
ACTN1	integrin binding	"Interacting selectively and non-covalently with an integrin." [GOC:ceb]
ACTN1	double-stranded RNA binding	"Interacting selectively and non-covalently with double-stranded RNA." [GOC:jl]
ACTN1	actin filament	"A filamentous structure formed of a two-stranded helical polymer of the protein actin and associated proteins. Actin filaments are a major component of the contractile apparatus of skeletal muscle and the microfilaments of the cytoskeleton of eukaryotic cells. The filaments, comprising polymerized globular actin molecules, appear as flexible structures with a diameter of 5-9 nm. They are organiz…
ACTN1	platelet aggregation	"The adhesion of one platelet to one or more other platelets via adhesion molecules." [GOC:BHF, GOC:vk]
ACTN1	platelet activation	"A series of progressive, overlapping events triggered by exposure of the platelets to subendothelial tissue. These events include shape change, adhesiveness, aggregation, and release reactions. When carried through to completion, these events lead to the formation of a stable hemostatic plug." [http://www.graylab.ac.uk/omd/]
ACTN1	actin crosslink formation	"The process in which two or more actin filaments are connected together by proteins that act as crosslinks between the filaments. The crosslinked filaments may be on the same or differing axes." [GOC:ai]
ACTN1	actin filament bundle assembly	"The assembly of actin filament bundles; actin filaments are on the same axis but may be oriented with the same or opposite polarities and may be packed with different levels of tightness." [GOC:ai]
ACTN1	calcium ion binding	"Interacting selectively and non-covalently with calcium ions (Ca2+)." [GOC:ai]
ACTN1	actin binding	"Interacting selectively and non-covalently with monomeric or multimeric forms of actin, including actin filaments." [GOC:clt]
ACTN1	sarcomere	"The repeating unit of a myofibril in a muscle cell, composed of an array of overlapping thick and thin filaments between two adjacent Z discs." [ISBN:0815316194]
ACTN1	fascia adherens	"A cell-cell adherens junction that contains the transmembrane protein N-cadherin, which interacts with identical molecules from neighboring cells to form a tight mechanical intercellular link; forms a large portion of the intercalated disc, the structure at which myofibrils terminate in cardiomyocytes." [GOC:mtg_muscle, PMID:11732910]
ACTN1	brush border	"The dense covering of microvilli on the apical surface of a epithelial cells in tissues such as the intestine, kidney, and choroid plexus; the microvilli aid absorption by increasing the surface area of the cell." [GOC:sl, ISBN:0815316194]
ADAM11	integral component of membrane	"The component of a membrane consisting of the gene products and protein complexes having at least some part of their peptide sequence embedded in the hydrophobic region of the membrane." [GOC:dos, GOC:go_curators]
ADAM11	membrane	"A lipid bilayer along with all the proteins and protein complexes embedded in it an attached to it." [GOC:dos, GOC:mah, ISBN:0815316194]
ADAM11	plasma membrane	"The membrane surrounding a cell that separates the cell from its external environment. It consists of a phospholipid bilayer and associated proteins." [ISBN:0716731363]
ADAM11	integrin-mediated signaling pathway	"A series of molecular signals initiated by the binding of extracellular ligand to an integrin on the surface of a target cell, and ending with regulation of a downstream cellular process, e.g. transcription." [GOC:mah, GOC:signaling]
ADAM11	proteolysis	"The hydrolysis of proteins into smaller polypeptides and/or amino acids by cleavage of their peptide bonds." [GOC:bf, GOC:mah]
ADAM11	metallopeptidase activity	"Catalysis of the hydrolysis of peptide bonds by a mechanism in which water acts as a nucleophile, one or two metal ions hold the water molecule in place, and charged amino acid side chains are ligands for the metal ions." [GOC:mah, http://merops.sanger.ac.uk/about/glossary.htm#CATTYPE]
ADAM11	integrin binding	"Interacting selectively and non-covalently with an integrin." [GOC:ceb]
ADAM11	metalloendopeptidase activity	"Catalysis of the hydrolysis of internal, alpha-peptide bonds in a polypeptide chain by a mechanism in which water acts as a nucleophile, one or two metal ions hold the water molecule in place, and charged amino acid side chains are ligands for the metal ions." [GOC:mah, http://merops.sanger.ac.uk/about/glossary.htm#CATTYPE, http://merops.sanger.ac.uk/about/glossary.htm#ENDOPEPTIDASE]
ADAM11	extracellular matrix	"A structure lying external to one or more cells, which provides structural support for cells or tissues." [GOC:mah, NIF_Subcellular:nlx_subcell_20090513]
AIF1L	actin filament	"A filamentous structure formed of a two-stranded helical polymer of the protein actin and associated proteins. Actin filaments are a major component of the contractile apparatus of skeletal muscle and the microfilaments of the cytoskeleton of eukaryotic cells. The filaments, comprising polymerized globular actin molecules, appear as flexible structures with a diameter of 5-9 nm. They are organiz…
AIF1L	actin binding	"Interacting selectively and non-covalently with monomeric or multimeric forms of actin, including actin filaments." [GOC:clt]
AIF1L	calcium ion binding	"Interacting selectively and non-covalently with calcium ions (Ca2+)." [GOC:ai]
AIF1L	metal ion binding	"Interacting selectively and non-covalently with any metal ion." [GOC:ai]
AIF1L	actin filament binding	"Interacting selectively and non-covalently with an actin filament, also known as F-actin, a helical filamentous polymer of globular G-actin subunits." [ISBN:0198506732]
AIF1L	cytoplasm	"All of the contents of a cell excluding the plasma membrane and nucleus, but including other subcellular structures." [ISBN:0198547684]
AIF1L	cytoskeleton	"Any of the various filamentous elements that form the internal framework of cells, and typically remain after treatment of the cells with mild detergent to remove membrane constituents and soluble components of the cytoplasm. The term embraces intermediate filaments, microfilaments, microtubules, the microtrabecular lattice, and other structures characterized by a polymeric filamentous nature an…
AIF1L	plasma membrane	"The membrane surrounding a cell that separates the cell from its external environment. It consists of a phospholipid bilayer and associated proteins." [ISBN:0716731363]
AIF1L	focal adhesion	"Small region on the surface of a cell that anchors the cell to the extracellular matrix and that forms a point of termination of actin filaments." [ISBN:0124325653, ISBN:0815316208]
AIF1L	actin cytoskeleton	"The part of the cytoskeleton (the internal framework of a cell) composed of actin and associated proteins. Includes actin cytoskeleton-associated complexes." [GOC:jl, ISBN:0395825172, ISBN:0815316194]
AIF1L	membrane	"A lipid bilayer along with all the proteins and protein complexes embedded in it an attached to it." [GOC:dos, GOC:mah, ISBN:0815316194]
AIF1L	ruffle membrane	"The portion of the plasma membrane surrounding a ruffle." [GOC:mah]
AIF1L	cell projection	"A prolongation or process extending from a cell, e.g. a flagellum or axon." [GOC:jl, http://www.cogsci.princeton.edu/~wn/]
AIF1L	extracellular exosome	"A membrane-bounded vesicle that is released into the extracellular region by fusion of the limiting endosomal membrane of a multivesicular body with the plasma membrane. Extracellular exosomes, also simply called exosomes, have a diameter of about 40-100 nm." [GOC:BHF, GOC:mah, GOC:vesicles, PMID:15908444, PMID:17641064, PMID:19442504, PMID:19498381, PMID:22418571, PMID:24009894]
AIF1L	protein complex	"A stable macromolecular complex composed (only) of two or more polypeptide subunits along with any covalently attached molecules (such as lipid anchors or oligosaccharide) or non-protein prosthetic groups (such as nucleotides or metal ions). Prosthetic group in this context refers to a tightly bound cofactor. The component polypeptide subunits may be identical." [GOC:go_curators, http://www.ebi.…
ALDH5A1	aldehyde dehydrogenase (NAD) activity	"Catalysis of the reaction: an aldehyde + NAD+ + H2O = an acid + NADH + H+." [EC:1.2.1.3]
ALDH5A1	succinate-semialdehyde dehydrogenase (NAD+) activity	"Catalysis of the reaction: succinate semialdehyde + NAD+ + H2O = succinate + NADH + H+." [EC:1.2.1.24]
ALDH5A1	succinate-semialdehyde dehydrogenase [NAD(P)+] activity	"Catalysis of the reaction: succinate semialdehyde + NAD(P)+ + H2O = succinate + NAD(P)H + H+." [EC:1.2.1.16]
ALDH5A1	oxidoreductase activity	"Catalysis of an oxidation-reduction (redox) reaction, a reversible chemical reaction in which the oxidation state of an atom or atoms within a molecule is altered. One substrate acts as a hydrogen or electron donor and becomes oxidized, while the other acts as hydrogen or electron acceptor and becomes reduced." [GOC:go_curators]
ALDH5A1	oxidoreductase activity, acting on the aldehyde or oxo group of donors, NAD or NADP as acceptor	"Catalysis of an oxidation-reduction (redox) reaction in which an aldehyde or ketone (oxo) group acts as a hydrogen or electron donor and reduces NAD or NADP." [GOC:jl]
ALDH5A1	protein homodimerization activity	"Interacting selectively and non-covalently with an identical protein to form a homodimer." [GOC:jl]
ALDH5A1	glucose metabolic process	"The chemical reactions and pathways involving glucose, the aldohexose gluco-hexose. D-glucose is dextrorotatory and is sometimes known as dextrose; it is an important source of energy for living organisms and is found free as well as combined in homo- and hetero-oligosaccharides and polysaccharides." [ISBN:0198506732]
ALDH5A1	acetate metabolic process	"The chemical reactions and pathways involving acetate, the anion of acetic acid." [GOC:go_curators]
ALDH5A1	succinate metabolic process	"The chemical reactions and pathways involving succinate, also known as butanedioate or ethane dicarboxylate, the dianion of succinic acid. Succinate is an important intermediate in metabolism and a component of the TCA cycle." [ISBN:0198506732]
ALDH5A1	glutamate metabolic process	"The chemical reactions and pathways involving glutamate, the anion of 2-aminopentanedioic acid." [GOC:go_curators]
ALDH5A1	glutamine metabolic process	"The chemical reactions and pathways involving glutamine, 2-amino-4-carbamoylbutanoic acid." [GOC:ai]
ALDH5A1	glycerophospholipid metabolic process	"The chemical reactions and pathways involving glycerophospholipids, any derivative of glycerophosphate that contains at least one O-acyl, O-alkyl, or O-alkenyl group attached to the glycerol residue." [ISBN:0198506732]
ALDH5A1	galactosylceramide metabolic process	"The chemical reactions and pathways involving galactosylceramides, any compound formed by the replacement of the glycosidic hydroxyl group of a cyclic form of galactose by a ceramide group." [GOC:ai]
ALDH5A1	glutathione metabolic process	"The chemical reactions and pathways involving glutathione, the tripeptide glutamylcysteinylglycine, which acts as a coenzyme for some enzymes and as an antioxidant in the protection of sulfhydryl groups in enzymes and other proteins; it has a specific role in the reduction of hydrogen peroxide (H2O2) and oxidized ascorbate, and it participates in the gamma-glutamyl cycle." [CHEBI:16856, ISBN:019…
ALDH5A1	central nervous system development	"The process whose specific outcome is the progression of the central nervous system over time, from its formation to the mature structure. The central nervous system is the core nervous system that serves an integrating and coordinating function. In vertebrates it consists of the brain and spinal cord. In those invertebrates with a central nervous system it typically consists of a brain, cerebra…
ALDH5A1	metabolic process	"The chemical reactions and pathways, including anabolism and catabolism, by which living organisms transform chemical substances. Metabolic processes typically transform small molecules, but also include macromolecular processes such as DNA repair and replication, and protein synthesis and degradation." [GOC:go_curators, ISBN:0198547684]
ALDH5A1	gamma-aminobutyric acid catabolic process	"The chemical reactions and pathways resulting in the breakdown of gamma-aminobutyric acid (GABA, 4-aminobutyrate), an amino acid which acts as a neurotransmitter in some organisms." [GOC:ai]
ALDH5A1	respiratory electron transport chain	"A process in which a series of electron carriers operate together to transfer electrons from donors such as NADH and FADH2 to any of several different terminal electron acceptors to generate a transmembrane electrochemical gradient." [GOC:mtg_electron_transport, ISBN:0716720094]
ALDH5A1	neurotransmitter catabolic process	"The chemical reactions and pathways resulting in the breakdown of any of a group of substances that are released on excitation from the axon terminal of a presynaptic neuron of the central or peripheral nervous system and travel across the synaptic cleft to either excite or inhibit the target cell." [CHEBI:25512, GOC:jl]
ALDH5A1	short-chain fatty acid metabolic process	"The chemical reactions and pathways involving fatty acids with a chain length of less than C6." [CHEBI:26666, ISBN:0198506732]
ALDH5A1	protein homotetramerization	"The formation of a protein homotetramer, a macromolecular structure consisting of four noncovalently associated identical subunits." [GOC:go_curators]
ALDH5A1	oxidation-reduction process	"A metabolic process that results in the removal or addition of one or more electrons to or from a substance, with or without the concomitant removal or addition of a proton or protons." [GOC:dhl, GOC:ecd, GOC:jh2, GOC:jid, GOC:mlg, GOC:rph]
ALDH5A1	mitochondrion	"A semiautonomous, self replicating organelle that occurs in varying numbers, shapes, and sizes in the cytoplasm of virtually all eukaryotic cells. It is notably the site of tissue respiration." [GOC:giardia, ISBN:0198506732]
ALDH5A1	mitochondrial matrix	"The gel-like material, with considerable fine structure, that lies in the matrix space, or lumen, of a mitochondrion. It contains the enzymes of the tricarboxylic acid cycle and, in some organisms, the enzymes concerned with fatty acid oxidation." [GOC:as, ISBN:0198506732]
ALDH5A1	glucosylceramide metabolic process	"The chemical reactions and pathways involving glucosylceramides, any compound formed by the replacement of the glycosidic hydroxyl group of a cyclic form of glucose by a ceramide group. They are neutral glycolipids containing equimolar amounts of fatty acid, glucose, and sphingosine or a sphingosine derivative." [CHEBI:36500, GOC:curators, ISBN:0198506732]
ALDH5A1	gamma-aminobutyric acid metabolic process	"The chemical reactions and pathways involving gamma-aminobutyric acid (GABA, 4-aminobutyrate), an amino acid which acts as a neurotransmitter in some organisms." [ISBN:0198506732]
ALDH5A1	post-embryonic development	"The process whose specific outcome is the progression of the organism over time, from the completion of embryonic development to the mature structure. See embryonic development." [GOC:go_curators]
ARHGAP10	perinuclear region of cytoplasm	"Cytoplasm situated near, or occurring around, the nucleus." [GOC:jid]
ARHGAP10	membrane	"A lipid bilayer along with all the proteins and protein complexes embedded in it an attached to it." [GOC:dos, GOC:mah, ISBN:0815316194]
ARHGAP10	plasma membrane	"The membrane surrounding a cell that separates the cell from its external environment. It consists of a phospholipid bilayer and associated proteins." [ISBN:0716731363]
ARHGAP10	cytosol	"The part of the cytoplasm that does not contain organelles but which does contain other particulate matter, such as protein complexes." [GOC:hjd, GOC:jl]
ARHGAP10	cytoplasm	"All of the contents of a cell excluding the plasma membrane and nucleus, but including other subcellular structures." [ISBN:0198547684]
ARHGAP10	regulation of small GTPase mediated signal transduction	"Any process that modulates the frequency, rate or extent of small GTPase mediated signal transduction." [GOC:go_curators]
ARHGAP10	positive regulation of GTPase activity	"Any process that activates or increases the activity of a GTPase." [GOC:jl, GOC:mah]
ARHGAP10	negative regulation of apoptotic process	"Any process that stops, prevents, or reduces the frequency, rate or extent of cell death by apoptotic process." [GOC:jl, GOC:mtg_apoptosis]
ARHGAP10	signal transduction	"The cellular process in which a signal is conveyed to trigger a change in the activity or state of a cell. Signal transduction begins with reception of a signal (e.g. a ligand binding to a receptor or receptor activation by a stimulus such as light), or for signal transduction in the absence of ligand, signal-withdrawal or the activity of a constitutively active receptor. Signal transduction end…
ARHGAP10	cytoskeleton organization	"A process that is carried out at the cellular level which results in the assembly, arrangement of constituent parts, or disassembly of cytoskeletal structures." [GOC:dph, GOC:jl, GOC:mah]
ARHGAP10	GTPase activator activity	"Binds to and increases the activity of a GTPase, an enzyme that catalyzes the hydrolysis of GTP." [GOC:mah]
ARHGAP24	GTPase activator activity	"Binds to and increases the activity of a GTPase, an enzyme that catalyzes the hydrolysis of GTP." [GOC:mah]
ARHGAP24	protein binding	"Interacting selectively and non-covalently with any protein or protein complex (a complex of two or more proteins that may include other nonprotein molecules)." [GOC:go_curators]
ARHGAP24	angiogenesis	"Blood vessel formation when new vessels emerge from the proliferation of pre-existing blood vessels." [ISBN:0878932453]
ARHGAP24	signal transduction	"The cellular process in which a signal is conveyed to trigger a change in the activity or state of a cell. Signal transduction begins with reception of a signal (e.g. a ligand binding to a receptor or receptor activation by a stimulus such as light), or for signal transduction in the absence of ligand, signal-withdrawal or the activity of a constitutively active receptor. Signal transduction end…
ARHGAP24	multicellular organism development	"The biological process whose specific outcome is the progression of a multicellular organism over time from an initial condition (e.g. a zygote or a young adult) to a later condition (e.g. a multicellular animal or an aged adult)." [GOC:dph, GOC:ems, GOC:isa_complete, GOC:tb]
ARHGAP24	cell differentiation	"The process in which relatively unspecialized cells, e.g. embryonic or regenerative cells, acquire specialized structural and/or functional features that characterize the cells, tissues, or organs of the mature organism or some other relatively stable phase of the organism's life history. Differentiation includes the processes involved in commitment of a cell to a specific fate and its subsequen…
ARHGAP24	positive regulation of GTPase activity	"Any process that activates or increases the activity of a GTPase." [GOC:jl, GOC:mah]
ARHGAP24	regulation of small GTPase mediated signal transduction	"Any process that modulates the frequency, rate or extent of small GTPase mediated signal transduction." [GOC:go_curators]
ARHGAP24	cytoplasm	"All of the contents of a cell excluding the plasma membrane and nucleus, but including other subcellular structures." [ISBN:0198547684]
ARHGAP24	cytosol	"The part of the cytoplasm that does not contain organelles but which does contain other particulate matter, such as protein complexes." [GOC:hjd, GOC:jl]
ARHGAP24	cytoskeleton	"Any of the various filamentous elements that form the internal framework of cells, and typically remain after treatment of the cells with mild detergent to remove membrane constituents and soluble components of the cytoplasm. The term embraces intermediate filaments, microfilaments, microtubules, the microtrabecular lattice, and other structures characterized by a polymeric filamentous nature an…
ARHGAP24	adherens junction	"A cell junction at which anchoring proteins (cadherins or integrins) extend through the plasma membrane and are attached to actin filaments." [GOC:mah, http://www.vivo.colostate.edu/hbooks/cmb/cells/pmemb/junctions_a.html, ISBN:0198506732]
ARHGAP24	focal adhesion	"Small region on the surface of a cell that anchors the cell to the extracellular matrix and that forms a point of termination of actin filaments." [ISBN:0124325653, ISBN:0815316208]
ARHGAP24	cell junction	"A cellular component that forms a specialized region of connection between two or more cells or between a cell and the extracellular matrix. At a cell junction, anchoring proteins extend through the plasma membrane to link cytoskeletal proteins in one cell to cytoskeletal proteins in neighboring cells or to proteins in the extracellular matrix." [GOC:mah, http://www.vivo.colostate.edu/hbooks/cmb…
ARHGAP24	cell projection	"A prolongation or process extending from a cell, e.g. a flagellum or axon." [GOC:jl, http://www.cogsci.princeton.edu/~wn/]
ARHGDIG	cytoplasm	"All of the contents of a cell excluding the plasma membrane and nucleus, but including other subcellular structures." [ISBN:0198547684]
ARHGDIG	regulation of catalytic activity	"Any process that modulates the activity of an enzyme." [GOC:ai, GOC:ebc, GOC:vw]
ARHGDIG	Rho GDP-dissociation inhibitor activity	"Prevents the dissociation of GDP from the small GTPase Rho, thereby preventing GTP from binding." [GOC:mah]
ARHGDIG	membrane	"A lipid bilayer along with all the proteins and protein complexes embedded in it an attached to it." [GOC:dos, GOC:mah, ISBN:0815316194]
ARHGDIG	regulation of protein localization	"Any process that modulates the frequency, rate or extent of any process in which a protein is transported to, or maintained in, a specific location." [GOC:dph, GOC:mah, GOC:tb]
ARHGDIG	GTPase regulator activity	"Modulates the rate of GTP hydrolysis by a GTPase." [GOC:mah]
ARHGDIG	GDP-dissociation inhibitor activity	"Prevents the dissociation of GDP from a GTPase, thereby preventing GTP from binding." [GOC:mah]
ARHGDIG	GTPase activator activity	"Binds to and increases the activity of a GTPase, an enzyme that catalyzes the hydrolysis of GTP." [GOC:mah]
ARHGDIG	protein binding	"Interacting selectively and non-covalently with any protein or protein complex (a complex of two or more proteins that may include other nonprotein molecules)." [GOC:go_curators]
ARHGDIG	negative regulation of cell adhesion	"Any process that stops, prevents, or reduces the frequency, rate or extent of cell adhesion." [GOC:go_curators]
ARHGDIG	Rho protein signal transduction	"A series of molecular signals within the cell that are mediated by a member of the Rho family of proteins switching to a GTP-bound active state." [GOC:bf]
ARHGDIG	positive regulation of GTPase activity	"Any process that activates or increases the activity of a GTPase." [GOC:jl, GOC:mah]
ARHGDIG	regulation of small GTPase mediated signal transduction	"Any process that modulates the frequency, rate or extent of small GTPase mediated signal transduction." [GOC:go_curators]
ARHGDIG	cytosol	"The part of the cytoplasm that does not contain organelles but which does contain other particulate matter, such as protein complexes." [GOC:hjd, GOC:jl]
ARHGDIG	cytoplasmic, membrane-bounded vesicle	"A membrane-bounded vesicle found in the cytoplasm of the cell." [GOC:ai, GOC:mah]
ASCL1	RNA polymerase II core promoter proximal region sequence-specific DNA binding	"Interacting selectively and non-covalently with a sequence of DNA that is in cis with and relatively close to a core promoter for RNA polymerase II." [GOC:txnOH]
ASCL1	transcription factor activity, transcription factor binding	"Interacting selectively and non-covalently with a specific transcription factor, which may be a single protein or a complex, in order to modulate transcription. A protein binding transcription factor may or may not also interact with the template nucleic acid (either DNA or RNA) as well." [GOC:txnOH]
ASCL1	transcriptional repressor activity, RNA polymerase II core promoter proximal region sequence-specific binding	"Interacting selectively and non-covalently with a sequence of DNA that is in cis with and relatively close to a core promoter for RNA polymerase II (RNAP II) in order to stop, prevent, or reduce the frequency, rate or extent of transcription from an RNA polymerase II promoter." [GOC:txnOH]
ASCL1	DNA binding	"Any molecular function by which a gene product interacts selectively and non-covalently with DNA (deoxyribonucleic acid)." [GOC:dph, GOC:jl, GOC:tb, GOC:vw]
ASCL1	chromatin binding	"Interacting selectively and non-covalently with chromatin, the network of fibers of DNA, protein, and sometimes RNA, that make up the chromosomes of the eukaryotic nucleus during interphase." [GOC:jl, ISBN:0198506732, PMID:20404130]
ASCL1	double-stranded DNA binding	"Interacting selectively and non-covalently with double-stranded DNA." [GOC:elh, GOC:vw]
ASCL1	transcription factor activity, sequence-specific DNA binding	"Interacting selectively and non-covalently with a specific DNA sequence in order to modulate transcription. The transcription factor may or may not also interact selectively with a protein or macromolecular complex." [GOC:curators, GOC:txnOH]
ASCL1	protein binding	"Interacting selectively and non-covalently with any protein or protein complex (a complex of two or more proteins that may include other nonprotein molecules)." [GOC:go_curators]
ASCL1	protein homodimerization activity	"Interacting selectively and non-covalently with an identical protein to form a homodimer." [GOC:jl]
ASCL1	bHLH transcription factor binding	"Interacting selectively and non-covalently with any of the basic Helix-Loop-Helix (bHLH) superfamily of transcription factors, important regulatory components in transcriptional networks of many developmental pathways." [PMID:9144210]
ASCL1	sequence-specific DNA binding	"Interacting selectively and non-covalently with DNA of a specific nucleotide composition, e.g. GC-rich DNA binding, or with a specific sequence motif or type of DNA e.g. promotor binding or rDNA binding." [GOC:jl]
ASCL1	protein dimerization activity	"The formation of a protein dimer, a macromolecular structure consists of two noncovalently associated identical or nonidentical subunits." [ISBN:0198506732]
ASCL1	E-box binding	"Interacting selectively and non-covalently with an E-box, a DNA motif with the consensus sequence CANNTG that is found in the promoters of a wide array of genes expressed in neurons, muscle and other tissues." [GOC:BHF, GOC:vk, PMID:11812799]
ASCL1	negative regulation of transcription from RNA polymerase II promoter	"Any process that stops, prevents, or reduces the frequency, rate or extent of transcription from an RNA polymerase II promoter." [GOC:go_curators, GOC:txnOH]
ASCL1	neuron migration	"The characteristic movement of an immature neuron from germinal zones to specific positions where they will reside as they mature." [CL:0000540, GOC:go_curators]
ASCL1	noradrenergic neuron development	"The process whose specific outcome is the progression of a noradrenergic neuron over time, from initial commitment of the cell to a specific fate, to the fully functional differentiated cell." [GOC:dph]
ASCL1	noradrenergic neuron fate commitment	"The process in which the developmental fate of a cell becomes restricted such that it will develop into a noradrenergic neuron." [GOC:dph]
ASCL1	transcription, DNA-templated	"The cellular synthesis of RNA on a template of DNA." [GOC:jl, GOC:txnOH]
ASCL1	regulation of transcription, DNA-templated	"Any process that modulates the frequency, rate or extent of cellular DNA-templated transcription." [GOC:go_curators, GOC:txnOH]
ASCL1	regulation of transcription from RNA polymerase II promoter	"Any process that modulates the frequency, rate or extent of transcription from an RNA polymerase II promoter." [GOC:go_curators, GOC:txnOH]
ASCL1	Notch signaling pathway	"A series of molecular signals initiated by the binding of an extracellular ligand to the receptor Notch on the surface of a target cell, and ending with regulation of a downstream cellular process, e.g. transcription." [GOC:go_curators, GOC:signaling]
ASCL1	multicellular organism development	"The biological process whose specific outcome is the progression of a multicellular organism over time from an initial condition (e.g. a zygote or a young adult) to a later condition (e.g. a multicellular animal or an aged adult)." [GOC:dph, GOC:ems, GOC:isa_complete, GOC:tb]
ASCL1	regulation of mitotic cell cycle	"Any process that modulates the rate or extent of progress through the mitotic cell cycle." [GOC:dph, GOC:go_curators, GOC:tb]
ASCL1	pattern specification process	"Any developmental process that results in the creation of defined areas or spaces within an organism to which cells respond and eventually are instructed to differentiate." [GOC:go_curators, GOC:isa_complete, ISBN:0521436125]
ASCL1	nervous system development	"The process whose specific outcome is the progression of nervous tissue over time, from its formation to its mature state." [GOC:dgh]
ASCL1	neuroblast fate determination	"The cell fate determination process in which a cell becomes capable of differentiating autonomously into a neuroblast cell regardless of its environment; upon determination, the cell fate cannot be reversed. An example of this process is found in Mus musculus." [GOC:go_curators]
ASCL1	neuroblast proliferation	"The expansion of a neuroblast population by cell division. A neuroblast is any cell that will divide and give rise to a neuron." [GOC:ai, GOC:mtg_sensu, GOC:sart]
ASCL1	regulation of Notch signaling pathway	"Any process that modulates the frequency, rate or extent of the Notch signaling pathway." [GOC:go_curators]
ASCL1	glial cell differentiation	"The process in which a relatively unspecialized cell acquires the specialized features of a glial cell." [GOC:go_curators, GOC:mtg_sensu]
ASCL1	response to lithium ion	"Any process that results in a change in state or activity of a cell or an organism (in terms of movement, secretion, enzyme production, gene expression, etc.) as a result of a lithium (Li+) ion stimulus." [GOC:tb]
ASCL1	regulation of gene expression	"Any process that modulates the frequency, rate or extent of gene expression. Gene expression is the process in which a gene's coding sequence is converted into a mature gene product or products (proteins or RNA). This includes the production of an RNA transcript as well as any processing to produce a mature RNA product or an mRNA (for protein-coding genes) and the translation of that mRNA into p…
ASCL1	oligodendrocyte development	"The process aimed at the progression of an oligodendrocyte over time, from initial commitment of the cell to a specific fate, to the fully functional differentiated cell. An oligodendrocyte is a type of glial cell involved in myelinating the axons in the central nervous system." [GOC:dgh, GOC:ef]
ASCL1	spinal cord association neuron differentiation	"The process in which neuroepithelial cells in the neural tube acquire specialized structural and/or functional features of association neurons. Association neurons are cells located in the dorsal portion of the spinal cord that integrate sensory input. Differentiation includes the processes involved in commitment of a cell to a specific fate." [GO_REF:0000021, GOC:cls, GOC:dgh, GOC:dph, GOC:jid,…
ASCL1	spinal cord oligodendrocyte cell differentiation	"The process in which neuroepithelial cells in the neural tube acquire specialized structural and/or functional features of oligodendrocytes. Oligodendrocytes are non-neuronal cells. The primary function of oligodendrocytes is the myelination of nerve axons in the central nervous system. Differentiation includes the processes involved in commitment of a cell to a specific fate." [GO_REF:0000021, …
ASCL1	spinal cord oligodendrocyte cell fate specification	"The process in which a cell becomes capable of differentiating autonomously into an oligodendrocyte in an environment that is neutral with respect to the developmental pathway." [GO_REF:0000021, GOC:cls, GOC:dgh, GOC:dph, GOC:jid, GOC:mtg_15jun06]
ASCL1	vestibular nucleus development	"The process whose specific outcome is the progression of the vestibular nucleus over time, from its formation to the mature structure." [GO_REF:0000021, GOC:cls, GOC:curators, GOC:dgh, GOC:dph, GOC:jid, GOC:mtg_15jun06, PMID:16221589]
ASCL1	oligodendrocyte cell fate commitment	"The process in which the developmental fate of a cell becomes restricted such that it will develop into an oligodendrocyte." [GO_REF:0000021, GOC:cls, GOC:dgh, GOC:dph, GOC:jid, GOC:mtg_15jun06]
ASCL1	forebrain neuron differentiation	"The process in which a relatively unspecialized cell acquires specialized features of a neuron that will reside in the forebrain." [GO_REF:0000021, GOC:cls, GOC:dgh, GOC:dph, GOC:jid, GOC:mtg_15jun06, PMID:16226447]
ASCL1	cerebral cortex GABAergic interneuron differentiation	"The process in which a relatively unspecialized cell acquires specialized features of a GABAergic interneuron residing in the cerebral cortex." [GO_REF:0000021, GOC:cls, GOC:dgh, GOC:dph, GOC:jid, GOC:mtg_15jun06, PMID:12626695]
ASCL1	commitment of neuronal cell to specific neuron type in forebrain	"The commitment of neuronal precursor cells to become specialized types of neurons in the forebrain." [GO_REF:0000021, GOC:cls, GOC:dgh, GOC:dph, GOC:jid, GOC:mtg_15jun06, PMID:16226447]
ASCL1	central nervous system neuron development	"The process whose specific outcome is the progression of a neuron whose cell body is located in the central nervous system, from initial commitment of the cell to a neuronal fate, to the fully functional differentiated neuron." [GO_REF:0000021, GOC:cls, GOC:dgh, GOC:dph, GOC:jid, GOC:mtg_15jun06]
ASCL1	cerebral cortex development	"The progression of the cerebral cortex over time from its initial formation until its mature state. The cerebral cortex is the outer layered region of the telencephalon." [GO_REF:0000021, GOC:cls, GOC:dgh, GOC:dph, GOC:jid, GOC:mtg_15jun06]
ASCL1	neurogenesis	"Generation of cells within the nervous system." [GO_REF:0000021, GOC:cls, GOC:curators, GOC:dgh, GOC:dph, GOC:jid, GOC:mtg_15jun06]
ASCL1	cell differentiation	"The process in which relatively unspecialized cells, e.g. embryonic or regenerative cells, acquire specialized structural and/or functional features that characterize the cells, tissues, or organs of the mature organism or some other relatively stable phase of the organism's life history. Differentiation includes the processes involved in commitment of a cell to a specific fate and its subsequen…
ASCL1	neuron differentiation	"The process in which a relatively unspecialized cell acquires specialized features of a neuron." [GOC:mah]
ASCL1	regulation of epithelial cell differentiation	"Any process that modulates the frequency, rate or extent of epithelial cell differentiation." [GOC:mah]
ASCL1	response to retinoic acid	"Any process that results in a change in state or activity of a cell or an organism (in terms of movement, secretion, enzyme production, gene expression, etc.) as a result of a retinoic acid stimulus." [GOC:sl]
ASCL1	regulation of cell proliferation	"Any process that modulates the frequency, rate or extent of cell proliferation." [GOC:jl]
ASCL1	negative regulation of apoptotic process	"Any process that stops, prevents, or reduces the frequency, rate or extent of cell death by apoptotic process." [GOC:jl, GOC:mtg_apoptosis]
ASCL1	positive regulation of neuron apoptotic process	"Any process that activates or increases the frequency, rate or extent of cell death of neurons by apoptotic process." [GOC:go_curators, GOC:mtg_apoptosis]
ASCL1	negative regulation of neuron differentiation	"Any process that stops, prevents, or reduces the frequency, rate or extent of neuron differentiation." [GOC:go_curators]
ASCL1	positive regulation of neuron differentiation	"Any process that activates or increases the frequency, rate or extent of neuron differentiation." [GOC:go_curators]
ASCL1	positive regulation of Notch signaling pathway	"Any process that activates or increases the frequency, rate or extent of the Notch signaling pathway." [GOC:go_curators]
ASCL1	positive regulation of cell cycle	"Any process that activates or increases the rate or extent of progression through the cell cycle." [GOC:go_curators]
ASCL1	negative regulation of transcription, DNA-templated	"Any process that stops, prevents, or reduces the frequency, rate or extent of cellular DNA-templated transcription." [GOC:go_curators, GOC:txnOH]
ASCL1	positive regulation of transcription from RNA polymerase II promoter	"Any process that activates or increases the frequency, rate or extent of transcription from an RNA polymerase II promoter." [GOC:go_curators, GOC:txnOH]
ASCL1	cell maturation	"A developmental process, independent of morphogenetic (shape) change, that is required for a cell to attain its fully functional state." [GOC:go_curators]
ASCL1	sympathetic nervous system development	"The process whose specific outcome is the progression of the sympathetic nervous system over time, from its formation to the mature structure. The sympathetic nervous system is one of the two divisions of the vertebrate autonomic nervous system (the other being the parasympathetic nervous system). The sympathetic preganglionic neurons have their cell bodies in the thoracic and lumbar regions of …
ASCL1	neuron fate commitment	"The process in which the developmental fate of a cell becomes restricted such that it will develop into a neuron." [GOC:dph]
ASCL1	neuron fate specification	"The process in which a cell becomes capable of differentiating autonomously into a neuron in an environment that is neutral with respect to the developmental pathway. Upon specification, the cell fate can be reversed." [GOC:dph]
ASCL1	neuron development	"The process whose specific outcome is the progression of a neuron over time, from initial commitment of the cell to a specific fate, to the fully functional differentiated cell." [GOC:dph]
ASCL1	generation of neurons	"The process in which nerve cells are generated. This includes the production of neuroblasts and their differentiation into neurons." [GOC:nln]
ASCL1	oligodendrocyte differentiation	"The process in which a relatively unspecialized cell acquires the specialized features of an oligodendrocyte. An oligodendrocyte is a type of glial cell involved in myelinating the axons of neurons in the central nervous system." [GOC:vp, PMID:15139015]
ASCL1	regulation of neurogenesis	"Any process that modulates the frequency, rate or extent of neurogenesis, the origin and formation of neurons." [GOC:ai]
ASCL1	positive regulation of neurogenesis	"Any process that activates or increases the frequency, rate or extent of neurogenesis, the origin and formation of neurons." [GOC:ai]
ASCL1	musculoskeletal movement, spinal reflex action	"Involuntary movement caused by the application of a stimulus to an organism and a subsequent movement. The signal processing of this movement takes place in the spinal cord." [GOC:dph]
ASCL1	response to folic acid	"Any process that results in a change in state or activity of a cell or an organism (in terms of movement, secretion, enzyme production, gene expression, etc.) as a result of a folic acid stimulus." [GOC:ai]
ASCL1	subpallium neuron fate commitment	"The process in which in the subpallium, the developmental fate of a cell becomes restricted such that it will develop into a neuron. The subpallium is the base region of the telencephalon." [GOC:dph]
ASCL1	regulation of timing of subpallium neuron differentiation	"The process controlling the timing and/or rate at which a relatively unspecialized cell in the subpallium acquires features of a neuron. The subpallium is the base region of the telencephalon." [GOC:dph]
ASCL1	olfactory pit development	"The biological process whose specific outcome is the progression of the olfactory pit from an initial condition to its mature state. This process begins with the formation of the olfactory pit, which is an indentation of the olfactory placode, and ends when the pits hollows out to form the nasopharynx." [GOC:dph, ISBN:0124020607]
ASCL1	lung epithelial cell differentiation	"The process in which a relatively unspecialized cell acquires specialized features of an epithelial cell that contributes to the epithelium of the lung." [GOC:dph]
ASCL1	ventral spinal cord interneuron fate commitment	"The process in which the developmental fate of a cell becomes restricted such that it will develop into a ventral spinal cord interneuron. Ventral spinal cord interneurons are cells located in the ventral portion of the spinal cord that transmit signals between sensory and motor neurons and are required for reflexive responses." [GOC:dph]
ASCL1	lung neuroendocrine cell differentiation	"The process in which a relatively unspecialized cell acquires specialized features of a neuroendocrine cell of the lung epithelium." [GOC:dph, PMID:9126746]
ASCL1	stomach neuroendocrine cell differentiation	"The process in which a relatively unspecialized cell acquires specialized features of a neuroendocrine cell of the stomach epithelium." [GOC:dph, PMID:18173746]
ASCL1	carotid body glomus cell differentiation	"The process in which a relatively unspecialized cell acquires specialized structural and/or functional features of a glomus cell of the carotid body. The carotid body is a specialized chemosensory organ that helps respond to hypoxia." [GOC:dph, PMID:6243386]
ASCL1	adrenal chromaffin cell differentiation	"The process in which a relatively unspecialized cell acquires specialized structural and/or functional features of an adrenal chromaffin cell. An adrenal chromaffin cell is a neuroendocrine cell that stores epinephrine secretory vesicles." [GOC:dph]
ASCL1	sympathetic ganglion development	"The process whose specific outcome is the progression of a sympathetic ganglion over time, from its formation to the mature structure." [GOC:BHF, GOC:rl]
ASCL1	response to epidermal growth factor	"Any process that results in a change in state or activity of a cell or an organism (in terms of movement, secretion, enzyme production, gene expression, etc.) as a result of an epidermal growth factor stimulus." [GOC:BHF, GOC:mah]
ASCL1	cellular response to magnetism	"Any process that results in a change in state or activity of a cell (in terms of movement, secretion, enzyme production, gene expression, etc.) as a result of a magnetic stimulus." [GOC:mah]
ASCL1	positive regulation of neural precursor cell proliferation	"Any process that activates or increases the frequency, rate or extent of neural precursor cell proliferation." [GOC:dph, GOC:yaf]
ASCL1	nucleus	"A membrane-bounded organelle of eukaryotic cells in which chromosomes are housed and replicated. In most cells, the nucleus contains all of the cell's chromosomes except the organellar chromosomes, and is the site of RNA synthesis and processing. In some species, or in specialized cell types, RNA metabolism or DNA replication may be absent." [GOC:go_curators]
ASCL1	neuronal cell body	"The portion of a neuron that includes the nucleus, but excludes cell projections such as axons and dendrites." [GOC:go_curators]
ASCL1	RNA polymerase II transcription factor complex	"A transcription factor complex that acts at promoters of genes transcribed by RNA polymerase II." [GOC:tb]
ASRGL1	cytoplasm	"All of the contents of a cell excluding the plasma membrane and nucleus, but including other subcellular structures." [ISBN:0198547684]
ASRGL1	asparagine catabolic process via L-aspartate	"The chemical reactions and pathways resulting in the breakdown of glutamate, via the intermediate L-aspartate." [GOC:mah]
ASRGL1	hydrolase activity	"Catalysis of the hydrolysis of various bonds, e.g. C-O, C-N, C-C, phosphoric anhydride bonds, etc. Hydrolase is the systematic name for any enzyme of EC class 3." [ISBN:0198506732]
ASRGL1	asparaginase activity	"Catalysis of the reaction: L-asparagine + H2O = L-aspartate + NH3." [EC:3.5.1.1]
ASRGL1	N4-(beta-N-acetylglucosaminyl)-L-asparaginase activity	"Catalysis of the reaction: N(4)-(beta-N-acetyl-D-glucosaminyl)-L-asparagine + H(2)O = N-acetyl-beta-D-glucosaminylamine + L-aspartate + H(+)." [EC:3.5.1.26, RHEA:11547]
ASRGL1	peptidase activity	"Catalysis of the hydrolysis of a peptide bond. A peptide bond is a covalent bond formed when the carbon atom from the carboxyl group of one amino acid shares electrons with the nitrogen atom from the amino group of a second amino acid." [GOC:jl, ISBN:0815332181]
ASRGL1	beta-aspartyl-peptidase activity	"Catalysis of the cleavage of a beta-linked aspartic residue from the N-terminus of a polypeptide." [EC:3.4.19.5]
ASRGL1	proteolysis	"The hydrolysis of proteins into smaller polypeptides and/or amino acids by cleavage of their peptide bonds." [GOC:bf, GOC:mah]
ASRGL1	L-phenylalanine catabolic process	"The chemical reactions and pathways resulting in the breakdown of phenylalanine, 2-amino-3-phenylpropanoic acid." [GOC:go_curators]
ASRGL1	nucleus	"A membrane-bounded organelle of eukaryotic cells in which chromosomes are housed and replicated. In most cells, the nucleus contains all of the cell's chromosomes except the organellar chromosomes, and is the site of RNA synthesis and processing. In some species, or in specialized cell types, RNA metabolism or DNA replication may be absent." [GOC:go_curators]
ASRGL1	cytosol	"The part of the cytoplasm that does not contain organelles but which does contain other particulate matter, such as protein complexes." [GOC:hjd, GOC:jl]
ATP1B2	membrane	"A lipid bilayer along with all the proteins and protein complexes embedded in it an attached to it." [GOC:dos, GOC:mah, ISBN:0815316194]
ATP1B2	sodium:potassium-exchanging ATPase complex	"Sodium:potassium-exchanging ATPases are tetrameric proteins, consisting of two large alpha subunits and two smaller beta subunits. The alpha subunits bear the active site and penetrate the membrane, while the beta subunits carry oligosaccharide groups and face the cell exterior." [ISBN:0198506732]
ATP1B2	sodium ion transport	"The directed movement of sodium ions (Na+) into, out of or within a cell, or between cells, by means of some agent such as a transporter or pore." [GOC:ai]
ATP1B2	potassium ion transport	"The directed movement of potassium ions (K+) into, out of or within a cell, or between cells, by means of some agent such as a transporter or pore." [GOC:ai]
ATP1B2	ion transport	"The directed movement of charged atoms or small charged molecules into, out of or within a cell, or between cells, by means of some agent such as a transporter or pore." [GOC:ai]
ATP1B2	transport	"The directed movement of substances (such as macromolecules, small molecules, ions) or cellular components (such as complexes and organelles) into, out of or within a cell, or between cells, or within a multicellular organism by means of some agent such as a transporter, pore or motor protein." [GOC:dos, GOC:dph, GOC:jl, GOC:mah]
ATP1B2	apical plasma membrane	"The region of the plasma membrane located at the apical end of the cell." [GOC:curators]
ATP1B2	integral component of membrane	"The component of a membrane consisting of the gene products and protein complexes having at least some part of their peptide sequence embedded in the hydrophobic region of the membrane." [GOC:dos, GOC:go_curators]
ATP1B2	plasma membrane	"The membrane surrounding a cell that separates the cell from its external environment. It consists of a phospholipid bilayer and associated proteins." [ISBN:0716731363]
ATP1B2	cytoplasm	"All of the contents of a cell excluding the plasma membrane and nucleus, but including other subcellular structures." [ISBN:0198547684]
ATP1B2	regulation of cardiac conduction	"Any process that modulates the frequency, rate or extent of cardiac conduction." [GO_REF:0000058, GOC:BHF, GOC:mtg_cardiac_conduct_nov11, GOC:rph, GOC:TermGenie, PMID:12967627]
ATP1B2	positive regulation of potassium ion import	"Any process that activates or increases the frequency, rate or extent of potassium ion import." [GO_REF:0000058, GOC:BHF, GOC:mtg_cardiac_conduct_nov11, GOC:rl, GOC:TermGenie, PMID:10636900]
ATP1B2	positive regulation of sodium ion export from cell	"Any process that activates or increases the frequency, rate or extent of sodium ion export from cell." [GO_REF:0000058, GOC:BHF, GOC:rl, GOC:TermGenie, PMID:17095720]
ATP1B2	positive regulation of potassium ion transmembrane transporter activity	"Any process that activates or increases the frequency, rate or extent of potassium ion transmembrane transporter activity." [GOC:BHF, GOC:TermGenie]
ATP1B2	ATP hydrolysis coupled transmembrane transport	"The transport of molecules across a membrane and against an electrochemical gradient, using energy from ATP hydrolysis." [GOC:BHF, GOC:mtg_cardiac_conduct_nov11, GOC:nc, GOC:tb, PMID:18075585]
ATP1B2	cell communication by electrical coupling involved in cardiac conduction	"The process that mediates signaling interactions between one cell and another cell by transfer of current between their adjacent cytoplasms via intercellular protein channels and contributes to the process of cardiac conduction." [GOC:BHF, GOC:mtg_cardiac_conduct_nov11]
ATP1B2	membrane repolarization	"The process in which ions are transported across a membrane such that the membrane potential changes in the repolarizing direction, toward the steady state potential. For example, the repolarization during an action potential is from a positive membrane potential towards a negative resting potential." [GOC:BHF, GOC:mtg_cardiac_conduct_nov11]
ATP1B2	leukocyte migration	"The movement of a leukocyte within or between different tissues and organs of the body." [GOC:add, ISBN:0781735149, PMID:14680625, PMID:14708592, PMID:7507411, PMID:8600538]
ATP1B2	protein stabilization	"Any process involved in maintaining the structure and integrity of a protein and preventing it from degradation or aggregation." [GOC:ai]
ATP1B2	sodium ion export from cell	"The directed movement of sodium ions out of a cell." [GOC:al, PMID:14674689]
ATP1B2	ion transmembrane transport	"A process in which an ion is transported from one side of a membrane to the other by means of some agent such as a transporter or pore." [GOC:mah]
ATP1B2	positive regulation of ATPase activity	"Any process that activates or increases the rate of ATP hydrolysis by an ATPase." [GOC:mah]
ATP1B2	cellular potassium ion homeostasis	"Any process involved in the maintenance of an internal steady state of potassium ions at the level of a cell." [GOC:mah]
ATP1B2	establishment or maintenance of transmembrane electrochemical gradient	"The directed movement of ions to establish or maintain an electrochemical gradient across a membrane by means of some agent such as a transporter or pore." [GOC:mah, GOC:sm]
ATP1B2	potassium ion import	"The directed movement of potassium ions into a cell or organelle." [GOC:sm]
ATP1B2	cell adhesion	"The attachment of a cell, either to another cell or to an underlying substrate such as the extracellular matrix, via cell adhesion molecules." [GOC:hb, GOC:pf]
ATP1B2	cellular sodium ion homeostasis	"Any process involved in the maintenance of an internal steady state of sodium ions at the level of a cell." [GOC:ai, GOC:mah]
ATP1B2	ATPase binding	"Interacting selectively and non-covalently with an ATPase, any enzyme that catalyzes the hydrolysis of ATP." [GOC:ai]
ATP1B2	protein binding	"Interacting selectively and non-covalently with any protein or protein complex (a complex of two or more proteins that may include other nonprotein molecules)." [GOC:go_curators]
ATP1B2	sodium:potassium-exchanging ATPase activity	"Catalysis of the transfer of a solute or solutes from one side of a membrane to the other according to the reaction: ATP + H2O + Na+(in) + K+(out) = ADP + phosphate + Na+(out) + K+(in)." [EC:3.6.3.9]
ATP1B2	ATPase activator activity	"Binds to and increases the ATP hydrolysis activity of an ATPase." [GOC:ajp]
ATXN1	nuclear RNA export factor complex	"A protein complex that contains two proteins (know in several organisms, including Drosophila, as NXF1 and NXF2) and is required for the export of the majority of mRNAs from the nucleus to the cytoplasm; localized in the nucleoplasm and at both the nucleoplasmic and cytoplasmic faces of the nuclear pore complex; shuttles between the nucleus and the cytoplasm." [PMID:11780633]
ATXN1	DNA binding	"Any molecular function by which a gene product interacts selectively and non-covalently with DNA (deoxyribonucleic acid)." [GOC:dph, GOC:jl, GOC:tb, GOC:vw]
ATXN1	RNA binding	"Interacting selectively and non-covalently with an RNA molecule or a portion thereof." [GOC:mah]
ATXN1	protein binding	"Interacting selectively and non-covalently with any protein or protein complex (a complex of two or more proteins that may include other nonprotein molecules)." [GOC:go_curators]
ATXN1	protein C-terminus binding	"Interacting selectively and non-covalently with a protein C-terminus, the end of any peptide chain at which the 1-carboxy function of a constituent amino acid is not attached in peptide linkage to another amino-acid residue." [ISBN:0198506732]
ATXN1	poly(U) RNA binding	"Interacting selectively and non-covalently with a sequence of uracil residues in an RNA molecule." [GOC:mah]
ATXN1	poly(G) binding	"Interacting selectively and non-covalently with a sequence of guanine residues in an RNA molecule." [GOC:mah]
ATXN1	identical protein binding	"Interacting selectively and non-covalently with an identical protein or proteins." [GOC:jl]
ATXN1	protein self-association	"Interacting selectively and non-covalently with a domain within the same polypeptide." [GOC:jl]
ATXN1	transcription, DNA-templated	"The cellular synthesis of RNA on a template of DNA." [GOC:jl, GOC:txnOH]
ATXN1	regulation of transcription, DNA-templated	"Any process that modulates the frequency, rate or extent of cellular DNA-templated transcription." [GOC:go_curators, GOC:txnOH]
ATXN1	RNA processing	"Any process involved in the conversion of one or more primary RNA transcripts into one or more mature RNA molecules." [GOC:mah]
ATXN1	negative regulation of transcription, DNA-templated	"Any process that stops, prevents, or reduces the frequency, rate or extent of cellular DNA-templated transcription." [GOC:go_curators, GOC:txnOH]
ATXN1	nuclear export	"The directed movement of substances out of the nucleus." [GOC:ai]
ATXN1	nucleus	"A membrane-bounded organelle of eukaryotic cells in which chromosomes are housed and replicated. In most cells, the nucleus contains all of the cell's chromosomes except the organellar chromosomes, and is the site of RNA synthesis and processing. In some species, or in specialized cell types, RNA metabolism or DNA replication may be absent." [GOC:go_curators]
ATXN1	nucleoplasm	"That part of the nuclear content other than the chromosomes or the nucleolus." [GOC:ma, ISBN:0124325653]
ATXN1	cytoplasm	"All of the contents of a cell excluding the plasma membrane and nucleus, but including other subcellular structures." [ISBN:0198547684]
ATXN1	nuclear matrix	"The dense fibrillar network lying on the inner side of the nuclear membrane." [ISBN:0582227089]
ATXN1	nuclear inclusion body	"An intranuclear focus at which aggregated proteins have been sequestered." [GOC:jl]
ATXN1	intracellular membrane-bounded organelle	"Organized structure of distinctive morphology and function, bounded by a single or double lipid bilayer membrane and occurring within the cell. Includes the nucleus, mitochondria, plastids, vacuoles, and vesicles. Excludes the plasma membrane." [GOC:go_curators]
B3GAT1	galactosylgalactosylxylosylprotein 3-beta-glucuronosyltransferase activity	"Catalysis of the reaction: UDP-glucuronate + 3-beta-D-galactosyl-4-beta-D-galactosyl-O-beta-D-xylosylprotein = UDP + 3-beta-D-glucuronosyl-3-beta-D-galactosyl-4-beta-D-galactosyl-O-beta-D-xylosylprotein." [EC:2.4.1.135]
B3GAT1	transferase activity	"Catalysis of the transfer of a group, e.g. a methyl group, glycosyl group, acyl group, phosphorus-containing, or other groups, from one compound (generally regarded as the donor) to another compound (generally regarded as the acceptor). Transferase is the systematic name for any enzyme of EC class 2." [ISBN:0198506732]
B3GAT1	metal ion binding	"Interacting selectively and non-covalently with any metal ion." [GOC:ai]
B3GAT1	carbohydrate metabolic process	"The chemical reactions and pathways involving carbohydrates, any of a group of organic compounds based of the general formula Cx(H2O)y. Includes the formation of carbohydrate derivatives by the addition of a carbohydrate residue to another molecule." [GOC:mah, ISBN:0198506732]
B3GAT1	protein glycosylation	"A protein modification process that results in the addition of a carbohydrate or carbohydrate derivative unit to a protein amino acid, e.g. the addition of glycan chains to proteins." [GOC:curators, GOC:pr]
B3GAT1	glycosaminoglycan metabolic process	"The chemical reactions and pathways involving glycosaminoglycans, any one of a group of polysaccharides that contain amino sugars. Formerly known as mucopolysaccharides, they include hyaluronic acid and chondroitin, which provide lubrication in joints and form part of the matrix of cartilage. The three-dimensional structure of these molecules enables them to trap water, which forms a gel and giv…
B3GAT1	chondroitin sulfate metabolic process	"The chemical reactions and pathways involving chondroitin sulfate, any member of a group of 10-60 kDa glycosaminoglycans, widely distributed in cartilage and other mammalian connective tissues, the repeat units of which consist of beta-(1,4)-linked D-glucuronyl beta-(1,3)-N-acetyl-D-galactosamine sulfate. They usually occur linked to a protein to form proteoglycans. Two subgroups exist, one in w…
B3GAT1	chondroitin sulfate proteoglycan biosynthetic process	"The chemical reactions and pathways resulting in the formation of chondroitin sulfate proteoglycan, any glycoprotein whose glycosaminoglycan units are chondroitin sulfate. Chondroitin sulfates are a group of 10-60 kDa glycosaminoglycans, widely distributed in cartilage and other mammalian connective tissues; the repeat units consist of beta-(1,4)-linked D-glucuronyl beta-(1,3)-N-acetyl-D-galacto…
B3GAT1	Golgi membrane	"The lipid bilayer surrounding any of the compartments of the Golgi apparatus." [GOC:mah]
B3GAT1	extracellular region	"The space external to the outermost structure of a cell. For cells without external protective or external encapsulating structures this refers to space outside of the plasma membrane. This term covers the host cell environment outside an intracellular parasite." [GOC:go_curators]
B3GAT1	endoplasmic reticulum	"The irregular network of unit membranes, visible only by electron microscopy, that occurs in the cytoplasm of many eukaryotic cells. The membranes form a complex meshwork of tubular channels, which are often expanded into slitlike cavities called cisternae. The ER takes two forms, rough (or granular), with ribosomes adhering to the outer surface, and smooth (with no ribosomes attached)." [ISBN:0…
B3GAT1	endoplasmic reticulum membrane	"The lipid bilayer surrounding the endoplasmic reticulum." [GOC:mah]
B3GAT1	Golgi apparatus	"A compound membranous cytoplasmic organelle of eukaryotic cells, consisting of flattened, ribosome-free vesicles arranged in a more or less regular stack. The Golgi apparatus differs from the endoplasmic reticulum in often having slightly thicker membranes, appearing in sections as a characteristic shallow semicircle so that the convex side (cis or entry face) abuts the endoplasmic reticulum, se…
B3GAT1	membrane	"A lipid bilayer along with all the proteins and protein complexes embedded in it an attached to it." [GOC:dos, GOC:mah, ISBN:0815316194]
B3GAT1	integral component of membrane	"The component of a membrane consisting of the gene products and protein complexes having at least some part of their peptide sequence embedded in the hydrophobic region of the membrane." [GOC:dos, GOC:go_curators]
B4GALNT4	acetylgalactosaminyltransferase activity	"Catalysis of the transfer of an N-acetylgalactosaminyl residue from UDP-N-acetyl-galactosamine to an oligosaccharide." [ISBN:0198506732]
B4GALNT4	transferase activity	"Catalysis of the transfer of a group, e.g. a methyl group, glycosyl group, acyl group, phosphorus-containing, or other groups, from one compound (generally regarded as the donor) to another compound (generally regarded as the acceptor). Transferase is the systematic name for any enzyme of EC class 2." [ISBN:0198506732]
B4GALNT4	N-acetyl-beta-glucosaminyl-glycoprotein 4-beta-N-acetylgalactosaminyltransferase activity	"Catalysis of the reaction: UDP-N-acetyl-D-galactosamine + N-acetyl-beta-D-glucosaminyl group = UDP + N-acetyl-beta-D-galactosaminyl-(1->4)-N-acetyl-beta-D-glucosaminyl group." [EC:2.4.1.244]
B4GALNT4	Golgi apparatus	"A compound membranous cytoplasmic organelle of eukaryotic cells, consisting of flattened, ribosome-free vesicles arranged in a more or less regular stack. The Golgi apparatus differs from the endoplasmic reticulum in often having slightly thicker membranes, appearing in sections as a characteristic shallow semicircle so that the convex side (cis or entry face) abuts the endoplasmic reticulum, se…
B4GALNT4	membrane	"A lipid bilayer along with all the proteins and protein complexes embedded in it an attached to it." [GOC:dos, GOC:mah, ISBN:0815316194]
B4GALNT4	integral component of membrane	"The component of a membrane consisting of the gene products and protein complexes having at least some part of their peptide sequence embedded in the hydrophobic region of the membrane." [GOC:dos, GOC:go_curators]
B4GALNT4	Golgi cisterna membrane	"The lipid bilayer surrounding any of the thin, flattened compartments that form the central portion of the Golgi complex." [GOC:ecd, GOC:mah]
BCAN	extracellular matrix structural constituent	"The action of a molecule that contributes to the structural integrity of the extracellular matrix." [GOC:mah]
BCAN	hyaluronic acid binding	"Interacting selectively and non-covalently with hyaluronic acid, a polymer composed of repeating dimeric units of glucuronic acid and N-acetyl glucosamine." [CHEBI:16336, GOC:jl]
BCAN	carbohydrate binding	"Interacting selectively and non-covalently with any carbohydrate, which includes monosaccharides, oligosaccharides and polysaccharides as well as substances derived from monosaccharides by reduction of the carbonyl group (alditols), by oxidation of one or more hydroxy groups to afford the corresponding aldehydes, ketones, or carboxylic acids, or by replacement of one or more hydroxy group(s) by …
BCAN	skeletal system development	"The process whose specific outcome is the progression of the skeleton over time, from its formation to the mature structure. The skeleton is the bony framework of the body in vertebrates (endoskeleton) or the hard outer envelope of insects (exoskeleton or dermoskeleton)." [GOC:dph, GOC:jid, GOC:tb, http://www.stedmans.com/]
BCAN	cell adhesion	"The attachment of a cell, either to another cell or to an underlying substrate such as the extracellular matrix, via cell adhesion molecules." [GOC:hb, GOC:pf]
BCAN	central nervous system development	"The process whose specific outcome is the progression of the central nervous system over time, from its formation to the mature structure. The central nervous system is the core nervous system that serves an integrating and coordinating function. In vertebrates it consists of the brain and spinal cord. In those invertebrates with a central nervous system it typically consists of a brain, cerebra…
BCAN	hippocampus development	"The progression of the hippocampus over time from its initial formation until its mature state." [GO_REF:0000021, GOC:cls, GOC:dgh, GOC:dph, GOC:jid, GOC:mtg_15jun06, ISBN:0878937420, UBERON:0002421]
BCAN	extracellular matrix disassembly	"A process that results in the breakdown of the extracellular matrix." [GOC:jid]
BCAN	extracellular matrix organization	"A process that is carried out at the cellular level which results in the assembly, arrangement of constituent parts, or disassembly of an extracellular matrix." [GOC:mah]
BCAN	glycosaminoglycan metabolic process	"The chemical reactions and pathways involving glycosaminoglycans, any one of a group of polysaccharides that contain amino sugars. Formerly known as mucopolysaccharides, they include hyaluronic acid and chondroitin, which provide lubrication in joints and form part of the matrix of cartilage. The three-dimensional structure of these molecules enables them to trap water, which forms a gel and giv…
BCAN	chondroitin sulfate biosynthetic process	"The chemical reactions and pathways resulting in the formation of chondroitin sulfate, any member of a group of 10-60 kDa glycosaminoglycans, widely distributed in cartilage and other mammalian connective tissues, the repeat units of which consist of beta-(1,4)-linked D-glucuronyl beta-(1,3)-N-acetyl-D-galactosamine sulfate." [GOC:mah, ISBN:0198506732]
BCAN	chondroitin sulfate catabolic process	"The chemical reactions and pathways resulting in the breakdown of chondroitin sulfate, any member of a group of 10-60 kDa glycosaminoglycans, widely distributed in cartilage and other mammalian connective tissues, the repeat units of which consist of beta-(1,4)-linked D-glucuronyl beta-(1,3)-N-acetyl-D-galactosamine sulfate." [GOC:mah, ISBN:0198506732]
BCAN	dermatan sulfate biosynthetic process	"The chemical reactions and pathways resulting in the formation of dermatan sulfate, any glycosaminoglycan with repeats consisting of beta-(1,4)-linked L-iduronyl-beta-(1,3)-N-acetyl-D-galactosamine 4-sulfate units." [GOC:mah, ISBN:0198506732]
BCAN	extracellular region	"The space external to the outermost structure of a cell. For cells without external protective or external encapsulating structures this refers to space outside of the plasma membrane. This term covers the host cell environment outside an intracellular parasite." [GOC:go_curators]
BCAN	proteinaceous extracellular matrix	"A layer consisting mainly of proteins (especially collagen) and glycosaminoglycans (mostly as proteoglycans) that forms a sheet underlying or overlying cells such as endothelial and epithelial cells. The proteins are secreted by cells in the vicinity. An example of this component is found in Mus musculus." [GOC:mtg_sensu, ISBN:0198547684]
BCAN	Golgi lumen	"The volume enclosed by the membranes of any cisterna or subcompartment of the Golgi apparatus, including the cis- and trans-Golgi networks." [GOC:mah]
BCAN	membrane	"A lipid bilayer along with all the proteins and protein complexes embedded in it an attached to it." [GOC:dos, GOC:mah, ISBN:0815316194]
BCAN	anchored component of membrane	"The component of a membrane consisting of the gene products that are tethered to the membrane only by a covalently attached anchor, such as a lipid group that is embedded in the membrane. Gene products with peptide sequences that are embedded in the membrane are excluded from this grouping." [GOC:dos, GOC:mah]
BCAN	lysosomal lumen	"The volume enclosed within the lysosomal membrane." [GOC:jl, PMID:15213228]
BCHE	blood microparticle	"A phospholipid microvesicle that is derived from any of several cell types, such as platelets, blood cells, endothelial cells, or others, and contains membrane receptors as well as other proteins characteristic of the parental cell. Microparticles are heterogeneous in size, and are characterized as microvesicles free of nucleic acids." [GOC:BHF, GOC:mah, PMID:16373184]
BCHE	membrane	"A lipid bilayer along with all the proteins and protein complexes embedded in it an attached to it." [GOC:dos, GOC:mah, ISBN:0815316194]
BCHE	endoplasmic reticulum lumen	"The volume enclosed by the membranes of the endoplasmic reticulum." [ISBN:0198547684]
BCHE	endoplasmic reticulum	"The irregular network of unit membranes, visible only by electron microscopy, that occurs in the cytoplasm of many eukaryotic cells. The membranes form a complex meshwork of tubular channels, which are often expanded into slitlike cavities called cisternae. The ER takes two forms, rough (or granular), with ribosomes adhering to the outer surface, and smooth (with no ribosomes attached)." [ISBN:0…
BCHE	nuclear envelope lumen	"The region between the two lipid bilayers of the nuclear envelope; 20-40 nm wide." [GOC:ai]
BCHE	extracellular space	"That part of a multicellular organism outside the cells proper, usually taken to be outside the plasma membranes, and occupied by fluid." [ISBN:0198547684]
BCHE	extracellular region	"The space external to the outermost structure of a cell. For cells without external protective or external encapsulating structures this refers to space outside of the plasma membrane. This term covers the host cell environment outside an intracellular parasite." [GOC:go_curators]
BCHE	response to folic acid	"Any process that results in a change in state or activity of a cell or an organism (in terms of movement, secretion, enzyme production, gene expression, etc.) as a result of a folic acid stimulus." [GOC:ai]
BCHE	response to glucocorticoid	"Any process that results in a change in state or activity of a cell or an organism (in terms of movement, secretion, enzyme production, gene expression, etc.) as a result of a glucocorticoid stimulus. Glucocorticoids are hormonal C21 corticosteroids synthesized from cholesterol with the ability to bind with the cortisol receptor and trigger similar effects. Glucocorticoids act primarily on carbo…
BCHE	negative regulation of synaptic transmission	"Any process that stops, prevents, or reduces the frequency, rate or extent of synaptic transmission, the process of communication from a neuron to a target (neuron, muscle, or secretory cell) across a synapse." [GOC:ai]
BCHE	cocaine metabolic process	"The chemical reactions and pathways involving cocaine, an alkaloid obtained from the dried leaves of the shrub Erythroxylon coca. It is a cerebral stimulant and narcotic." [ISBN:0198506732]
BCHE	response to alkaloid	"Any process that results in a change in state or activity of a cell or an organism (in terms of movement, secretion, enzyme production, gene expression, etc.) as a result of an alkaloid stimulus. Alkaloids are a large group of nitrogenous substances found in naturally in plants, many of which have extracts that are pharmacologically active." [CHEBI:22315, GOC:jl]
BCHE	response to drug	"Any process that results in a change in state or activity of a cell or an organism (in terms of movement, secretion, enzyme production, gene expression, etc.) as a result of a drug stimulus. A drug is a substance used in the diagnosis, treatment or prevention of a disease." [GOC:jl]
BCHE	choline metabolic process	"The chemical reactions and pathways involving choline (2-hydroxyethyltrimethylammonium), an amino alcohol that occurs widely in living organisms as a constituent of certain types of phospholipids and in the neurotransmitter acetylcholine." [GOC:jl, ISBN:0192801023]
BCHE	neuroblast differentiation	"The process in which a relatively unspecialized cell acquires specialized features of a neuroblast. There are at least four stages through which the pluripotent cells of epiblast or blastula become neuroblasts." [GOC:ef, ISBN:0878932585]
BCHE	negative regulation of cell proliferation	"Any process that stops, prevents or reduces the rate or extent of cell proliferation." [GOC:go_curators]
BCHE	learning	"Any process in an organism in which a relatively long-lasting adaptive behavioral change occurs as the result of experience." [ISBN:0582227089, ISBN:0721662544]
BCHE	response to nutrient	"Any process that results in a change in state or activity of a cell or an organism (in terms of movement, secretion, enzyme production, gene expression, etc.) as a result of a nutrient stimulus." [GOC:go_curators]
BCHE	carboxylic ester hydrolase activity	"Catalysis of the hydrolysis of a carboxylic ester bond." [EC:3.1.1, EC:3.1.1.1, GOC:curators]
BCHE	choline binding	"Interacting selectively and non-covalently with choline, the amine 2-hydroxy-N,N,N-trimethylethanaminium." [CHEBI:15354, GOC:mlg]
BCHE	enzyme binding	"Interacting selectively and non-covalently with any enzyme." [GOC:jl]
BCHE	hydrolase activity, acting on ester bonds	"Catalysis of the hydrolysis of any ester bond." [GOC:jl]
BCHE	hydrolase activity	"Catalysis of the hydrolysis of various bonds, e.g. C-O, C-N, C-C, phosphoric anhydride bonds, etc. Hydrolase is the systematic name for any enzyme of EC class 3." [ISBN:0198506732]
BCHE	cholinesterase activity	"Catalysis of the reaction: an acylcholine + H2O = choline + a carboxylic acid anion." [EC:3.1.1.8]
BCHE	acetylcholinesterase activity	"Catalysis of the reaction: acetylcholine + H2O = choline + acetate." [EC:3.1.1.7]
BCHE	catalytic activity	"Catalysis of a biochemical reaction at physiological temperatures. In biologically catalyzed reactions, the reactants are known as substrates, and the catalysts are naturally occurring macromolecular substances known as enzymes. Enzymes possess specific binding sites for substrates, and are usually composed wholly or largely of protein, but RNA that has catalytic activity (ribozyme) is often als…
BCHE	beta-amyloid binding	"Interacting selectively and non-covalently with beta-amyloid peptide/protein and/or its precursor." [GOC:hjd]
BCL7A	molecular_function	"Elemental activities, such as catalysis or binding, describing the actions of a gene product at the molecular level. A given gene product may exhibit one or more molecular functions." [GOC:go_curators]
BCL7A	negative regulation of transcription, DNA-templated	"Any process that stops, prevents, or reduces the frequency, rate or extent of cellular DNA-templated transcription." [GOC:go_curators, GOC:txnOH]
BCL7A	cellular_component	"The part of a cell or its extracellular environment in which a gene product is located. A gene product may be located in one or more parts of a cell and its location may be as specific as a particular macromolecular complex, that is, a stable, persistent association of macromolecules that function together." [GOC:go_curators, NIF_Subcellular:sao-1337158144]
BGN	extracellular exosome	"A membrane-bounded vesicle that is released into the extracellular region by fusion of the limiting endosomal membrane of a multivesicular body with the plasma membrane. Extracellular exosomes, also simply called exosomes, have a diameter of about 40-100 nm." [GOC:BHF, GOC:mah, GOC:vesicles, PMID:15908444, PMID:17641064, PMID:19442504, PMID:19498381, PMID:22418571, PMID:24009894]
BGN	lysosomal lumen	"The volume enclosed within the lysosomal membrane." [GOC:jl, PMID:15213228]
BGN	sarcolemma	"The outer membrane of a muscle cell, consisting of the plasma membrane, a covering basement membrane (about 100 nm thick and sometimes common to more than one fiber), and the associated loose network of collagen fibers." [ISBN:0198506732]
BGN	transport vesicle	"Any of the vesicles of the constitutive secretory pathway, which carry cargo from the endoplasmic reticulum to the Golgi, between Golgi cisternae, from the Golgi to the ER (retrograde transport) or to destinations within or outside the cell." [GOC:mah, PMID:22160157]
BGN	cell surface	"The external part of the cell wall and/or plasma membrane." [GOC:jl, GOC:mtg_sensu, GOC:sm]
BGN	Golgi lumen	"The volume enclosed by the membranes of any cisterna or subcompartment of the Golgi apparatus, including the cis- and trans-Golgi networks." [GOC:mah]
BGN	cytoplasm	"All of the contents of a cell excluding the plasma membrane and nucleus, but including other subcellular structures." [ISBN:0198547684]
BGN	intracellular	"The living contents of a cell; the matter contained within (but not including) the plasma membrane, usually taken to exclude large vacuoles and masses of secretory or ingested material. In eukaryotes it includes the nucleus and cytoplasm." [ISBN:0198506732]
BGN	proteinaceous extracellular matrix	"A layer consisting mainly of proteins (especially collagen) and glycosaminoglycans (mostly as proteoglycans) that forms a sheet underlying or overlying cells such as endothelial and epithelial cells. The proteins are secreted by cells in the vicinity. An example of this component is found in Mus musculus." [GOC:mtg_sensu, ISBN:0198547684]
BGN	extracellular region	"The space external to the outermost structure of a cell. For cells without external protective or external encapsulating structures this refers to space outside of the plasma membrane. This term covers the host cell environment outside an intracellular parasite." [GOC:go_curators]
BGN	negative regulation of JAK-STAT cascade	"Any process that stops, prevents, or reduces the frequency, rate or extent of the JAK-STAT signaling pathway activity." [GOC:bf]
BGN	dermatan sulfate biosynthetic process	"The chemical reactions and pathways resulting in the formation of dermatan sulfate, any glycosaminoglycan with repeats consisting of beta-(1,4)-linked L-iduronyl-beta-(1,3)-N-acetyl-D-galactosamine 4-sulfate units." [GOC:mah, ISBN:0198506732]
BGN	chondroitin sulfate catabolic process	"The chemical reactions and pathways resulting in the breakdown of chondroitin sulfate, any member of a group of 10-60 kDa glycosaminoglycans, widely distributed in cartilage and other mammalian connective tissues, the repeat units of which consist of beta-(1,4)-linked D-glucuronyl beta-(1,3)-N-acetyl-D-galactosamine sulfate." [GOC:mah, ISBN:0198506732]
BGN	chondroitin sulfate biosynthetic process	"The chemical reactions and pathways resulting in the formation of chondroitin sulfate, any member of a group of 10-60 kDa glycosaminoglycans, widely distributed in cartilage and other mammalian connective tissues, the repeat units of which consist of beta-(1,4)-linked D-glucuronyl beta-(1,3)-N-acetyl-D-galactosamine sulfate." [GOC:mah, ISBN:0198506732]
BGN	glycosaminoglycan metabolic process	"The chemical reactions and pathways involving glycosaminoglycans, any one of a group of polysaccharides that contain amino sugars. Formerly known as mucopolysaccharides, they include hyaluronic acid and chondroitin, which provide lubrication in joints and form part of the matrix of cartilage. The three-dimensional structure of these molecules enables them to trap water, which forms a gel and giv…
BGN	extracellular matrix organization	"A process that is carried out at the cellular level which results in the assembly, arrangement of constituent parts, or disassembly of an extracellular matrix." [GOC:mah]
BGN	peptide cross-linking via chondroitin 4-sulfate glycosaminoglycan	"The formation of a cross-link between peptide chains mediated by a chondroitin 4-sulfate glycosaminoglycan that originates from a typical O-glycosidic link to serine of one chain; the other chain is esterified, via the alpha-carbon of its C-terminal Asp, to C-6 of an internal N-acetylgalactosamine of the glycosaminoglycan chain." [PMID:1898736, RESID:AA0219]
BGN	cytokine-mediated signaling pathway	"A series of molecular signals initiated by the binding of a cytokine to a receptor on the surface of a cell, and ending with regulation of a downstream cellular process, e.g. transcription." [GOC:mah, GOC:signaling, PMID:19295629]
BGN	biological_process	"Any process specifically pertinent to the functioning of integrated living units: cells, tissues, organs, and organisms. A process is a collection of molecular events with a defined beginning and end." [GOC:go_curators, GOC:isa_complete]
BGN	negative regulation of protein kinase activity	"Any process that stops, prevents, or reduces the frequency, rate or extent of protein kinase activity." [GOC:go_curators]
BGN	blood vessel remodeling	"The reorganization or renovation of existing blood vessels." [GOC:hjd]
BGN	extracellular matrix binding	"Interacting selectively and non-covalently with a component of the extracellular matrix." [GOC:ai]
BGN	glycosaminoglycan binding	"Interacting selectively and non-covalently with any glycan (polysaccharide) containing a substantial proportion of aminomonosaccharide residues." [GOC:jl, ISBN:0198506732]
BGN	extracellular matrix structural constituent	"The action of a molecule that contributes to the structural integrity of the extracellular matrix." [GOC:mah]
BGN	protein kinase inhibitor activity	"Stops, prevents or reduces the activity of a protein kinase, an enzyme which phosphorylates a protein." [GOC:ai]
BGN	extracellular matrix	"A structure lying external to one or more cells, which provides structural support for cells or tissues." [GOC:mah, NIF_Subcellular:nlx_subcell_20090513]
BMP7	extracellular space	"That part of a multicellular organism outside the cells proper, usually taken to be outside the plasma membranes, and occupied by fluid." [ISBN:0198547684]
BMP7	extracellular region	"The space external to the outermost structure of a cell. For cells without external protective or external encapsulating structures this refers to space outside of the plasma membrane. This term covers the host cell environment outside an intracellular parasite." [GOC:go_curators]
BMP7	regulation of removal of superoxide radicals	"Any process that modulates the frequency, rate or extent of removal of superoxide radicals." [GOC:obol]
BMP7	allantois development	"The process whose specific outcome is the progression of an allantois over time, from its formation to the mature structure." [GO_REF:0000094, GOC:TermGenie, PMID:17440924, PMID:21470579]
BMP7	positive regulation of hyaluranon cable assembly	"Any process that activates or increases the frequency, rate or extent of hyaluranon cable assembly." [GOC:TermGenie, GOC:yaf]
BMP7	positive regulation of dendrite development	"Any process that activates or increases the frequency, rate or extent of dendrite development." [GOC:TermGenie]
BMP7	negative regulation of glomerular mesangial cell proliferation	"Any process that decreases the frequency, rate or extent of glomerular mesangial cell proliferation." [GOC:mtg_kidney_jan10]
BMP7	cellular response to BMP stimulus	"Any process that results in a change in state or activity of a cell (in terms of movement, secretion, enzyme production, gene expression, etc.) as a result of a bone morphogenetic protein (BMP) stimulus." [GOC:mah, GOC:yaf]
BMP7	cellular response to hypoxia	"Any process that results in a change in state or activity of a cell (in terms of movement, secretion, enzyme production, gene expression, etc.) as a result of a stimulus indicating lowered oxygen tension. Hypoxia, defined as a decline in O2 levels below normoxic levels of 20.8 - 20.95%, results in metabolic adaptation at both the cellular and organismal level." [GOC:mah]
BMP7	monocyte aggregation	"The adhesion of one monocyte to one or more other monocytes via adhesion molecules." [GOC:sl, PMID:12972508]
BMP7	heart trabecula morphogenesis	"The process of shaping a trabecula in the heart. A trabecula is a small, often microscopic, tissue element in the form of a small beam, strut or rod, which generally has a mechanical function. Trabecula are usually but not necessarily, composed of dense collagenous tissue." [GOC:dph]
BMP7	chorio-allantoic fusion	"The cell-cell adhesion process in which the cells of the chorion fuse to the cells of the allantois." [GOC:dph]
BMP7	negative regulation of cell death	"Any process that decreases the rate or frequency of cell death. Cell death is the specific activation or halting of processes within a cell so that its vital functions markedly cease, rather than simply deteriorating gradually over time, which culminates in cell death." [GOC:BHF, GOC:dph, GOC:tb]
BMP7	mesenchyme development	"The process whose specific outcome is the progression of a mesenchymal tissue over time, from its formation to the mature structure. A mesenchymal tissue is made up of loosely packed stellate cells." [GOC:dph]
BMP7	cardiac septum morphogenesis	"The process in which the anatomical structure of a cardiac septum is generated and organized. A cardiac septum is a partition that separates parts of the heart." [GOC:dph, GOC:mtg_heart]
BMP7	SMAD protein signal transduction	"The cascade of processes by which a signal interacts with a receptor, causing a change in the activity of a SMAD protein, and ultimately effecting a change in the functioning of the cell." [GOC:BHF, GOC:dph, GOC:tb]
BMP7	regulation of pathway-restricted SMAD protein phosphorylation	"Any process that modulates the rate, frequency or extent of pathway-restricted SMAD protein phosphorylation. Pathway-restricted SMAD proteins and common-partner SMAD proteins are involved in the transforming growth factor beta receptor signaling pathways." [GOC:BHF, GOC:dph, GOC:tb]
BMP7	pharyngeal system development	"The process whose specific outcome is the progression of the pharyngeal system over time, from its formation to the mature structure. The pharyngeal system is a transient embryonic complex that is specific to vertebrates. It comprises the pharyngeal arches, bulges of tissues of mesoderm and neural crest derivation through which pass nerves and pharyngeal arch arteries. The arches are separated i…
BMP7	cartilage development	"The process whose specific outcome is the progression of a cartilage element over time, from its formation to the mature structure. Cartilage elements are skeletal elements that consist of connective tissue dominated by extracellular matrix containing collagen type II and large amounts of proteoglycan, particularly chondroitin sulfate." [DOI:10.1371/journal.pone.0051070, GOC:cjm, http://www.onel…
BMP7	neuron projection morphogenesis	"The process in which the anatomical structures of a neuron projection are generated and organized. A neuron projection is any process extending from a neural cell, such as axons or dendrites." [GOC:mah]
BMP7	mesenchymal cell differentiation	"The process in which a relatively unspecialized cell acquires specialized features of a mesenchymal cell. A mesenchymal cell is a loosely associated cell that is part of the connective tissue in an organism. Mesenchymal cells give rise to more mature connective tissue cell types." [GOC:dph, GOC:jid]
BMP7	cardiac muscle tissue development	"The process whose specific outcome is the progression of cardiac muscle over time, from its formation to the mature structure." [GOC:dph, GOC:jid, GOC:lm]
BMP7	positive regulation of transcription, DNA-templated	"Any process that activates or increases the frequency, rate or extent of cellular DNA-templated transcription." [GOC:go_curators, GOC:txnOH]
BMP7	negative regulation of transcription, DNA-templated	"Any process that stops, prevents, or reduces the frequency, rate or extent of cellular DNA-templated transcription." [GOC:go_curators, GOC:txnOH]
BMP7	negative regulation of mitotic nuclear division	"Any process that stops, prevents or reduces the rate or extent of mitosis. Mitosis is the division of the eukaryotic cell nucleus to produce two daughter nuclei that, usually, contain the identical chromosome complement to their mother." [GOC:dph, GOC:go_curators, GOC:tb]
BMP7	negative regulation of cell cycle	"Any process that stops, prevents or reduces the rate or extent of progression through the cell cycle." [GOC:dph, GOC:go_curators, GOC:tb]
BMP7	positive regulation of osteoblast differentiation	"Any process that activates or increases the frequency, rate or extent of osteoblast differentiation." [GOC:go_curators]
BMP7	negative regulation of neuron differentiation	"Any process that stops, prevents, or reduces the frequency, rate or extent of neuron differentiation." [GOC:go_curators]
BMP7	negative regulation of MAP kinase activity	"Any process that stops, prevents, or reduces the frequency, rate or extent of MAP kinase activity." [GOC:dph, GOC:go_curators]
BMP7	steroid hormone mediated signaling pathway	"A series of molecular signals mediated by a steroid hormone binding to a receptor." [PMID:12606724]
BMP7	regulation of apoptotic process	"Any process that modulates the occurrence or rate of cell death by apoptotic process." [GOC:jl, GOC:mtg_apoptosis]
BMP7	negative regulation of NF-kappaB import into nucleus	"Any process that stops, prevents, or reduces the frequency, rate or extent of the transfer of NF-kappaB, a transcription factor for eukaryotic RNA polymerase II promoters, from the cytoplasm into the nucleus, across the nuclear membrane." [GOC:jl, ISBN:0198506732]
BMP7	negative regulation of phosphorylation	"Any process that stops, prevents or decreases the rate of addition of phosphate groups to a molecule." [GOC:jl]
BMP7	protein localization to nucleus	"A process in which a protein is transported to, or maintained in, a location within the nucleus." [GOC:ecd]
BMP7	positive regulation of heterotypic cell-cell adhesion	"Any process that activates or increases the frequency, rate, or extent of heterotypic cell-cell adhesion." [GOC:add]
BMP7	negative regulation of NF-kappaB transcription factor activity	"Any process that stops, prevents, or reduces the frequency, rate or extent of the activity of the transcription factor NF-kappaB." [GOC:dph, GOC:rl, GOC:tb]
BMP7	hindbrain development	"The process whose specific outcome is the progression of the hindbrain over time, from its formation to the mature structure. The hindbrain is the posterior of the three primary divisions of the developing chordate brain, or the corresponding part of the adult brain (in vertebrates, includes the cerebellum, pons, and medulla oblongata and controls the autonomic functions and equilibrium)." [http…
BMP7	BMP signaling pathway	"A series of molecular signals initiated by the binding of a member of the BMP (bone morphogenetic protein) family to a receptor on the surface of a target cell, and ending with regulation of a downstream cellular process, e.g. transcription." [GOC:signaling, ISBN:0878932437, PR:000000034]
BMP7	positive regulation of bone mineralization	"Any process that activates or increases the frequency, rate or extent of bone mineralization." [GOC:go_curators]
BMP7	cell differentiation	"The process in which relatively unspecialized cells, e.g. embryonic or regenerative cells, acquire specialized structural and/or functional features that characterize the cells, tissues, or organs of the mature organism or some other relatively stable phase of the organism's life history. Differentiation includes the processes involved in commitment of a cell to a specific fate and its subsequen…
BMP7	neural fold elevation formation	"The process in which the lateral borders of the neural plate begin to migrate upwards to form the neural folds, caused by the proliferation of the underlying mesoderm." [GO_REF:0000021, GOC:cls, GOC:dgh, GOC:dph, GOC:jid, GOC:mtg_15jun06, PMID:15806586]
BMP7	dendrite development	"The process whose specific outcome is the progression of the dendrite over time, from its formation to the mature structure. A dendrite is a freely branching protoplasmic process of a nerve cell." [GOC:jl, ISBN:0198506732]
BMP7	positive regulation of pathway-restricted SMAD protein phosphorylation	"Any process that increases the rate, frequency or extent of pathway-restricted SMAD protein phosphorylation. Pathway-restricted SMAD proteins and common-partner SMAD proteins are involved in the transforming growth factor beta receptor signaling pathways." [GOC:dph, GOC:tb]
BMP7	positive regulation of peptidyl-threonine phosphorylation	"Any process that increases the frequency, rate or extent of peptidyl-threonine phosphorylation. Peptidyl-threonine phosphorylation is the phosphorylation of peptidyl-threonine to form peptidyl-O-phospho-L-threonine." [GOC:dph, GOC:tb]
BMP7	negative regulation of striated muscle cell apoptotic process	"Any process that increases the rate or extent of striated muscle cell apoptotic process, a form of programmed cell death induced by external or internal signals that trigger the activity of proteolytic caspases whose actions dismantle a striated muscle cell and result in its death." [GOC:BHF, GOC:dph, GOC:mtg_apoptosis, GOC:rl, GOC:tb]
BMP7	multicellular organism development	"The biological process whose specific outcome is the progression of a multicellular organism over time from an initial condition (e.g. a zygote or a young adult) to a later condition (e.g. a multicellular animal or an aged adult)." [GOC:dph, GOC:ems, GOC:isa_complete, GOC:tb]
BMP7	pericardium morphogenesis	"The process in which the anatomical structure of the pericardium is generated and organized." [GOC:dph, PMID:18722343]
BMP7	endocardial cushion formation	"The developmental process pertaining to the initial formation of an endocardial cushion. The endocardial cushion is a specialized region of mesenchymal cells that will give rise to the heart septa and valves." [GOC:mtg_heart, PMID:15797462]
BMP7	epithelial to mesenchymal transition	"A transition where an epithelial cell loses apical/basolateral polarity, severs intercellular adhesive junctions, degrades basement membrane components and becomes a migratory mesenchymal cell." [GOC:dph, PMID:14701881]
BMP7	mesonephros development	"The process whose specific outcome is the progression of the mesonephros over time, from its formation to the mature structure. In mammals, the mesonephros is the second of the three embryonic kidneys to be established and exists only transiently. In lower vertebrates such as fish and amphibia, the mesonephros will form the mature kidney." [GOC:dph, ISBN:0124020607, ISBN:0721662544, PMID:1053531…
BMP7	ureteric bud development	"The process whose specific outcome is the progression of the ureteric bud over time, from its formation to the mature structure." [GOC:go_curators]
BMP7	metanephros development	"The process whose specific outcome is the progression of the metanephros over time, from its formation to the mature structure. In mammals, the metanephros is the excretory organ of the fetus, which develops into the mature kidney and is formed from the rear portion of the nephrogenic cord. The metanephros is an endocrine and metabolic organ that filters the blood and excretes the end products o…
BMP7	ossification	"The formation of bone or of a bony substance, or the conversion of fibrous tissue or of cartilage into bone or a bony substance." [GOC:mtg_mpo, PMID:17572649]
BMP7	skeletal system development	"The process whose specific outcome is the progression of the skeleton over time, from its formation to the mature structure. The skeleton is the bony framework of the body in vertebrates (endoskeleton) or the hard outer envelope of insects (exoskeleton or dermoskeleton)." [GOC:dph, GOC:jid, GOC:tb, http://www.stedmans.com/]
BMP7	BMP receptor binding	"Interacting selectively and non-covalently with a BMP receptor." [GOC:BHF, GOC:vk]
BMP7	protein binding	"Interacting selectively and non-covalently with any protein or protein complex (a complex of two or more proteins that may include other nonprotein molecules)." [GOC:go_curators]
BMP7	transforming growth factor beta receptor binding	"Interacting selectively and non-covalently with the transforming growth factor beta receptor." [GOC:ai]
BMP7	cytokine activity	"Functions to control the survival, growth, differentiation and effector function of tissues and cells." [ISBN:0198599471]
BMP7	membrane-bounded vesicle	"Any small, fluid-filled, spherical organelle enclosed by a lipid bilayer." [GOC:mah]
BMP7	extracellular matrix	"A structure lying external to one or more cells, which provides structural support for cells or tissues." [GOC:mah, NIF_Subcellular:nlx_subcell_20090513]
BMP7	metanephric mesenchymal cell proliferation involved in metanephros development	"The multiplication or reproduction of cells, resulting in the expansion of a metanephric mesenchymal cell population." [GOC:mtg_kidney_jan10]
BMP7	nephrogenic mesenchyme morphogenesis	"The process in which the anatomical structures of a nephrogenic mesenchymal tissue are generated and organized. Nephrogenic mesenchyme is the tissue made up of loosely connected mesenchymal cells in the nephron." [GOC:mtg_kidney_jan10]
BMP7	metanephric mesenchyme morphogenesis	"The process in which the anatomical structures of a metanephric mesenchymal tissue are generated and organized. Metanephric mesenchyme is the tissue made up of loosely connected mesenchymal cells in the metanephros." [GOC:mtg_kidney_jan10]
BMP7	negative regulation of mesenchymal cell apoptotic process involved in nephron morphogenesis	"Any process that reduces the occurrence or rate of mesenchymal stem cell death by apoptotic process that contributes to the shaping of the nephron." [GOC:mtg_apoptosis, GOC:mtg_kidney_jan10]
BMP7	regulation of branching involved in prostate gland morphogenesis	"Any process that modulates the rate, frequency, or extent of prostate gland branching, the process in which the branching structure of the prostate gland is generated and organized. A branch is a division or offshoot from a main stem." [GOC:dph]
BMP7	negative regulation of prostatic bud formation	"Any process that decreases the rate, frequency, or extent of prostatic bud formation, the morphogenetic process in which a region of the fetal urogenital sinus epithelium is specified to become the prostate, resulting in prostate bud outgrowth." [GOC:dph]
BMP7	branching involved in salivary gland morphogenesis	"The process in which the branching structure of the salivary gland is generated and organized." [GOC:dph]
BMP7	embryonic skeletal joint morphogenesis	"The process in which the anatomical structures of skeletal joints are generated and organized during the embryonic phase. A skeletal joint is the connecting structure between the bones of the skeleton." [GOC:bf, GOC:BHF, GOC:dph, UBERON:0000982]
BMP7	negative regulation of neurogenesis	"Any process that stops, prevents, or reduces the frequency, rate or extent of neurogenesis, the origin and formation of neurons." [GOC:ai]
BMP7	branching morphogenesis of an epithelial tube	"The process in which the anatomical structures of branches in an epithelial tube are generated and organized. A tube is a long hollow cylinder." [GOC:dgh, GOC:dph, GOC:jid]
BMP7	anatomical structure formation involved in morphogenesis	"The developmental process pertaining to the initial formation of an anatomical structure from unspecified parts. This process begins with the specific processes that contribute to the appearance of the discrete structure and ends when the structural rudiment is recognizable. An anatomical structure is any biological entity that occupies space and is distinguished from its surroundings. Anatomica…
BMP7	embryonic camera-type eye morphogenesis	"The process in which the anatomical structures of the eye are generated and organized during embryonic development." [GOC:jid, GOC:mtg_sensu]
BMP7	camera-type eye morphogenesis	"The process in which the anatomical structures of the eye are generated and organized. The camera-type eye is an organ of sight that receives light through an aperture and focuses it through a lens, projecting it on a photoreceptor field." [GOC:jid, GOC:mtg_sensu]
BMP7	cell development	"The process whose specific outcome is the progression of the cell over time, from its formation to the mature structure. Cell development does not include the steps involved in committing a cell to a specific fate." [GOC:go_curators]
BMP7	positive regulation of transcription from RNA polymerase II promoter	"Any process that activates or increases the frequency, rate or extent of transcription from an RNA polymerase II promoter." [GOC:go_curators, GOC:txnOH]
BMP7	negative regulation of Notch signaling pathway	"Any process that stops, prevents, or reduces the frequency, rate or extent of the Notch signaling pathway." [GOC:go_curators]
BMP7	positive regulation of neuron differentiation	"Any process that activates or increases the frequency, rate or extent of neuron differentiation." [GOC:go_curators]
BMP7	positive regulation of cell differentiation	"Any process that activates or increases the frequency, rate or extent of cell differentiation." [GOC:go_curators]
BMP7	response to peptide hormone	"Any process that results in a change in state or activity of a cell or an organism (in terms of movement, secretion, enzyme production, gene expression, etc.) as a result of a peptide hormone stimulus. A peptide hormone is any of a class of peptides that are secreted into the blood stream and have endocrine functions in living animals." [PMID:11027914, PMID:15134857, Wikipedia:Peptide_hormone]
BMP7	positive regulation of apoptotic process	"Any process that activates or increases the frequency, rate or extent of cell death by apoptotic process." [GOC:jl, GOC:mtg_apoptosis]
BMP7	odontogenesis of dentin-containing tooth	"The process whose specific outcome is the progression of a dentin-containing tooth over time, from its formation to the mature structure. A dentin-containing tooth is a hard, bony organ borne on the jaw or other bone of a vertebrate, and is composed mainly of dentin, a dense calcified substance, covered by a layer of enamel." [GOC:cjm, GOC:mah, GOC:mtg_sensu, PMID:10333884, PMID:15355794]
BMP7	regulation of phosphorylation	"Any process that modulates the frequency, rate or extent of addition of phosphate groups into a molecule." [GOC:jl]
BMP7	growth	"The increase in size or mass of an entire organism, a part of an organism or a cell." [GOC:bf, GOC:ma]
BMP7	tube morphogenesis	"The process in which the anatomical structures of a tube are generated and organized. Epithelial and endothelial tubes transport gases, liquids and cells from one site to another and form the basic structure of many organs and tissues, with tube shape and organization varying from the single-celled excretory organ in Caenorhabditis elegans to the branching trees of the mammalian kidney and insec…
BMP7	response to vitamin D	"Any process that results in a change in state or activity of a cell or an organism (in terms of movement, secretion, enzyme production, gene expression, etc.) as a result of a vitamin D stimulus." [GOC:sl]
BMP7	response to estradiol	"Any process that results in a change in state or activity of a cell or an organism (in terms of movement, secretion, enzyme production, gene expression, etc.) as a result of stimulus by estradiol, a C18 steroid hormone hydroxylated at C3 and C17 that acts as a potent estrogen." [GOC:mah, ISBN:0911910123]
BMP7	epithelial cell differentiation	"The process in which a relatively unspecialized cell acquires specialized features of an epithelial cell, any of the cells making up an epithelium." [GOC:ecd, PMID:11839751]
BMP7	embryonic limb morphogenesis	"The process, occurring in the embryo, by which the anatomical structures of the limb are generated and organized. A limb is an appendage of an animal used for locomotion or grasping." [GOC:bf, GOC:jl, ISBN:0395825172]
BMP7	positive regulation of cell death	"Any process that increases the rate or frequency of cell death. Cell death is the specific activation or halting of processes within a cell so that its vital functions markedly cease, rather than simply deteriorating gradually over time, which culminates in cell death." [GOC:dph, GOC:tb]
BMP7	animal organ morphogenesis	"Morphogenesis of an animal organ. An organ is defined as a tissue or set of tissues that work together to perform a specific function or functions. Morphogenesis is the process in which anatomical structures are generated and organized. Organs are commonly observed as visibly distinct structures, but may also exist as loosely associated clusters of cells that work together to perform a specific …
BMP7	embryonic pattern specification	"The process that results in the patterns of cell differentiation that will arise in an embryo." [GOC:go_curators, ISBN:0521436125]
BMP7	negative regulation of cell proliferation	"Any process that stops, prevents or reduces the rate or extent of cell proliferation." [GOC:go_curators]
BMP7	salivary gland morphogenesis	"The process in which the anatomical structures of the salivary gland are generated and organized." [GOC:jid]
BMP7	axon guidance	"The chemotaxis process that directs the migration of an axon growth cone to a specific target site in response to a combination of attractive and repulsive cues." [ISBN:0878932437]
BMP7	pattern specification process	"Any developmental process that results in the creation of defined areas or spaces within an organism to which cells respond and eventually are instructed to differentiate." [GOC:go_curators, GOC:isa_complete, ISBN:0521436125]
BMP7	kidney development	"The process whose specific outcome is the progression of the kidney over time, from its formation to the mature structure. The kidney is an organ that filters the blood and/or excretes the end products of body metabolism in the form of urine." [GOC:dph, GOC:mtg_kidney_jan10, ISBN:0124020607, ISBN:0721662544]
BMP7	mesoderm formation	"The process that gives rise to the mesoderm. This process pertains to the initial formation of the structure from unspecified parts." [GOC:go_curators]
BMP7	eye development	"The process whose specific outcome is the progression of the eye over time, from its formation to the mature structure. The eye is the organ of sight." [GOC:jid, GOC:jl]
BMP7	heparin binding	"Interacting selectively and non-covalently with heparin, any member of a group of glycosaminoglycans found mainly as an intracellular component of mast cells and which consist predominantly of alternating alpha-(1->4)-linked D-galactose and N-acetyl-D-glucosamine-6-sulfate residues." [GOC:jl, ISBN:0198506732]
BMP7	growth factor activity	"The function that stimulates a cell to grow or proliferate. Most growth factors have other actions besides the induction of cell growth or proliferation." [ISBN:0815316194]
BMP8B	cytokine activity	"Functions to control the survival, growth, differentiation and effector function of tissues and cells." [ISBN:0198599471]
BMP8B	transforming growth factor beta receptor binding	"Interacting selectively and non-covalently with the transforming growth factor beta receptor." [GOC:ai]
BMP8B	growth factor activity	"The function that stimulates a cell to grow or proliferate. Most growth factors have other actions besides the induction of cell growth or proliferation." [ISBN:0815316194]
BMP8B	BMP receptor binding	"Interacting selectively and non-covalently with a BMP receptor." [GOC:BHF, GOC:vk]
BMP8B	skeletal system development	"The process whose specific outcome is the progression of the skeleton over time, from its formation to the mature structure. The skeleton is the bony framework of the body in vertebrates (endoskeleton) or the hard outer envelope of insects (exoskeleton or dermoskeleton)." [GOC:dph, GOC:jid, GOC:tb, http://www.stedmans.com/]
BMP8B	ossification	"The formation of bone or of a bony substance, or the conversion of fibrous tissue or of cartilage into bone or a bony substance." [GOC:mtg_mpo, PMID:17572649]
BMP8B	multicellular organism development	"The biological process whose specific outcome is the progression of a multicellular organism over time from an initial condition (e.g. a zygote or a young adult) to a later condition (e.g. a multicellular animal or an aged adult)." [GOC:dph, GOC:ems, GOC:isa_complete, GOC:tb]
BMP8B	positive regulation of pathway-restricted SMAD protein phosphorylation	"Any process that increases the rate, frequency or extent of pathway-restricted SMAD protein phosphorylation. Pathway-restricted SMAD proteins and common-partner SMAD proteins are involved in the transforming growth factor beta receptor signaling pathways." [GOC:dph, GOC:tb]
BMP8B	cell differentiation	"The process in which relatively unspecialized cells, e.g. embryonic or regenerative cells, acquire specialized structural and/or functional features that characterize the cells, tissues, or organs of the mature organism or some other relatively stable phase of the organism's life history. Differentiation includes the processes involved in commitment of a cell to a specific fate and its subsequen…
BMP8B	BMP signaling pathway	"A series of molecular signals initiated by the binding of a member of the BMP (bone morphogenetic protein) family to a receptor on the surface of a target cell, and ending with regulation of a downstream cellular process, e.g. transcription." [GOC:signaling, ISBN:0878932437, PR:000000034]
BMP8B	growth	"The increase in size or mass of an entire organism, a part of an organism or a cell." [GOC:bf, GOC:ma]
BMP8B	regulation of apoptotic process	"Any process that modulates the occurrence or rate of cell death by apoptotic process." [GOC:jl, GOC:mtg_apoptosis]
BMP8B	regulation of MAPK cascade	"Any process that modulates the frequency, rate or extent of signal transduction mediated by the MAP kinase (MAPK) cascade." [GOC:go_curators]
BMP8B	cell development	"The process whose specific outcome is the progression of the cell over time, from its formation to the mature structure. Cell development does not include the steps involved in committing a cell to a specific fate." [GOC:go_curators]
BMP8B	cartilage development	"The process whose specific outcome is the progression of a cartilage element over time, from its formation to the mature structure. Cartilage elements are skeletal elements that consist of connective tissue dominated by extracellular matrix containing collagen type II and large amounts of proteoglycan, particularly chondroitin sulfate." [DOI:10.1371/journal.pone.0051070, GOC:cjm, http://www.onel…
BMP8B	SMAD protein signal transduction	"The cascade of processes by which a signal interacts with a receptor, causing a change in the activity of a SMAD protein, and ultimately effecting a change in the functioning of the cell." [GOC:BHF, GOC:dph, GOC:tb]
BMP8B	extracellular region	"The space external to the outermost structure of a cell. For cells without external protective or external encapsulating structures this refers to space outside of the plasma membrane. This term covers the host cell environment outside an intracellular parasite." [GOC:go_curators]
BMP8B	extracellular space	"That part of a multicellular organism outside the cells proper, usually taken to be outside the plasma membranes, and occupied by fluid." [ISBN:0198547684]
BRSK2	phosphorylation	"The process of introducing a phosphate group into a molecule, usually with the formation of a phosphoric ester, a phosphoric anhydride or a phosphoric amide." [ISBN:0198506732]
BRSK2	protein phosphorylation	"The process of introducing a phosphate group on to a protein." [GOC:hb]
BRSK2	kinase activity	"Catalysis of the transfer of a phosphate group, usually from ATP, to a substrate molecule." [ISBN:0198506732]
BRSK2	ATP binding	"Interacting selectively and non-covalently with ATP, adenosine 5'-triphosphate, a universally important coenzyme and enzyme regulator." [ISBN:0198506732]
BRSK2	protein kinase activity	"Catalysis of the phosphorylation of an amino acid residue in a protein, usually according to the reaction: a protein + ATP = a phosphoprotein + ADP." [MetaCyc:PROTEIN-KINASE-RXN]
BRSK2	nucleotide binding	"Interacting selectively and non-covalently with a nucleotide, any compound consisting of a nucleoside that is esterified with (ortho)phosphate or an oligophosphate at any hydroxyl group on the ribose or deoxyribose." [GOC:mah, ISBN:0198547684]
BRSK2	magnesium ion binding	"Interacting selectively and non-covalently with magnesium (Mg) ions." [GOC:ai]
BRSK2	protein serine/threonine kinase activity	"Catalysis of the reactions: ATP + protein serine = ADP + protein serine phosphate, and ATP + protein threonine = ADP + protein threonine phosphate." [GOC:bf]
BRSK2	transferase activity	"Catalysis of the transfer of a group, e.g. a methyl group, glycosyl group, acyl group, phosphorus-containing, or other groups, from one compound (generally regarded as the donor) to another compound (generally regarded as the acceptor). Transferase is the systematic name for any enzyme of EC class 2." [ISBN:0198506732]
BRSK2	metal ion binding	"Interacting selectively and non-covalently with any metal ion." [GOC:ai]
BRSK2	tau-protein kinase activity	"Catalysis of the reaction: ATP + tau-protein = ADP + O-phospho-tau-protein." [EC:2.7.11.26, MetaCyc:TAU-PROTEIN-KINASE-RXN]
BRSK2	ATPase binding	"Interacting selectively and non-covalently with an ATPase, any enzyme that catalyzes the hydrolysis of ATP." [GOC:ai]
BRSK2	ATPase regulator activity	"Modulates the rate of ATP hydrolysis by an ATPase." [GOC:dph, GOC:tb]
BRSK2	G2/M transition of mitotic cell cycle	"The mitotic cell cycle transition by which a cell in G2 commits to M phase. The process begins when the kinase activity of M cyclin/CDK complex reaches a threshold high enough for the cell cycle to proceed. This is accomplished by activating a positive feedback loop that results in the accumulation of unphosphorylated and active M cyclin/CDK complex." [GOC:mtg_cell_cycle]
BRSK2	exocytosis	"A process of secretion by a cell that results in the release of intracellular molecules (e.g. hormones, matrix proteins) contained within a membrane-bounded vesicle by fusion of the vesicle with the plasma membrane of a cell. This process begins with steps that prepare vesicles for fusion with the membrane (tethering and docking) and ends when vesicle fusion is complete. This is the process in w…
BRSK2	apoptotic process	"A programmed cell death process which begins when a cell receives an internal (e.g. DNA damage) or external signal (e.g. an extracellular death ligand), and proceeds through a series of biochemical events (signaling pathway phase) which trigger an execution phase. The execution phase is the last step of an apoptotic process, and is typically characterized by rounding-up of the cell, retraction o…
BRSK2	cell cycle	"The progression of biochemical and morphological phases and events that occur in a cell during successive cell replication or nuclear replication events. Canonically, the cell cycle comprises the replication and segregation of genetic material followed by the division of the cell, but in endocycles or syncytial cells nuclear replication or nuclear division may not be followed by cell division." …
BRSK2	mitotic nuclear division	"A mitotic cell cycle process comprising the steps by which the nucleus of a eukaryotic cell divides; the process involves condensation of chromosomal DNA into a highly compacted form. Canonically, mitosis produces two daughter nuclei whose chromosome complement is identical to that of the mother cell." [GOC:dph, GOC:ma, GOC:mah, ISBN:0198547684]
BRSK2	nervous system development	"The process whose specific outcome is the progression of nervous tissue over time, from its formation to its mature state." [GOC:dgh]
BRSK2	axonogenesis	"De novo generation of a long process of a neuron, that carries efferent (outgoing) action potentials from the cell body towards target cells. Refers to the morphogenesis or creation of shape or form of the developing axon." [GOC:dph, GOC:jid, GOC:pg, GOC:pr, ISBN:0198506732]
BRSK2	establishment of cell polarity	"The specification and formation of anisotropic intracellular organization or cell growth patterns." [GOC:mah]
BRSK2	neuron differentiation	"The process in which a relatively unspecialized cell acquires specialized features of a neuron." [GOC:mah]
BRSK2	actin cytoskeleton reorganization	"A process that is carried out at the cellular level which results in dynamic structural changes to the arrangement of constituent parts of cytoskeletal structures comprising actin filaments and their associated proteins." [GOC:ecd, GOC:mah]
BRSK2	ERAD pathway	"The series of steps necessary to target endoplasmic reticulum (ER)-resident proteins for degradation by the cytoplasmic proteasome. Begins with recognition of the ER-resident protein, includes retrotranslocation (dislocation) of the protein from the ER to the cytosol, protein modifications necessary for correct substrate transfer (e.g. ubiquitination), transport of the protein to the proteasome,…
BRSK2	regulation of ATPase activity	"Any process that modulates the rate of ATP hydrolysis by an ATPase." [GOC:jl]
BRSK2	cell division	"The process resulting in division and partitioning of components of a cell to form more cells; may or may not be accompanied by the physical separation of a cell into distinct, individually membrane-bounded daughter cells." [GOC:di, GOC:go_curators, GOC:pr]
BRSK2	regulation of insulin secretion involved in cellular response to glucose stimulus	"Any process that modulates the frequency, rate or extent of the regulated release of insulin that contributes to the response of a cell to glucose." [GOC:BHF, GOC:dph]
BRSK2	intrinsic apoptotic signaling pathway in response to endoplasmic reticulum stress	"A series of molecular signals in which an intracellular signal is conveyed to trigger the apoptotic death of a cell. The pathway is induced in response to a stimulus indicating endoplasmic reticulum (ER) stress, and ends when the execution phase of apoptosis is triggered. ER stress usually results from the accumulation of unfolded or misfolded proteins in the ER lumen." [GOC:mah, GOC:mtg_apoptos…
BRSK2	regulation of retrograde protein transport, ER to cytosol	"Any process that modulates the frequency, rate or extent of retrograde protein transport, ER to cytosol." [GO_REF:0000058, GOC:bf, GOC:PARL, GOC:TermGenie, PMID:18555783]
BRSK2	nucleus	"A membrane-bounded organelle of eukaryotic cells in which chromosomes are housed and replicated. In most cells, the nucleus contains all of the cell's chromosomes except the organellar chromosomes, and is the site of RNA synthesis and processing. In some species, or in specialized cell types, RNA metabolism or DNA replication may be absent." [GOC:go_curators]
BRSK2	cytoplasm	"All of the contents of a cell excluding the plasma membrane and nucleus, but including other subcellular structures." [ISBN:0198547684]
BRSK2	endoplasmic reticulum	"The irregular network of unit membranes, visible only by electron microscopy, that occurs in the cytoplasm of many eukaryotic cells. The membranes form a complex meshwork of tubular channels, which are often expanded into slitlike cavities called cisternae. The ER takes two forms, rough (or granular), with ribosomes adhering to the outer surface, and smooth (with no ribosomes attached)." [ISBN:0…
BRSK2	centrosome	"A structure comprised of a core structure (in most organisms, a pair of centrioles) and peripheral material from which a microtubule-based structure, such as a spindle apparatus, is organized. Centrosomes occur close to the nucleus during interphase in many eukaryotic cells, though in animal cells it changes continually during the cell-division cycle." [GOC:mah, ISBN:0198547684]
BRSK2	microtubule organizing center	"An intracellular structure that can catalyze gamma-tubulin-dependent microtubule nucleation and that can anchor microtubules by interacting with their minus ends, plus ends or sides." [GOC:vw, http://en.wikipedia.org/wiki/Microtubule_organizing_center, ISBN:0815316194, PMID:17072892, PMID:17245416]
BRSK2	cytoskeleton	"Any of the various filamentous elements that form the internal framework of cells, and typically remain after treatment of the cells with mild detergent to remove membrane constituents and soluble components of the cytoplasm. The term embraces intermediate filaments, microfilaments, microtubules, the microtrabecular lattice, and other structures characterized by a polymeric filamentous nature an…
BRSK2	perinuclear region of cytoplasm	"Cytoplasm situated near, or occurring around, the nucleus." [GOC:jid]
BRSK2	protein kinase binding	"Interacting selectively and non-covalently with a protein kinase, any enzyme that catalyzes the transfer of a phosphate group, usually from ATP, to a protein substrate." [GOC:jl]
BRSK2	peptidyl-serine phosphorylation	"The phosphorylation of peptidyl-serine to form peptidyl-O-phospho-L-serine." [RESID:AA0037]
BRSK2	neuron projection morphogenesis	"The process in which the anatomical structures of a neuron projection are generated and organized. A neuron projection is any process extending from a neural cell, such as axons or dendrites." [GOC:mah]
C19orf57	molecular_function	"Elemental activities, such as catalysis or binding, describing the actions of a gene product at the molecular level. A given gene product may exhibit one or more molecular functions." [GOC:go_curators]
C19orf57	protein binding	"Interacting selectively and non-covalently with any protein or protein complex (a complex of two or more proteins that may include other nonprotein molecules)." [GOC:go_curators]
C19orf57	multicellular organism development	"The biological process whose specific outcome is the progression of a multicellular organism over time from an initial condition (e.g. a zygote or a young adult) to a later condition (e.g. a multicellular animal or an aged adult)." [GOC:dph, GOC:ems, GOC:isa_complete, GOC:tb]
C19orf57	cellular_component	"The part of a cell or its extracellular environment in which a gene product is located. A gene product may be located in one or more parts of a cell and its location may be as specific as a particular macromolecular complex, that is, a stable, persistent association of macromolecules that function together." [GOC:go_curators, NIF_Subcellular:sao-1337158144]
C1orf198	cytoplasm	"All of the contents of a cell excluding the plasma membrane and nucleus, but including other subcellular structures." [ISBN:0198547684]
CA14	integral component of membrane	"The component of a membrane consisting of the gene products and protein complexes having at least some part of their peptide sequence embedded in the hydrophobic region of the membrane." [GOC:dos, GOC:go_curators]
CA14	membrane	"A lipid bilayer along with all the proteins and protein complexes embedded in it an attached to it." [GOC:dos, GOC:mah, ISBN:0815316194]
CA14	carbonate dehydratase activity	"Catalysis of the reaction: H2CO3 = CO2 + H2O." [EC:4.2.1.1]
CA14	lyase activity	"Catalysis of the cleavage of C-C, C-O, C-N and other bonds by other means than by hydrolysis or oxidation, or conversely adding a group to a double bond. They differ from other enzymes in that two substrates are involved in one reaction direction, but only one in the other direction. When acting on the single substrate, a molecule is eliminated and this generates either a new double bond or a ne…
CA14	metal ion binding	"Interacting selectively and non-covalently with any metal ion." [GOC:ai]
CA14	bicarbonate transport	"The directed movement of bicarbonate into, out of or within a cell, or between cells, by means of some agent such as a transporter or pore." [GOC:krc]
CA14	plasma membrane	"The membrane surrounding a cell that separates the cell from its external environment. It consists of a phospholipid bilayer and associated proteins." [ISBN:0716731363]
CABP4	visual perception	"The series of events required for an organism to receive a visual stimulus, convert it to a molecular signal, and recognize and characterize the signal. Visual stimuli are detected in the form of photons and are processed to form an image." [GOC:ai]
CABP4	signal transduction	"The cellular process in which a signal is conveyed to trigger a change in the activity or state of a cell. Signal transduction begins with reception of a signal (e.g. a ligand binding to a receptor or receptor activation by a stimulus such as light), or for signal transduction in the absence of ligand, signal-withdrawal or the activity of a constitutively active receptor. Signal transduction end…
CABP4	calcium ion binding	"Interacting selectively and non-covalently with calcium ions (Ca2+)." [GOC:ai]
CABP4	calcium channel regulator activity	"Modulates the activity of a calcium channel." [GOC:mah]
CABP4	metal ion binding	"Interacting selectively and non-covalently with any metal ion." [GOC:ai]
CABP4	extracellular region	"The space external to the outermost structure of a cell. For cells without external protective or external encapsulating structures this refers to space outside of the plasma membrane. This term covers the host cell environment outside an intracellular parasite." [GOC:go_curators]
CABP4	cytoplasm	"All of the contents of a cell excluding the plasma membrane and nucleus, but including other subcellular structures." [ISBN:0198547684]
CABP4	cytosol	"The part of the cytoplasm that does not contain organelles but which does contain other particulate matter, such as protein complexes." [GOC:hjd, GOC:jl]
CABP4	terminal bouton	"Terminal inflated portion of the axon, containing the specialized apparatus necessary to release neurotransmitters. The axon terminus is considered to be the whole region of thickening and the terminal bouton is a specialized region of it." [GOC:dph, GOC:mc, GOC:nln, PMID:10218156, PMID:8409967]
CABP4	synapse	"The junction between a nerve fiber of one neuron and another neuron or muscle fiber or glial cell; the site of interneuronal communication. As the nerve fiber approaches the synapse it enlarges into a specialized structure, the presynaptic nerve ending, which contains mitochondria and synaptic vesicles. At the tip of the nerve ending is the presynaptic membrane; facing it, and separated from it …
CABP4	phototransduction	"The sequence of reactions within a cell required to convert absorbed photons into a molecular signal." [GOC:go_curators]
CABP4	photoreceptor cell morphogenesis	"The process in which the structures of a photoreceptor cell are generated and organized. This process occurs while the initially relatively unspecialized cell is acquiring the specialized features of a photoreceptor cell, a sensory cell that reacts to the presence of light. An example of this is found in Drosophila melanogaster." [GOC:jid, GOC:mah]
CABP4	retinal cone cell development	"Development of a cone cell, one of the sensory cells in the eye that reacts to the presence of light. Cone cells contain the photopigment iodopsin or cyanopsin and are responsible for photopic (daylight) vision." [ISBN:0198506732]
CABP4	retinal bipolar neuron differentiation	"The process in which a relatively unspecialized cell acquires specialized features of a bipolar cell, the last neuron to be generated in the retina." [GOC:ascb_2009, GOC:bf, GOC:dph, GOC:tb]
CADM4	receptor activity	"Combining with an extracellular or intracellular messenger to initiate a change in cell activity." [GOC:ceb, ISBN:0198506732]
CADM4	receptor binding	"Interacting selectively and non-covalently with one or more specific sites on a receptor molecule, a macromolecule that undergoes combination with a hormone, neurotransmitter, drug or intracellular messenger to initiate a change in cell function." [GOC:bf, GOC:ceb, ISBN:0198506732]
CADM4	protein homodimerization activity	"Interacting selectively and non-covalently with an identical protein to form a homodimer." [GOC:jl]
CADM4	cell adhesion molecule binding	"Interacting selectively and non-covalently with a cell adhesion molecule." [GOC:ai]
CADM4	cell adhesion	"The attachment of a cell, either to another cell or to an underlying substrate such as the extracellular matrix, via cell adhesion molecules." [GOC:hb, GOC:pf]
CADM4	homophilic cell adhesion via plasma membrane adhesion molecules	"The attachment of a plasma membrane adhesion molecule in one cell to an identical molecule in an adjacent cell." [ISBN:0198506732]
CADM4	heterophilic cell-cell adhesion via plasma membrane cell adhesion molecules	"The attachment of an adhesion molecule in one cell to a nonidentical adhesion molecule in an adjacent cell." [ISBN:0198506732]
CADM4	cell recognition	"The process in which a cell in an organism interprets its surroundings." [GOC:go_curators]
CADM4	integral component of plasma membrane	"The component of the plasma membrane consisting of the gene products and protein complexes having at least some part of their peptide sequence embedded in the hydrophobic region of the membrane." [GOC:dos, GOC:go_curators]
CADM4	cell-cell adherens junction	"An adherens junction which connects a cell to another cell." [GOC:hb]
CADM4	membrane	"A lipid bilayer along with all the proteins and protein complexes embedded in it an attached to it." [GOC:dos, GOC:mah, ISBN:0815316194]
CADM4	integral component of membrane	"The component of a membrane consisting of the gene products and protein complexes having at least some part of their peptide sequence embedded in the hydrophobic region of the membrane." [GOC:dos, GOC:go_curators]
CADM4	extracellular exosome	"A membrane-bounded vesicle that is released into the extracellular region by fusion of the limiting endosomal membrane of a multivesicular body with the plasma membrane. Extracellular exosomes, also simply called exosomes, have a diameter of about 40-100 nm." [GOC:BHF, GOC:mah, GOC:vesicles, PMID:15908444, PMID:17641064, PMID:19442504, PMID:19498381, PMID:22418571, PMID:24009894]
CAMKK1	phosphorylation	"The process of introducing a phosphate group into a molecule, usually with the formation of a phosphoric ester, a phosphoric anhydride or a phosphoric amide." [ISBN:0198506732]
CAMKK1	protein phosphorylation	"The process of introducing a phosphate group on to a protein." [GOC:hb]
CAMKK1	transferase activity	"Catalysis of the transfer of a group, e.g. a methyl group, glycosyl group, acyl group, phosphorus-containing, or other groups, from one compound (generally regarded as the donor) to another compound (generally regarded as the acceptor). Transferase is the systematic name for any enzyme of EC class 2." [ISBN:0198506732]
CAMKK1	kinase activity	"Catalysis of the transfer of a phosphate group, usually from ATP, to a substrate molecule." [ISBN:0198506732]
CAMKK1	ATP binding	"Interacting selectively and non-covalently with ATP, adenosine 5'-triphosphate, a universally important coenzyme and enzyme regulator." [ISBN:0198506732]
CAMKK1	protein serine/threonine kinase activity	"Catalysis of the reactions: ATP + protein serine = ADP + protein serine phosphate, and ATP + protein threonine = ADP + protein threonine phosphate." [GOC:bf]
CAMKK1	protein kinase activity	"Catalysis of the phosphorylation of an amino acid residue in a protein, usually according to the reaction: a protein + ATP = a phosphoprotein + ADP." [MetaCyc:PROTEIN-KINASE-RXN]
CAMKK1	nucleotide binding	"Interacting selectively and non-covalently with a nucleotide, any compound consisting of a nucleoside that is esterified with (ortho)phosphate or an oligophosphate at any hydroxyl group on the ribose or deoxyribose." [GOC:mah, ISBN:0198547684]
CAMKK1	calmodulin-dependent protein kinase activity	"Catalysis of the reactions: ATP + a protein serine = ADP + protein serine phosphate; and ATP + a protein threonine = ADP + protein threonine phosphate. These reactions require the presence of calcium-bound calmodulin." [GOC:mah, PMID:11264466]
CAMKK1	protein binding	"Interacting selectively and non-covalently with any protein or protein complex (a complex of two or more proteins that may include other nonprotein molecules)." [GOC:go_curators]
CAMKK1	calmodulin binding	"Interacting selectively and non-covalently with calmodulin, a calcium-binding protein with many roles, both in the calcium-bound and calcium-free states." [GOC:krc]
CAMKK1	nucleus	"A membrane-bounded organelle of eukaryotic cells in which chromosomes are housed and replicated. In most cells, the nucleus contains all of the cell's chromosomes except the organellar chromosomes, and is the site of RNA synthesis and processing. In some species, or in specialized cell types, RNA metabolism or DNA replication may be absent." [GOC:go_curators]
CAMKK1	cytoplasm	"All of the contents of a cell excluding the plasma membrane and nucleus, but including other subcellular structures." [ISBN:0198547684]
CAMKK1	cytosol	"The part of the cytoplasm that does not contain organelles but which does contain other particulate matter, such as protein complexes." [GOC:hjd, GOC:jl]
CAMKV	protein kinase activity	"Catalysis of the phosphorylation of an amino acid residue in a protein, usually according to the reaction: a protein + ATP = a phosphoprotein + ADP." [MetaCyc:PROTEIN-KINASE-RXN]
CAMKV	calmodulin binding	"Interacting selectively and non-covalently with calmodulin, a calcium-binding protein with many roles, both in the calcium-bound and calcium-free states." [GOC:krc]
CAMKV	ATP binding	"Interacting selectively and non-covalently with ATP, adenosine 5'-triphosphate, a universally important coenzyme and enzyme regulator." [ISBN:0198506732]
CAMKV	protein phosphorylation	"The process of introducing a phosphate group on to a protein." [GOC:hb]
CAMKV	plasma membrane	"The membrane surrounding a cell that separates the cell from its external environment. It consists of a phospholipid bilayer and associated proteins." [ISBN:0716731363]
CAMKV	membrane	"A lipid bilayer along with all the proteins and protein complexes embedded in it an attached to it." [GOC:dos, GOC:mah, ISBN:0815316194]
CAMKV	cytoplasmic vesicle membrane	"The lipid bilayer surrounding a cytoplasmic vesicle." [GOC:mah]
CAMKV	cytoplasmic vesicle	"A vesicle found in the cytoplasm of a cell." [GOC:mah, GOC:vesicles]
CAMKV	phosphorylation	"The process of introducing a phosphate group into a molecule, usually with the formation of a phosphoric ester, a phosphoric anhydride or a phosphoric amide." [ISBN:0198506732]
CAMKV	kinase activity	"Catalysis of the transfer of a phosphate group, usually from ATP, to a substrate molecule." [ISBN:0198506732]
CCDC78	deuterosome	"A spherical, electron dense, cytoplasmic structure that is involved in de novo assembly of centrioles." [GOC:cilia, GOC:dos, PMID:24075808, PMID:25047614, PMID:5661997]
CCDC78	perinuclear region of cytoplasm	"Cytoplasm situated near, or occurring around, the nucleus." [GOC:jid]
CCDC78	sarcolemma	"The outer membrane of a muscle cell, consisting of the plasma membrane, a covering basement membrane (about 100 nm thick and sometimes common to more than one fiber), and the associated loose network of collagen fibers." [ISBN:0198506732]
CCDC78	sarcoplasmic reticulum	"A fine reticular network of membrane-limited elements that pervades the sarcoplasm of a muscle cell; continuous over large portions of the cell and with the nuclear envelope; that part of the endoplasmic reticulum specialized for calcium release, uptake and storage." [GOC:mtg_muscle, ISBN:0124325653, ISBN:0198547684]
CCDC78	membrane	"A lipid bilayer along with all the proteins and protein complexes embedded in it an attached to it." [GOC:dos, GOC:mah, ISBN:0815316194]
CCDC78	plasma membrane	"The membrane surrounding a cell that separates the cell from its external environment. It consists of a phospholipid bilayer and associated proteins." [ISBN:0716731363]
CCDC78	cytoskeleton	"Any of the various filamentous elements that form the internal framework of cells, and typically remain after treatment of the cells with mild detergent to remove membrane constituents and soluble components of the cytoplasm. The term embraces intermediate filaments, microfilaments, microtubules, the microtrabecular lattice, and other structures characterized by a polymeric filamentous nature an…
CCDC78	centriole	"A cellular organelle, found close to the nucleus in many eukaryotic cells, consisting of a small cylinder with microtubular walls, 300-500 nm long and 150-250 nm in diameter. It contains nine short, parallel, peripheral microtubular fibrils, each fibril consisting of one complete microtubule fused to two incomplete microtubules. Cells usually have two centrioles, lying at right angles to each ot…
CCDC78	cytoplasm	"All of the contents of a cell excluding the plasma membrane and nucleus, but including other subcellular structures." [ISBN:0198547684]
CCDC78	de novo centriole assembly	"Centriole assembly in which a centriole arises de novo by a process involving an electron dense structure known as a deuterosome, rather than by duplication of an existing centriole." [GOC:dos, PMID:24075808, PMID:5111878, PMID:5661997]
CCDC78	cell projection organization	"A process that is carried out at the cellular level which results in the assembly, arrangement of constituent parts, or disassembly of a prolongation or process extending from a cell, e.g. a flagellum or axon." [GOC:jl, GOC:mah, http://www.cogsci.princeton.edu/~wn/]
CCDC78	skeletal muscle contraction	"A process in which force is generated within skeletal muscle tissue, resulting in a change in muscle geometry. Force generation involves a chemo-mechanical energy conversion step that is carried out by the actin/myosin complex activity, which generates force through ATP hydrolysis. In the skeletal muscle, the muscle contraction takes advantage of an ordered sarcomeric structure and in most cases…
CCDC88C	Wnt signaling pathway	"The series of molecular signals initiated by binding of a Wnt protein to a frizzled family receptor on the surface of the target cell and ending with a change in cell state." [GOC:dph, GOC:go_curators, PMID:11532397]
CCDC88C	PDZ domain binding	"Interacting selectively and non-covalently with a PDZ domain of a protein, a domain found in diverse signaling proteins." [GOC:go_curators, Pfam:PF00595]
CCDC88C	protein self-association	"Interacting selectively and non-covalently with a domain within the same polypeptide." [GOC:jl]
CCDC88C	regulation of protein phosphorylation	"Any process that modulates the frequency, rate or extent of addition of phosphate groups into an amino acid in a protein." [GOC:hjd]
CCDC88C	stress-activated protein kinase signaling cascade	"A series of molecular signals in which a stress-activated protein kinase (SAPK) cascade relays one or more of the signals." [GOC:mah]
CCDC88C	protein destabilization	"Any process that decreases the stability of a protein, making it more vulnerable to degradative processes or aggregation." [GOC:mah]
CCDC88C	protein homooligomerization	"The process of creating protein oligomers, compounds composed of a small number, usually between three and ten, of identical component monomers. Oligomers may be formed by the polymerization of a number of monomers or the depolymerization of a large protein polymer." [GOC:ai]
CCDC88C	cytoplasm	"All of the contents of a cell excluding the plasma membrane and nucleus, but including other subcellular structures." [ISBN:0198547684]
CD109	endopeptidase inhibitor activity	"Stops, prevents or reduces the activity of an endopeptidase, any enzyme that hydrolyzes nonterminal peptide bonds in polypeptides." [GOC:jl]
CD109	serine-type endopeptidase inhibitor activity	"Stops, prevents or reduces the activity of serine-type endopeptidases, enzymes that catalyze the hydrolysis of nonterminal peptide bonds in a polypeptide chain; a serine residue (and a histidine residue) are at the active center of the enzyme." [GOC:ai]
CD109	peptidase inhibitor activity	"Stops, prevents or reduces the activity of a peptidase, any enzyme that catalyzes the hydrolysis peptide bonds." [GOC:jl]
CD109	transforming growth factor beta binding	"Interacting selectively and non-covalently with TGF-beta, transforming growth factor beta, a multifunctional peptide that controls proliferation, differentiation and other functions in many cell types." [ISBN:0198506732]
CD109	negative regulation of protein phosphorylation	"Any process that stops, prevents or reduces the rate of addition of phosphate groups to amino acids within a protein." [GOC:hjd]
CD109	hair follicle development	"The process whose specific outcome is the progression of the hair follicle over time, from its formation to the mature structure. A hair follicle is a tube-like opening in the epidermis where the hair shaft develops and into which the sebaceous glands open." [GOC:dph, UBERON:0002073]
CD109	negative regulation of peptidase activity	"Any process that stops or reduces the rate of peptidase activity, the hydrolysis of peptide bonds within proteins." [GOC:dph, GOC:tb]
CD109	negative regulation of keratinocyte proliferation	"Any process that decreases the rate, frequency or extent of keratinocyte proliferation. Keratinocyte proliferation is the multiplication or reproduction of keratinocytes, resulting in the expansion of a cell population." [GOC:dph, GOC:tb]
CD109	negative regulation of endopeptidase activity	"Any process that decreases the frequency, rate or extent of endopeptidase activity, the endohydrolysis of peptide bonds within proteins." [GOC:dph, GOC:tb]
CD109	negative regulation of transforming growth factor beta receptor signaling pathway	"Any process that stops, prevents, or reduces the frequency, rate or extent of any TGF-beta receptor signaling pathway." [GOC:mah]
CD109	regulation of keratinocyte differentiation	"Any process that modulates the frequency, rate or extent of keratinocyte differentiation." [GOC:go_curators]
CD109	negative regulation of wound healing	"Any process that decreases the rate, frequency, or extent of the series of events that restore integrity to a damaged tissue, following an injury." [GOC:dph]
CD109	osteoclast fusion	"The plasma membrane fusion process that results in fusion of mononuclear osteoclasts to form a multinuclear osteoclast." [CL:0000092, CL:0000779, GOC:BHF, GOC:mah, PMID:12713016]
CD109	extracellular region	"The space external to the outermost structure of a cell. For cells without external protective or external encapsulating structures this refers to space outside of the plasma membrane. This term covers the host cell environment outside an intracellular parasite." [GOC:go_curators]
CD109	extracellular space	"That part of a multicellular organism outside the cells proper, usually taken to be outside the plasma membranes, and occupied by fluid." [ISBN:0198547684]
CD109	plasma membrane	"The membrane surrounding a cell that separates the cell from its external environment. It consists of a phospholipid bilayer and associated proteins." [ISBN:0716731363]
CD109	cell surface	"The external part of the cell wall and/or plasma membrane." [GOC:jl, GOC:mtg_sensu, GOC:sm]
CD109	membrane	"A lipid bilayer along with all the proteins and protein complexes embedded in it an attached to it." [GOC:dos, GOC:mah, ISBN:0815316194]
CD109	anchored component of membrane	"The component of a membrane consisting of the gene products that are tethered to the membrane only by a covalently attached anchor, such as a lipid group that is embedded in the membrane. Gene products with peptide sequences that are embedded in the membrane are excluded from this grouping." [GOC:dos, GOC:mah]
CDC42EP3	GTPase activator activity	"Binds to and increases the activity of a GTPase, an enzyme that catalyzes the hydrolysis of GTP." [GOC:mah]
CDC42EP3	cytoskeletal regulatory protein binding	"Interacting selectively and non-covalently with any protein involved in modulating the reorganization of the cytoskeleton." [GOC:go_curators, PMID:15163540]
CDC42EP3	GTP-Rho binding	"Interacting selectively and non-covalently with the GTP-bound form of the Rho protein." [GOC:mah]
CDC42EP3	signal transduction	"The cellular process in which a signal is conveyed to trigger a change in the activity or state of a cell. Signal transduction begins with reception of a signal (e.g. a ligand binding to a receptor or receptor activation by a stimulus such as light), or for signal transduction in the absence of ligand, signal-withdrawal or the activity of a constitutively active receptor. Signal transduction end…
CDC42EP3	Rho protein signal transduction	"A series of molecular signals within the cell that are mediated by a member of the Rho family of proteins switching to a GTP-bound active state." [GOC:bf]
CDC42EP3	regulation of cell shape	"Any process that modulates the surface configuration of a cell." [GOC:dph, GOC:go_curators, GOC:tb]
CDC42EP3	positive regulation of actin filament polymerization	"Any process that activates or increases the frequency, rate or extent of actin polymerization." [GOC:mah]
CDC42EP3	positive regulation of pseudopodium assembly	"Any process that activates or increases the frequency, rate or extent of the assembly of pseudopodia." [GOC:pg]
CDC42EP3	positive regulation of GTPase activity	"Any process that activates or increases the activity of a GTPase." [GOC:jl, GOC:mah]
CDC42EP3	cytoplasm	"All of the contents of a cell excluding the plasma membrane and nucleus, but including other subcellular structures." [ISBN:0198547684]
CDC42EP3	cytosol	"The part of the cytoplasm that does not contain organelles but which does contain other particulate matter, such as protein complexes." [GOC:hjd, GOC:jl]
CDC42EP3	cytoskeleton	"Any of the various filamentous elements that form the internal framework of cells, and typically remain after treatment of the cells with mild detergent to remove membrane constituents and soluble components of the cytoplasm. The term embraces intermediate filaments, microfilaments, microtubules, the microtrabecular lattice, and other structures characterized by a polymeric filamentous nature an…
CDC42EP3	plasma membrane	"The membrane surrounding a cell that separates the cell from its external environment. It consists of a phospholipid bilayer and associated proteins." [ISBN:0716731363]
CDC42EP3	endomembrane system	"A collection of membranous structures involved in transport within the cell. The main components of the endomembrane system are endoplasmic reticulum, Golgi bodies, vesicles, cell membrane and nuclear envelope. Members of the endomembrane system pass materials through each other or though the use of vesicles." [GOC:lh]
CDC42EP3	actin cytoskeleton	"The part of the cytoskeleton (the internal framework of a cell) composed of actin and associated proteins. Includes actin cytoskeleton-associated complexes." [GOC:jl, ISBN:0395825172, ISBN:0815316194]
CDC42EP3	membrane	"A lipid bilayer along with all the proteins and protein complexes embedded in it an attached to it." [GOC:dos, GOC:mah, ISBN:0815316194]
CDCA7	transcription, DNA-templated	"The cellular synthesis of RNA on a template of DNA." [GOC:jl, GOC:txnOH]
CDCA7	regulation of transcription, DNA-templated	"Any process that modulates the frequency, rate or extent of cellular DNA-templated transcription." [GOC:go_curators, GOC:txnOH]
CDCA7	apoptotic process	"A programmed cell death process which begins when a cell receives an internal (e.g. DNA damage) or external signal (e.g. an extracellular death ligand), and proceeds through a series of biochemical events (signaling pathway phase) which trigger an execution phase. The execution phase is the last step of an apoptotic process, and is typically characterized by rounding-up of the cell, retraction o…
CDCA7	regulation of cell proliferation	"Any process that modulates the frequency, rate or extent of cell proliferation." [GOC:jl]
CDCA7	nucleus	"A membrane-bounded organelle of eukaryotic cells in which chromosomes are housed and replicated. In most cells, the nucleus contains all of the cell's chromosomes except the organellar chromosomes, and is the site of RNA synthesis and processing. In some species, or in specialized cell types, RNA metabolism or DNA replication may be absent." [GOC:go_curators]
CDCA7	nucleoplasm	"That part of the nuclear content other than the chromosomes or the nucleolus." [GOC:ma, ISBN:0124325653]
CDCA7	cytoplasm	"All of the contents of a cell excluding the plasma membrane and nucleus, but including other subcellular structures." [ISBN:0198547684]
CELF2	nucleic acid binding	"Interacting selectively and non-covalently with any nucleic acid." [GOC:jl]
CELF2	nucleotide binding	"Interacting selectively and non-covalently with a nucleotide, any compound consisting of a nucleoside that is esterified with (ortho)phosphate or an oligophosphate at any hydroxyl group on the ribose or deoxyribose." [GOC:mah, ISBN:0198547684]
CELF2	cytoplasm	"All of the contents of a cell excluding the plasma membrane and nucleus, but including other subcellular structures." [ISBN:0198547684]
CELF2	nucleus	"A membrane-bounded organelle of eukaryotic cells in which chromosomes are housed and replicated. In most cells, the nucleus contains all of the cell's chromosomes except the organellar chromosomes, and is the site of RNA synthesis and processing. In some species, or in specialized cell types, RNA metabolism or DNA replication may be absent." [GOC:go_curators]
CELF2	regulation of heart contraction	"Any process that modulates the frequency, rate or extent of heart contraction. Heart contraction is the process in which the heart decreases in volume in a characteristic way to propel blood through the body." [GOC:dph, GOC:go_curators, GOC:tb]
CELF2	mRNA processing	"Any process involved in the conversion of a primary mRNA transcript into one or more mature mRNA(s) prior to translation into polypeptide." [GOC:mah]
CELF2	RNA processing	"Any process involved in the conversion of one or more primary RNA transcripts into one or more mature RNA molecules." [GOC:mah]
CELF2	poly(A) RNA binding	"Interacting non-covalently with a poly(A) RNA, a RNA molecule which has a tail of adenine bases." [GOC:jl]
CELF2	RNA binding	"Interacting selectively and non-covalently with an RNA molecule or a portion thereof." [GOC:mah]
CELF2	mRNA splice site selection	"Selection of a splice site by components of the assembling spliceosome." [GOC:krc, ISBN:0879695897]
CENPBD1	nucleus	"A membrane-bounded organelle of eukaryotic cells in which chromosomes are housed and replicated. In most cells, the nucleus contains all of the cell's chromosomes except the organellar chromosomes, and is the site of RNA synthesis and processing. In some species, or in specialized cell types, RNA metabolism or DNA replication may be absent." [GOC:go_curators]
CENPBD1	DNA binding	"Any molecular function by which a gene product interacts selectively and non-covalently with DNA (deoxyribonucleic acid)." [GOC:dph, GOC:jl, GOC:tb, GOC:vw]
CENPV	metabolic process	"The chemical reactions and pathways, including anabolism and catabolism, by which living organisms transform chemical substances. Metabolic processes typically transform small molecules, but also include macromolecular processes such as DNA repair and replication, and protein synthesis and degradation." [GOC:go_curators, ISBN:0198547684]
CENPV	carbon-sulfur lyase activity	"Catalysis of the elimination of hydrogen sulfide or substituted H2S." [EC:4.4.-.-]
CENPV	molecular_function	"Elemental activities, such as catalysis or binding, describing the actions of a gene product at the molecular level. A given gene product may exhibit one or more molecular functions." [GOC:go_curators]
CENPV	ameboidal-type cell migration	"Cell migration that is accomplished by extension and retraction of a pseudopodium." [GOC:dph]
CENPV	cell cycle	"The progression of biochemical and morphological phases and events that occur in a cell during successive cell replication or nuclear replication events. Canonically, the cell cycle comprises the replication and segregation of genetic material followed by the division of the cell, but in endocycles or syncytial cells nuclear replication or nuclear division may not be followed by cell division." …
CENPV	mitotic nuclear division	"A mitotic cell cycle process comprising the steps by which the nucleus of a eukaryotic cell divides; the process involves condensation of chromosomal DNA into a highly compacted form. Canonically, mitosis produces two daughter nuclei whose chromosome complement is identical to that of the mother cell." [GOC:dph, GOC:ma, GOC:mah, ISBN:0198547684]
CENPV	pericentric heterochromatin assembly	"The assembly of chromatin into heterochromatin that is located adjacent to the CENP-A rich centromere 'central core' and characterized by the modified histone H3K9me3." [GOC:mah, PMID:20206496, PMID:22729156]
CENPV	positive regulation of cytokinesis	"Any process that activates or increases the frequency, rate or extent of the division of the cytoplasm of a cell, and its separation into two daughter cells." [GOC:mah]
CENPV	regulation of chromosome organization	"Any process that modulates the frequency, rate or extent of a process involved in the formation, arrangement of constituent parts, or disassembly of a chromosome." [GOC:mah]
CENPV	centromere complex assembly	"The aggregation, arrangement and bonding together of proteins and centromeric DNA molecules to form a centromeric protein-DNA complex. Includes the formation of the chromatin structures which form a platform for the kinetochore, and assembly of the kinetochore onto this specialized chromatin. In fission yeast and higher eukaryotes this process also includes the formation of heterochromatin at th…
CENPV	cell division	"The process resulting in division and partitioning of components of a cell to form more cells; may or may not be accompanied by the physical separation of a cell into distinct, individually membrane-bounded daughter cells." [GOC:di, GOC:go_curators, GOC:pr]
CENPV	chromosome, centromeric region	"The region of a chromosome that includes the centromeric DNA and associated proteins. In monocentric chromosomes, this region corresponds to a single area of the chromosome, whereas in holocentric chromosomes, it is evenly distributed along the chromosome." [GOC:cjm, GOC:elh, GOC:kmv, GOC:pr]
CENPV	kinetochore	"A multisubunit complex that is located at the centromeric region of DNA and provides an attachment point for the spindle microtubules." [GOC:elh]
CENPV	condensed chromosome kinetochore	"A multisubunit complex that is located at the centromeric region of a condensed chromosome and provides an attachment point for the spindle microtubules." [GOC:elh]
CENPV	nucleus	"A membrane-bounded organelle of eukaryotic cells in which chromosomes are housed and replicated. In most cells, the nucleus contains all of the cell's chromosomes except the organellar chromosomes, and is the site of RNA synthesis and processing. In some species, or in specialized cell types, RNA metabolism or DNA replication may be absent." [GOC:go_curators]
CENPV	nucleoplasm	"That part of the nuclear content other than the chromosomes or the nucleolus." [GOC:ma, ISBN:0124325653]
CENPV	chromosome	"A structure composed of a very long molecule of DNA and associated proteins (e.g. histones) that carries hereditary information." [ISBN:0198547684]
CENPV	cytoplasm	"All of the contents of a cell excluding the plasma membrane and nucleus, but including other subcellular structures." [ISBN:0198547684]
CENPV	spindle	"The array of microtubules and associated molecules that forms between opposite poles of a eukaryotic cell during mitosis or meiosis and serves to move the duplicated chromosomes apart." [ISBN:0198547684]
CENPV	cytoskeleton	"Any of the various filamentous elements that form the internal framework of cells, and typically remain after treatment of the cells with mild detergent to remove membrane constituents and soluble components of the cytoplasm. The term embraces intermediate filaments, microfilaments, microtubules, the microtrabecular lattice, and other structures characterized by a polymeric filamentous nature an…
CENPV	microtubule cytoskeleton	"The part of the cytoskeleton (the internal framework of a cell) composed of microtubules and associated proteins." [GOC:jl, ISBN:0395825172]
CENPV	spindle midzone	"The area in the center of the spindle where the spindle microtubules from opposite poles overlap." [GOC:ai, PMID:15296749]
CERS1	molecular_function	"Elemental activities, such as catalysis or binding, describing the actions of a gene product at the molecular level. A given gene product may exhibit one or more molecular functions." [GOC:go_curators]
CERS1	sphingosine N-acyltransferase activity	"Catalysis of the reaction: acyl-CoA + sphingosine = CoA + N-acylsphingosine." [EC:2.3.1.24, MetaCyc:SPHINGOSINE-N-ACYLTRANSFERASE-RXN, PMID:12069845]
CERS1	lipid metabolic process	"The chemical reactions and pathways involving lipids, compounds soluble in an organic solvent but not, or sparingly, in an aqueous solvent. Includes fatty acids; neutral fats, other fatty-acid esters, and soaps; long-chain (fatty) alcohols and waxes; sphingoids and other long-chain bases; glycolipids, phospholipids and sphingolipids; and carotenes, polyprenols, sterols, terpenes and other isopre…
CERS1	sphingolipid biosynthetic process	"The chemical reactions and pathways resulting in the formation of sphingolipids, any of a class of lipids containing the long-chain amine diol sphingosine or a closely related base (a sphingoid)." [GOC:mah, ISBN:0198506732]
CERS1	cellular response to drug	"Any process that results in a change in state or activity of a cell (in terms of movement, secretion, enzyme production, gene expression, etc.) as a result of a drug stimulus. A drug is a substance used in the diagnosis, treatment or prevention of a disease." [GOC:sl]
CERS1	cellular response to mycotoxin	"Any process that results in a change in state or activity of a cell (in terms of movement, secretion, enzyme production, gene expression, etc.) as a result of a mycotoxin stimulus. A mycotoxin is a toxic chemical substance produced by fungi." [GOC:di, PMID:20548963]
CERS1	ceramide biosynthetic process	"The chemical reactions and pathways resulting in the formation of ceramides, any N-acylated sphingoid." [GOC:ai]
CERS1	negative regulation of telomerase activity	"Any process that stops or reduces the activity of the enzyme telomerase, which catalyzes of the reaction: deoxynucleoside triphosphate + DNA(n) = diphosphate + DNA(n+1)." [GOC:ai]
CERS1	cellular response to UV-A	"Any process that results in a change in state or activity of a cell (in terms of movement, secretion, enzyme production, gene expression, etc.) as a result of a UV-A radiation stimulus. UV-A radiation (UV-A light) spans the wavelengths 315 to 400 nm." [GOC:mah]
CERS1	cellular response to dithiothreitol	"Any process that results in a change in state or activity of a cell (in terms of movement, secretion, enzyme production, gene expression, etc.) as a result of a dithiothreitol stimulus." [CHEBI:18320, GOC:mah]
CERS1	Golgi membrane	"The lipid bilayer surrounding any of the compartments of the Golgi apparatus." [GOC:mah]
CERS1	endoplasmic reticulum	"The irregular network of unit membranes, visible only by electron microscopy, that occurs in the cytoplasm of many eukaryotic cells. The membranes form a complex meshwork of tubular channels, which are often expanded into slitlike cavities called cisternae. The ER takes two forms, rough (or granular), with ribosomes adhering to the outer surface, and smooth (with no ribosomes attached)." [ISBN:0…
CERS1	endoplasmic reticulum membrane	"The lipid bilayer surrounding the endoplasmic reticulum." [GOC:mah]
CERS1	Golgi apparatus	"A compound membranous cytoplasmic organelle of eukaryotic cells, consisting of flattened, ribosome-free vesicles arranged in a more or less regular stack. The Golgi apparatus differs from the endoplasmic reticulum in often having slightly thicker membranes, appearing in sections as a characteristic shallow semicircle so that the convex side (cis or entry face) abuts the endoplasmic reticulum, se…
CERS1	membrane	"A lipid bilayer along with all the proteins and protein complexes embedded in it an attached to it." [GOC:dos, GOC:mah, ISBN:0815316194]
CERS1	integral component of membrane	"The component of a membrane consisting of the gene products and protein complexes having at least some part of their peptide sequence embedded in the hydrophobic region of the membrane." [GOC:dos, GOC:go_curators]
CERS1	intracellular membrane-bounded organelle	"Organized structure of distinctive morphology and function, bounded by a single or double lipid bilayer membrane and occurring within the cell. Includes the nucleus, mitochondria, plastids, vacuoles, and vesicles. Excludes the plasma membrane." [GOC:go_curators]
CERS1	extracellular region	"The space external to the outermost structure of a cell. For cells without external protective or external encapsulating structures this refers to space outside of the plasma membrane. This term covers the host cell environment outside an intracellular parasite." [GOC:go_curators]
CERS1	growth factor activity	"The function that stimulates a cell to grow or proliferate. Most growth factors have other actions besides the induction of cell growth or proliferation." [ISBN:0815316194]
CERS4	integral component of membrane	"The component of a membrane consisting of the gene products and protein complexes having at least some part of their peptide sequence embedded in the hydrophobic region of the membrane." [GOC:dos, GOC:go_curators]
CERS4	endoplasmic reticulum	"The irregular network of unit membranes, visible only by electron microscopy, that occurs in the cytoplasm of many eukaryotic cells. The membranes form a complex meshwork of tubular channels, which are often expanded into slitlike cavities called cisternae. The ER takes two forms, rough (or granular), with ribosomes adhering to the outer surface, and smooth (with no ribosomes attached)." [ISBN:0…
CERS4	membrane	"A lipid bilayer along with all the proteins and protein complexes embedded in it an attached to it." [GOC:dos, GOC:mah, ISBN:0815316194]
CERS4	nucleus	"A membrane-bounded organelle of eukaryotic cells in which chromosomes are housed and replicated. In most cells, the nucleus contains all of the cell's chromosomes except the organellar chromosomes, and is the site of RNA synthesis and processing. In some species, or in specialized cell types, RNA metabolism or DNA replication may be absent." [GOC:go_curators]
CERS4	DNA binding	"Any molecular function by which a gene product interacts selectively and non-covalently with DNA (deoxyribonucleic acid)." [GOC:dph, GOC:jl, GOC:tb, GOC:vw]
CERS4	sphingosine N-acyltransferase activity	"Catalysis of the reaction: acyl-CoA + sphingosine = CoA + N-acylsphingosine." [EC:2.3.1.24, MetaCyc:SPHINGOSINE-N-ACYLTRANSFERASE-RXN, PMID:12069845]
CERS4	lipid metabolic process	"The chemical reactions and pathways involving lipids, compounds soluble in an organic solvent but not, or sparingly, in an aqueous solvent. Includes fatty acids; neutral fats, other fatty-acid esters, and soaps; long-chain (fatty) alcohols and waxes; sphingoids and other long-chain bases; glycolipids, phospholipids and sphingolipids; and carotenes, polyprenols, sterols, terpenes and other isopre…
CERS4	sphingolipid biosynthetic process	"The chemical reactions and pathways resulting in the formation of sphingolipids, any of a class of lipids containing the long-chain amine diol sphingosine or a closely related base (a sphingoid)." [GOC:mah, ISBN:0198506732]
CERS4	ceramide biosynthetic process	"The chemical reactions and pathways resulting in the formation of ceramides, any N-acylated sphingoid." [GOC:ai]
CERS4	endoplasmic reticulum membrane	"The lipid bilayer surrounding the endoplasmic reticulum." [GOC:mah]
CERS4	nuclear membrane	"Either of the lipid bilayers that surround the nucleus and form the nuclear envelope; excludes the intermembrane space." [GOC:mah, GOC:pz]
CHADL	extracellular matrix	"A structure lying external to one or more cells, which provides structural support for cells or tissues." [GOC:mah, NIF_Subcellular:nlx_subcell_20090513]
CHADL	collagen binding	"Interacting selectively and non-covalently with collagen, a group of fibrous proteins of very high tensile strength that form the main component of connective tissue in animals. Collagen is highly enriched in glycine (some regions are 33% glycine) and proline, occurring predominantly as 3-hydroxyproline (about 20%)." [GOC:ai, ISBN:0198506732]
CHADL	collagen fibril binding	"Interacting selectively and non-covalently with a collagen fibril." [GOC:dos, PMID:21421911]
CHADL	negative regulation of chondrocyte differentiation	"Any process that stops, prevents, or reduces the frequency, rate or extent of chondrocyte differentiation." [GOC:mah]
CHADL	negative regulation of collagen fibril organization	"Any process that stops, prevents or reduces the frequency, rate or extent of collagen fibril organization." [GO_REF:0000058, GOC:TermGenie, PMID:25451920]
CHADL	extracellular region	"The space external to the outermost structure of a cell. For cells without external protective or external encapsulating structures this refers to space outside of the plasma membrane. This term covers the host cell environment outside an intracellular parasite." [GOC:go_curators]
CHADL	proteinaceous extracellular matrix	"A layer consisting mainly of proteins (especially collagen) and glycosaminoglycans (mostly as proteoglycans) that forms a sheet underlying or overlying cells such as endothelial and epithelial cells. The proteins are secreted by cells in the vicinity. An example of this component is found in Mus musculus." [GOC:mtg_sensu, ISBN:0198547684]
CITED1	RNA polymerase II transcription coactivator activity	"Interacting selectively and non-covalently with an RNA polymerase II (RNAP II) regulatory transcription factor and also with the RNAP II basal transcription machinery in order to increase the frequency, rate or extent of transcription. Cofactors generally do not bind DNA, but rather mediate protein-protein interactions between activating transcription factors and the basal RNAP II transcription …
CITED1	chromatin binding	"Interacting selectively and non-covalently with chromatin, the network of fibers of DNA, protein, and sometimes RNA, that make up the chromosomes of the eukaryotic nucleus during interphase." [GOC:jl, ISBN:0198506732, PMID:20404130]
CITED1	transcription factor activity, sequence-specific DNA binding	"Interacting selectively and non-covalently with a specific DNA sequence in order to modulate transcription. The transcription factor may or may not also interact selectively with a protein or macromolecular complex." [GOC:curators, GOC:txnOH]
CITED1	transcription coactivator activity	"Interacting selectively and non-covalently with a activating transcription factor and also with the basal transcription machinery in order to increase the frequency, rate or extent of transcription. Cofactors generally do not bind the template nucleic acid, but rather mediate protein-protein interactions between activating transcription factors and the basal transcription machinery." [GOC:txnOH,…
CITED1	protein binding	"Interacting selectively and non-covalently with any protein or protein complex (a complex of two or more proteins that may include other nonprotein molecules)." [GOC:go_curators]
CITED1	protein C-terminus binding	"Interacting selectively and non-covalently with a protein C-terminus, the end of any peptide chain at which the 1-carboxy function of a constituent amino acid is not attached in peptide linkage to another amino-acid residue." [ISBN:0198506732]
CITED1	protein homodimerization activity	"Interacting selectively and non-covalently with an identical protein to form a homodimer." [GOC:jl]
CITED1	transcription regulatory region DNA binding	"Interacting selectively and non-covalently with a DNA region that regulates the transcription of a region of DNA, which may be a gene, cistron, or operon. Binding may occur as a sequence specific interaction or as an interaction observed only once a factor has been recruited to the DNA by other factors." [GOC:jl, GOC:txnOH, SO:0005836]
CITED1	LBD domain binding	"Interacting selectively and non-covalently with the LBD, the ligand binding domain found in nuclear receptors. In general, the LBDs consist of three layers comprised of twelve alpha-helices and several beta-strands that are organized around a lipophilic ligand-binding pocket." [PMID:9682036]
CITED1	co-SMAD binding	"Interacting selectively and non-covalently with a common mediator SMAD signaling protein." [GOC:BHF, GOC:vk, PMID:19114992]
CITED1	embryonic axis specification	"The establishment, maintenance and elaboration of a pattern along a line or a point in an embryo." [GOC:dph, GOC:go_curators, GOC:sdb_2009, GOC:tb]
CITED1	vasculogenesis	"The differentiation of endothelial cells from progenitor cells during blood vessel development, and the de novo formation of blood vessels and tubes." [PMID:8999798]
CITED1	metanephros development	"The process whose specific outcome is the progression of the metanephros over time, from its formation to the mature structure. In mammals, the metanephros is the excretory organ of the fetus, which develops into the mature kidney and is formed from the rear portion of the nephrogenic cord. The metanephros is an endocrine and metabolic organ that filters the blood and excretes the end products o…
CITED1	branching involved in ureteric bud morphogenesis	"The process in which the branching structure of the ureteric bud is generated and organized. The ureteric bud is an epithelial tube that grows out from the metanephric duct. The bud elongates and branches to give rise to the ureter and kidney collecting tubules." [GOC:dph, PMID:16916378]
CITED1	placenta development	"The process whose specific outcome is the progression of the placenta over time, from its formation to the mature structure. The placenta is an organ of metabolic interchange between fetus and mother, partly of embryonic origin and partly of maternal origin." [GOC:add, ISBN:068340007X]
CITED1	negative regulation of mesenchymal to epithelial transition involved in metanephros morphogenesis	"Any process that decreases the rate, frequency or extent of the transition where a mesenchymal cell establishes apical/basolateral polarity,forms intercellular adhesive junctions, synthesizes basement membrane components and becomes an epithelial cell that will contribute to the shaping of the metanephros." [GOC:dph, GOC:yaf]
CITED1	transcription, DNA-templated	"The cellular synthesis of RNA on a template of DNA." [GOC:jl, GOC:txnOH]
CITED1	regulation of transcription, DNA-templated	"Any process that modulates the frequency, rate or extent of cellular DNA-templated transcription." [GOC:go_curators, GOC:txnOH]
CITED1	regulation of transcription from RNA polymerase II promoter	"Any process that modulates the frequency, rate or extent of transcription from an RNA polymerase II promoter." [GOC:go_curators, GOC:txnOH]
CITED1	nucleocytoplasmic transport	"The directed movement of molecules between the nucleus and the cytoplasm." [GOC:go_curators]
CITED1	apoptotic process	"A programmed cell death process which begins when a cell receives an internal (e.g. DNA damage) or external signal (e.g. an extracellular death ligand), and proceeds through a series of biochemical events (signaling pathway phase) which trigger an execution phase. The execution phase is the last step of an apoptotic process, and is typically characterized by rounding-up of the cell, retraction o…
CITED1	transforming growth factor beta receptor signaling pathway	"A series of molecular signals initiated by the binding of an extracellular ligand to a transforming growth factor beta receptor on the surface of a target cell, and ending with regulation of a downstream cellular process, e.g. transcription." [GOC:BHF, GOC:mah, GOC:signaling]
CITED1	multicellular organism development	"The biological process whose specific outcome is the progression of a multicellular organism over time from an initial condition (e.g. a zygote or a young adult) to a later condition (e.g. a multicellular animal or an aged adult)." [GOC:dph, GOC:ems, GOC:isa_complete, GOC:tb]
CITED1	brain development	"The process whose specific outcome is the progression of the brain over time, from its formation to the mature structure. Brain development begins with patterning events in the neural tube and ends with the mature structure that is the center of thought and emotion. The brain is responsible for the coordination and control of bodily activities and the interpretation of information from the sense…
CITED1	cell proliferation	"The multiplication or reproduction of cells, resulting in the expansion of a cell population." [GOC:mah, GOC:mb]
CITED1	positive regulation of gene expression	"Any process that increases the frequency, rate or extent of gene expression. Gene expression is the process in which a gene's coding sequence is converted into a mature gene product or products (proteins or RNA). This includes the production of an RNA transcript as well as any processing to produce a mature RNA product or an mRNA (for protein-coding genes) and the translation of that mRNA into p…
CITED1	cell differentiation	"The process in which relatively unspecialized cells, e.g. embryonic or regenerative cells, acquire specialized structural and/or functional features that characterize the cells, tissues, or organs of the mature organism or some other relatively stable phase of the organism's life history. Differentiation includes the processes involved in commitment of a cell to a specific fate and its subsequen…
CITED1	negative regulation of Wnt signaling pathway	"Any process that stops, prevents, or reduces the frequency, rate or extent of the Wnt signaling pathway." [GOC:dph, GOC:go_curators, GOC:tb]
CITED1	melanocyte differentiation	"The process in which a relatively unspecialized cell acquires specialized features of a melanocyte." [GOC:mah]
CITED1	positive regulation of transforming growth factor beta receptor signaling pathway	"Any process that activates or increases the frequency, rate or extent of TGF-beta receptor signaling pathway activity." [GOC:go_curators]
CITED1	response to lipopolysaccharide	"Any process that results in a change in state or activity of an organism (in terms of movement, secretion, enzyme production, gene expression, etc.) as a result of a lipopolysaccharide stimulus; lipopolysaccharide is a major component of the cell wall of gram-negative bacteria." [GOC:add, ISBN:0721601464]
CITED1	response to insulin	"Any process that results in a change in state or activity of a cell or an organism (in terms of movement, secretion, enzyme production, gene expression, etc.) as a result of an insulin stimulus. Insulin is a polypeptide hormone produced by the islets of Langerhans of the pancreas in mammals, and by the homologous organs of other organisms." [GOC:mah, ISBN:0198506732]
CITED1	response to cytokine	"Any process that results in a change in state or activity of a cell or an organism (in terms of movement, secretion, enzyme production, gene expression, etc.) as a result of a cytokine stimulus." [GOC:sl]
CITED1	response to interferon-gamma	"Any process that results in a change in state or activity of a cell or an organism (in terms of movement, secretion, enzyme production, gene expression, etc.) as a result of an interferon-gamma stimulus. Interferon-gamma is also known as type II interferon." [GOC:add, ISBN:0126896631, PMID:15546383]
CITED1	melanin biosynthetic process	"The chemical reactions and pathways resulting in the formation of melanins, pigments largely of animal origin. High molecular weight polymers of indole quinone, they are irregular polymeric structures and are divided into three groups: allomelanins in the plant kingdom and eumelanins and phaeomelanins in the animal kingdom." [CHEBI:25179, GOC:curators]
CITED1	pigmentation	"The accumulation of pigment in an organism, tissue or cell, either by increased deposition or by increased number of cells." [GOC:jl]
CITED1	negative regulation of neuron apoptotic process	"Any process that stops, prevents, or reduces the frequency, rate or extent of cell death by apoptotic process in neurons." [GOC:go_curators, GOC:mtg_apoptosis]
CITED1	response to estrogen	"Any process that results in a change in state or activity of a cell or an organism (in terms of movement, secretion, enzyme production, gene expression, etc.) as a result of stimulus by an estrogen, C18 steroid hormones that can stimulate the development of female sexual characteristics." [GOC:jl, ISBN:0198506732]
CITED1	negative regulation of osteoblast differentiation	"Any process that stops, prevents, or reduces the frequency, rate or extent of osteoblast differentiation." [GOC:go_curators]
CITED1	negative regulation of transcription, DNA-templated	"Any process that stops, prevents, or reduces the frequency, rate or extent of cellular DNA-templated transcription." [GOC:go_curators, GOC:txnOH]
CITED1	positive regulation of transcription, DNA-templated	"Any process that activates or increases the frequency, rate or extent of cellular DNA-templated transcription." [GOC:go_curators, GOC:txnOH]
CITED1	positive regulation of transcription from RNA polymerase II promoter	"Any process that activates or increases the frequency, rate or extent of transcription from an RNA polymerase II promoter." [GOC:go_curators, GOC:txnOH]
CITED1	response to cAMP	"Any process that results in a change in state or activity of a cell or an organism (in terms of movement, secretion, enzyme production, gene expression, etc.) as a result of a cAMP (cyclic AMP, adenosine 3',5'-cyclophosphate) stimulus." [GOC:ai]
CITED1	mesenchymal to epithelial transition	"A transition where a mesenchymal cell establishes apical/basolateral polarity, forms intercellular adhesive junctions, synthesizes basement membrane components and becomes an epithelial cell." [GOC:ascb_2009, GOC:dph, GOC:tb]
CITED1	SMAD protein signal transduction	"The cascade of processes by which a signal interacts with a receptor, causing a change in the activity of a SMAD protein, and ultimately effecting a change in the functioning of the cell." [GOC:BHF, GOC:dph, GOC:tb]
CITED1	labyrinthine layer development	"The process in which the labyrinthine layer of the placenta progresses, from its formation to its mature state." [GOC:dph]
CITED1	spongiotrophoblast layer development	"The process in which the spongiotrophoblast layer of the placenta progresses from its formation to its mature state." [GOC:dph]
CITED1	response to interleukin-1	"Any process that results in a change in state or activity of a cell or an organism (in terms of movement, secretion, enzyme production, gene expression, etc.) as a result of an interleukin-1 stimulus." [GOC:BHF, GOC:mah]
CITED1	response to interleukin-2	"Any process that results in a change in state or activity of a cell or an organism (in terms of movement, secretion, enzyme production, gene expression, etc.) as a result of an interleukin-2 stimulus." [GOC:mah]
CITED1	response to interleukin-4	"Any process that results in a change in state or activity of a cell or an organism (in terms of movement, secretion, enzyme production, gene expression, etc.) as a result of an interleukin-4 stimulus." [GOC:mah]
CITED1	response to interleukin-6	"Any process that results in a change in state or activity of a cell or an organism (in terms of movement, secretion, enzyme production, gene expression, etc.) as a result of an interleukin-6 stimulus." [GOC:mah]
CITED1	response to interleukin-9	"Any process that results in a change in state or activity of a cell or an organism (in terms of movement, secretion, enzyme production, gene expression, etc.) as a result of an interleukin-9 stimulus." [GOC:mah, GOC:yaf]
CITED1	response to interleukin-11	"Any process that results in a change in state or activity of a cell or an organism (in terms of movement, secretion, enzyme production, gene expression, etc.) as a result of an interleukin-11 stimulus." [GOC:mah, GOC:yaf]
CITED1	response to parathyroid hormone	"Any process that results in a change in state or activity of a cell or an organism (in terms of movement, secretion, enzyme production, gene expression, etc.) as a result of a parathyroid hormone stimulus." [GOC:mah, GOC:yaf]
CITED1	response to transforming growth factor beta	"Any process that results in a change in state or activity of a cell or an organism (in terms of movement, secretion, enzyme production, gene expression, etc.) as a result of a transforming growth factor beta stimulus." [GOC:mah]
CITED1	nucleus	"A membrane-bounded organelle of eukaryotic cells in which chromosomes are housed and replicated. In most cells, the nucleus contains all of the cell's chromosomes except the organellar chromosomes, and is the site of RNA synthesis and processing. In some species, or in specialized cell types, RNA metabolism or DNA replication may be absent." [GOC:go_curators]
CITED1	cytoplasm	"All of the contents of a cell excluding the plasma membrane and nucleus, but including other subcellular structures." [ISBN:0198547684]
CITED1	cytosol	"The part of the cytoplasm that does not contain organelles but which does contain other particulate matter, such as protein complexes." [GOC:hjd, GOC:jl]
CITED2	nucleus	"A membrane-bounded organelle of eukaryotic cells in which chromosomes are housed and replicated. In most cells, the nucleus contains all of the cell's chromosomes except the organellar chromosomes, and is the site of RNA synthesis and processing. In some species, or in specialized cell types, RNA metabolism or DNA replication may be absent." [GOC:go_curators]
CITED2	regulation of transcription, DNA-templated	"Any process that modulates the frequency, rate or extent of cellular DNA-templated transcription." [GOC:go_curators, GOC:txnOH]
CITED2	RNA polymerase II transcription coactivator activity	"Interacting selectively and non-covalently with an RNA polymerase II (RNAP II) regulatory transcription factor and also with the RNAP II basal transcription machinery in order to increase the frequency, rate or extent of transcription. Cofactors generally do not bind DNA, but rather mediate protein-protein interactions between activating transcription factors and the basal RNAP II transcription …
CITED2	RNA polymerase II transcription corepressor activity	"Interacting selectively and non-covalently with an RNA polymerase II repressing transcription factor and also with the RNA polymerase II basal transcription machinery in order to stop, prevent, or reduce the frequency, rate or extent of transcription. Cofactors generally do not bind DNA, but rather mediate protein-protein interactions between repressive transcription factors and the basal transc…
CITED2	chromatin binding	"Interacting selectively and non-covalently with chromatin, the network of fibers of DNA, protein, and sometimes RNA, that make up the chromosomes of the eukaryotic nucleus during interphase." [GOC:jl, ISBN:0198506732, PMID:20404130]
CITED2	transcription factor activity, sequence-specific DNA binding	"Interacting selectively and non-covalently with a specific DNA sequence in order to modulate transcription. The transcription factor may or may not also interact selectively with a protein or macromolecular complex." [GOC:curators, GOC:txnOH]
CITED2	transcription coactivator activity	"Interacting selectively and non-covalently with a activating transcription factor and also with the basal transcription machinery in order to increase the frequency, rate or extent of transcription. Cofactors generally do not bind the template nucleic acid, but rather mediate protein-protein interactions between activating transcription factors and the basal transcription machinery." [GOC:txnOH,…
CITED2	transcription corepressor activity	"Interacting selectively and non-covalently with a repressing transcription factor and also with the basal transcription machinery in order to stop, prevent, or reduce the frequency, rate or extent of transcription. Cofactors generally do not bind the template nucleic acid, but rather mediate protein-protein interactions between repressive transcription factors and the basal transcription machine…
CITED2	protein binding	"Interacting selectively and non-covalently with any protein or protein complex (a complex of two or more proteins that may include other nonprotein molecules)." [GOC:go_curators]
CITED2	histone acetyltransferase binding	"Interacting selectively and non-covalently with the enzyme histone acetyltransferase." [GOC:bf]
CITED2	LBD domain binding	"Interacting selectively and non-covalently with the LBD, the ligand binding domain found in nuclear receptors. In general, the LBDs consist of three layers comprised of twelve alpha-helices and several beta-strands that are organized around a lipophilic ligand-binding pocket." [PMID:9682036]
CITED2	negative regulation of transcription from RNA polymerase II promoter	"Any process that stops, prevents, or reduces the frequency, rate or extent of transcription from an RNA polymerase II promoter." [GOC:go_curators, GOC:txnOH]
CITED2	response to hypoxia	"Any process that results in a change in state or activity of a cell or an organism (in terms of movement, secretion, enzyme production, gene expression, etc.) as a result of a stimulus indicating lowered oxygen tension. Hypoxia, defined as a decline in O2 levels below normoxic levels of 20.8 - 20.95%, results in metabolic adaptation at both the cellular and organismal level." [GOC:hjd]
CITED2	liver development	"The process whose specific outcome is the progression of the liver over time, from its formation to the mature structure. The liver is an exocrine gland which secretes bile and functions in metabolism of protein and carbohydrate and fat, synthesizes substances involved in the clotting of the blood, synthesizes vitamin A, detoxifies poisonous substances, stores glycogen, and breaks down worn-out …
CITED2	outflow tract morphogenesis	"The process in which the anatomical structures of the outflow tract are generated and organized. The outflow tract is the portion of the heart through which blood flows into the arteries." [GOC:mtg_heart, UBERON:0004145]
CITED2	regulation of animal organ formation	"Any process that modulates the rate, frequency or extent of animal organ formation. Organ formation is the process pertaining to the initial formation of an organ from unspecified parts. The process begins with the specific processes that contribute to the appearance of the discrete structure, such as inductive events, and ends when the structural rudiment of the organ is recognizable, such as a…
CITED2	transcription, DNA-templated	"The cellular synthesis of RNA on a template of DNA." [GOC:jl, GOC:txnOH]
CITED2	multicellular organism development	"The biological process whose specific outcome is the progression of a multicellular organism over time from an initial condition (e.g. a zygote or a young adult) to a later condition (e.g. a multicellular animal or an aged adult)." [GOC:dph, GOC:ems, GOC:isa_complete, GOC:tb]
CITED2	determination of left/right symmetry	"The establishment of an organism's body plan or part of an organism with respect to the left and right halves. The pattern can either be symmetric, such that the halves are mirror images, or asymmetric where the pattern deviates from this symmetry." [GOC:dph, GOC:jid]
CITED2	heart development	"The process whose specific outcome is the progression of the heart over time, from its formation to the mature structure. The heart is a hollow, muscular organ, which, by contracting rhythmically, keeps up the circulation of the blood." [GOC:jid, UBERON:0000948]
CITED2	sex determination	"Any process that establishes and transmits the specification of sexual status of an individual organism." [ISBN:0198506732]
CITED2	cell proliferation	"The multiplication or reproduction of cells, resulting in the expansion of a cell population." [GOC:mah, GOC:mb]
CITED2	positive regulation of gene expression	"Any process that increases the frequency, rate or extent of gene expression. Gene expression is the process in which a gene's coding sequence is converted into a mature gene product or products (proteins or RNA). This includes the production of an RNA transcript as well as any processing to produce a mature RNA product or an mRNA (for protein-coding genes) and the translation of that mRNA into p…
CITED2	negative regulation of gene expression	"Any process that decreases the frequency, rate or extent of gene expression. Gene expression is the process in which a gene's coding sequence is converted into a mature gene product or products (proteins or RNA). This includes the production of an RNA transcript as well as any processing to produce a mature RNA product or an mRNA (for protein-coding genes) and the translation of that mRNA into p…
CITED2	positive regulation of cell-cell adhesion	"Any process that activates or increases the rate or extent of cell adhesion to another cell." [GOC:isa_complete]
CITED2	cell differentiation	"The process in which relatively unspecialized cells, e.g. embryonic or regenerative cells, acquire specialized structural and/or functional features that characterize the cells, tissues, or organs of the mature organism or some other relatively stable phase of the organism's life history. Differentiation includes the processes involved in commitment of a cell to a specific fate and its subsequen…
CITED2	negative regulation of cell migration	"Any process that stops, prevents, or reduces the frequency, rate or extent of cell migration." [GOC:go_curators]
CITED2	positive regulation of transforming growth factor beta receptor signaling pathway	"Any process that activates or increases the frequency, rate or extent of TGF-beta receptor signaling pathway activity." [GOC:go_curators]
CITED2	response to fluid shear stress	"Any process that results in a change in state or activity of a cell or an organism (in terms of movement, secretion, enzyme production, gene expression, etc.) as a result of a fluid shear stress stimulus. Fluid shear stress is the force acting on an object in a system where the fluid is moving across a solid surface." [GOC:sl]
CITED2	positive regulation of peroxisome proliferator activated receptor signaling pathway	"Any process that activates or increases the frequency, rate or extent of the peroxisome proliferator activated receptor signaling pathway." [GOC:bf]
CITED2	adrenal cortex formation	"The process that gives rise to the adrenal cortex. This process pertains to the initial formation of a structure from unspecified parts. The adrenogonadal primordium from which the adrenal cortex is formed derives from a condensation of coelomic epithelial cells (the urogenital ridge; the same structure from which gonads and kidney also originate)." [PMID:12185666, PMID:21115154]
CITED2	negative regulation of apoptotic process	"Any process that stops, prevents, or reduces the frequency, rate or extent of cell death by apoptotic process." [GOC:jl, GOC:mtg_apoptosis]
CITED2	response to estrogen	"Any process that results in a change in state or activity of a cell or an organism (in terms of movement, secretion, enzyme production, gene expression, etc.) as a result of stimulus by an estrogen, C18 steroid hormones that can stimulate the development of female sexual characteristics." [GOC:jl, ISBN:0198506732]
CITED2	positive regulation of cell cycle	"Any process that activates or increases the rate or extent of progression through the cell cycle." [GOC:go_curators]
CITED2	negative regulation of transcription, DNA-templated	"Any process that stops, prevents, or reduces the frequency, rate or extent of cellular DNA-templated transcription." [GOC:go_curators, GOC:txnOH]
CITED2	positive regulation of transcription, DNA-templated	"Any process that activates or increases the frequency, rate or extent of cellular DNA-templated transcription." [GOC:go_curators, GOC:txnOH]
CITED2	positive regulation of transcription from RNA polymerase II promoter	"Any process that activates or increases the frequency, rate or extent of transcription from an RNA polymerase II promoter." [GOC:go_curators, GOC:txnOH]
CITED2	spleen development	"The process whose specific outcome is the progression of the spleen over time, from its formation to the mature structure. The spleen is a large vascular lymphatic organ composed of white and red pulp, involved both in hemopoietic and immune system functions." [GOC:add, ISBN:0781735149]
CITED2	ventricular septum morphogenesis	"The developmental process in which a ventricular septum is generated and organized. A ventricular septum is an anatomical structure that separates the lower chambers (ventricles) of the heart from one another." [GOC:dph]
CITED2	embryonic heart tube left/right pattern formation	"The pattern specification process that results in the subdivision of the left/right axis of the embryonic heart tube in space to define an area or volume in which specific patterns of cell differentiation will take place." [GOC:mtg_heart]
CITED2	left/right pattern formation	"The pattern specification process that results in the subdivision of the left/right axis in space to define an area or volume in which specific patterns of cell differentiation will take place or in which cells interpret a specific environment." [GOC:mtg_heart]
CITED2	negative regulation of transcription from RNA polymerase II promoter in response to hypoxia	"Any process that decreases the frequency, rate or extent of transcription from an RNA polymerase II promoter as a result of a hypoxia stimulus." [GOC:dph, PMID:17785431]
CITED2	left/right axis specification	"The establishment, maintenance and elaboration of the left/right axis. The left/right axis is defined by a line that runs orthogonal to both the anterior/posterior and dorsal/ventral axes. Each side is defined from the viewpoint of the organism rather of the observer (as per anatomical axes)." [GOC:dph, GOC:gvg, GOC:mah]
CITED2	nodal signaling pathway involved in determination of lateral mesoderm left/right asymmetry	"A series of molecular signals initiated by the binding of a nodal protein to an activin receptor on the surface of a target cell, which contributes to the establishment of lateral mesoderm with respect to the left and right halves." [GOC:BHF, GOC:TermGenie, GOC:vk]
CITED2	positive regulation of male gonad development	"Any process that activates or increases the frequency, rate or extent of male gonad development." [GOC:obol]
CITED2	nuclear chromatin	"The ordered and organized complex of DNA, protein, and sometimes RNA, that forms the chromosome in the nucleus." [GOC:elh, PMID:20404130]
CITED2	cellular response to growth factor stimulus	"Any process that results in a change in state or activity of a cell (in terms of movement, secretion, enzyme production, gene expression, etc.) as a result of a growth factor stimulus." [GOC:mah]
CITED2	determination of heart left/right asymmetry	"Determination of the asymmetric location of the heart with respect to the left and right halves of the organism." [GOC:dph, GOC:mtg_heart]
CITED2	cardiac neural crest cell development involved in heart development	"The process aimed at the progression of a cardiac neural crest cell over time, from initial commitment of the cell to its specific fate, to the fully functional differentiated cell that contributes to the development of the heart." [GOC:dph, GOC:mtg_heart]
CITED2	pulmonary artery morphogenesis	"The process in which the anatomical structures of the pulmonary artery are generated and organized. The pulmonary artery is the artery that carries blood from the heart to the lungs." [GOC:dph, GOC:yaf]
CITED2	cardiac septum morphogenesis	"The process in which the anatomical structure of a cardiac septum is generated and organized. A cardiac septum is a partition that separates parts of the heart." [GOC:dph, GOC:mtg_heart]
CITED2	bone morphogenesis	"The process in which bones are generated and organized." [GOC:dph]
CITED2	embryonic process involved in female pregnancy	"A reproductive process occurring in the embryo or fetus that allows the embryo or fetus to develop within the mother." [GOC:dph]
CITED2	erythrocyte development	"The process whose specific outcome is the progression of an erythrocyte over time, from its formation to the mature structure." [GOC:devbiol]
CITED2	embryonic camera-type eye morphogenesis	"The process in which the anatomical structures of the eye are generated and organized during embryonic development." [GOC:jid, GOC:mtg_sensu]
CITED2	thymus development	"The process whose specific outcome is the progression of the thymus over time, from its formation to the mature structure. The thymus is a symmetric bi-lobed organ involved primarily in the differentiation of immature to mature T cells, with unique vascular, nervous, epithelial, and lymphoid cell components." [GOC:add, ISBN:0781735149]
CITED2	decidualization	"The cellular and vascular changes occurring in the endometrium of the pregnant uterus just after the onset of blastocyst implantation. This process involves the proliferation and differentiation of the fibroblast-like endometrial stromal cells into large, polyploid decidual cells that eventually form the maternal component of the placenta." [ISBN:0721662544, PMID:11133685]
CITED2	skeletal muscle cell differentiation	"The process in which a relatively unspecialized cell acquires specialized features of a skeletal muscle cell, a somatic cell located in skeletal muscle." [CL:0000188, GOC:BHF, GOC:vk]
CITED2	granulocyte differentiation	"The process in which a myeloid precursor cell acquires the specialized features of a granulocyte. Granulocytes are a class of leukocytes characterized by the presence of granules in their cytoplasm. These cells are active in allergic immune reactions such as arthritic inflammation and rashes. This class includes basophils, eosinophils and neutrophils." [GOC:ecd, http://life.nthu.edu.tw/~g864204/…
CITED2	adrenal gland development	"The process whose specific outcome is the progression of the adrenal gland over time, from its formation to the mature structure. This gland can either be a discrete structure located bilaterally above each kidney, or a cluster of cells in the head kidney that perform the functions of the adrenal gland. In either case, this organ consists of two cells types, aminergic chromaffin cells and steroi…
CITED2	cranial nerve morphogenesis	"The process in which the anatomical structure of the cranial nerves are generated and organized. The cranial nerves are composed of twelve pairs of nerves that emanate from the nervous tissue of the hindbrain. These nerves are sensory, motor, or mixed in nature, and provide the motor and general sensory innervation of the head, neck and viscera. They mediate vision, hearing, olfaction and taste …
CITED2	response to mechanical stimulus	"Any process that results in a change in state or activity of a cell or an organism (in terms of movement, secretion, enzyme production, gene expression, etc.) as a result of a mechanical stimulus." [GOC:hb]
CITED2	male gonad development	"The process whose specific outcome is the progression of the male gonad over time, from its formation to the mature structure." [GOC:jid]
CITED2	cell aging	"An aging process that has as participant a cell after a cell has stopped dividing. Cell aging may occur when a cell has temporarily stopped dividing through cell cycle arrest (GO:0007050) or when a cell has permanently stopped dividing, in which case it is undergoing cellular senescence (GO:0090398). May precede cell death (GO:0008219) and succeed cell maturation (GO:0048469)." [GOC:PO_curators]
CITED2	peripheral nervous system development	"The process whose specific outcome is the progression of the peripheral nervous system over time, from its formation to the mature structure. The peripheral nervous system is one of the two major divisions of the nervous system. Nerves in the PNS connect the central nervous system (CNS) with sensory organs, other organs, muscles, blood vessels and glands." [GOC:go_curators, UBERON:0000010]
CITED2	central nervous system development	"The process whose specific outcome is the progression of the central nervous system over time, from its formation to the mature structure. The central nervous system is the core nervous system that serves an integrating and coordinating function. In vertebrates it consists of the brain and spinal cord. In those invertebrates with a central nervous system it typically consists of a brain, cerebra…
CITED2	transforming growth factor beta receptor signaling pathway	"A series of molecular signals initiated by the binding of an extracellular ligand to a transforming growth factor beta receptor on the surface of a target cell, and ending with regulation of a downstream cellular process, e.g. transcription." [GOC:BHF, GOC:mah, GOC:signaling]
CITED2	regulation of transcription from RNA polymerase II promoter	"Any process that modulates the frequency, rate or extent of transcription from an RNA polymerase II promoter." [GOC:go_curators, GOC:txnOH]
CITED2	ventricular septum development	"The progression of the ventricular septum over time from its formation to the mature structure." [GOC:mtg_heart]
CITED2	endocardial cushion development	"The progression of a cardiac cushion over time, from its initial formation to the mature structure. The endocardial cushion is a specialized region of mesenchymal cells that will give rise to the heart septa and valves." [GOC:mtg_heart]
CITED2	leukocyte differentiation	"The process in which a relatively unspecialized hemopoietic precursor cell acquires the specialized features of a leukocyte. A leukocyte is an achromatic cell of the myeloid or lymphoid lineages capable of ameboid movement, found in blood or other tissue." [CL:0000738, GOC:add, PMID:16551264]
CITED2	hematopoietic progenitor cell differentiation	"The process in which precursor cell type acquires the specialized features of a hematopoietic progenitor cell, a class of cell types including myeloid progenitor cells and lymphoid progenitor cells." [GOC:add, GOC:rl, ISBN:0781735149, PMID:16551251]
CITED2	lens morphogenesis in camera-type eye	"The process in which the anatomical structures of the lens are generated and organized. The lens is a transparent structure in the eye through which light is focused onto the retina. An example of this process is found in Mus musculus." [GOC:dph, GOC:mtg_sensu]
CITED2	heart looping	"The tube morphogenesis process in which the primitive heart tube loops asymmetrically. This looping brings the primitive heart chambers into alignment preceding their future integration. Heart looping begins with dextral-looping and ends when the main regional divisions of the mature heart and primordium of the great arterial trunks become established preceeding septation." [GOC:dph, PMID:120942…
CITED2	vasculature development	"The process whose specific outcome is the progression of the vasculature over time, from its formation to the mature structure. The vasculature is an interconnected tubular multi-tissue structure that contains fluid that is actively transported around the organism." [GOC:dph, UBERON:0002409]
CITED2	embryonic placenta development	"The embryonically driven process whose specific outcome is the progression of the placenta over time, from its formation to the mature structure. The placenta is an organ of metabolic interchange between fetus and mother, partly of embryonic origin and partly of maternal origin." [GOC:add, ISBN:068340007X]
CITED2	neural tube closure	"The last step in the formation of the neural tube, where the paired neural folds are brought together and fuse at the dorsal midline." [GOC:dph, ISBN:0878932437]
CITED2	neural tube formation	"The formation of a tube from the flat layer of ectodermal cells known as the neural plate. This will give rise to the central nervous system." [GOC:dph, ISBN:0878932437]
CITED2	trophectodermal cell differentiation	"The process in which a relatively unspecialized cell acquires the specialized features of a trophectoderm cell." [GOC:dph, ISBN:0124020607, ISBN:0198542771]
CITED2	in utero embryonic development	"The process whose specific outcome is the progression of the embryo in the uterus over time, from formation of the zygote in the oviduct, to birth. An example of this process is found in Mus musculus." [GOC:go_curators, GOC:mtg_sensu]
CITED2	vasculogenesis	"The differentiation of endothelial cells from progenitor cells during blood vessel development, and the de novo formation of blood vessels and tubes." [PMID:8999798]
CITED2	blood vessel development	"The process whose specific outcome is the progression of a blood vessel over time, from its formation to the mature structure. The blood vessel is the vasculature carrying blood." [GOC:hjd, UBERON:0001981]
CITED2	SMAD binding	"Interacting selectively and non-covalently with a SMAD signaling protein." [GOC:ai]
CITED2	RNA polymerase II activating transcription factor binding	"Interacting selectively and non-covalently with an RNA polymerase II transcription activating factor, a protein involved in positive regulation of transcription." [GOC:txnOH]
CKB	extracellular exosome	"A membrane-bounded vesicle that is released into the extracellular region by fusion of the limiting endosomal membrane of a multivesicular body with the plasma membrane. Extracellular exosomes, also simply called exosomes, have a diameter of about 40-100 nm." [GOC:BHF, GOC:mah, GOC:vesicles, PMID:15908444, PMID:17641064, PMID:19442504, PMID:19498381, PMID:22418571, PMID:24009894]
CKB	myelin sheath	"An electrically insulating fatty layer that surrounds the axons of many neurons. It is an outgrowth of glial cells: Schwann cells supply the myelin for peripheral neurons while oligodendrocytes supply it to those of the central nervous system." [GOC:cjm, GOC:jl, NIF_Subcellular:sao-593830697, Wikipedia:Myelin]
CKB	cytosol	"The part of the cytoplasm that does not contain organelles but which does contain other particulate matter, such as protein complexes." [GOC:hjd, GOC:jl]
CKB	mitochondrion	"A semiautonomous, self replicating organelle that occurs in varying numbers, shapes, and sizes in the cytoplasm of virtually all eukaryotic cells. It is notably the site of tissue respiration." [GOC:giardia, ISBN:0198506732]
CKB	cytoplasm	"All of the contents of a cell excluding the plasma membrane and nucleus, but including other subcellular structures." [ISBN:0198547684]
CKB	extracellular space	"That part of a multicellular organism outside the cells proper, usually taken to be outside the plasma membranes, and occupied by fluid." [ISBN:0198547684]
CKB	cellular chloride ion homeostasis	"Any process involved in the maintenance of an internal steady state of chloride ions at the level of a cell." [GOC:mah]
CKB	substantia nigra development	"The progression of the substantia nigra over time from its initial formation until its mature state. The substantia nigra is the layer of gray substance that separates the posterior parts of the cerebral peduncles (tegmentum mesencephali) from the anterior parts; it normally includes a posterior compact part with many pigmented cells (pars compacta) and an anterior reticular part whose cells con…
CKB	phosphorylation	"The process of introducing a phosphate group into a molecule, usually with the formation of a phosphoric ester, a phosphoric anhydride or a phosphoric amide." [ISBN:0198506732]
CKB	brain development	"The process whose specific outcome is the progression of the brain over time, from its formation to the mature structure. Brain development begins with patterning events in the neural tube and ends with the mature structure that is the center of thought and emotion. The brain is responsible for the coordination and control of bodily activities and the interpretation of information from the sense…
CKB	creatine metabolic process	"The chemical reactions and pathways involving creatine (N-(aminoiminomethyl)-N-methylglycine), a compound synthesized from the amino acids arginine, glycine, and methionine that occurs in muscle." [GOC:jl, ISBN:0192801023]
CKB	ubiquitin protein ligase binding	"Interacting selectively and non-covalently with a ubiquitin protein ligase enzyme, any of the E3 proteins." [GOC:vp]
CKB	transferase activity, transferring phosphorus-containing groups	"Catalysis of the transfer of a phosphorus-containing group from one compound (donor) to another (acceptor)." [GOC:jl, ISBN:0198506732]
CKB	transferase activity	"Catalysis of the transfer of a group, e.g. a methyl group, glycosyl group, acyl group, phosphorus-containing, or other groups, from one compound (generally regarded as the donor) to another compound (generally regarded as the acceptor). Transferase is the systematic name for any enzyme of EC class 2." [ISBN:0198506732]
CKB	kinase activity	"Catalysis of the transfer of a phosphate group, usually from ATP, to a substrate molecule." [ISBN:0198506732]
CKB	ATP binding	"Interacting selectively and non-covalently with ATP, adenosine 5'-triphosphate, a universally important coenzyme and enzyme regulator." [ISBN:0198506732]
CKB	protein binding	"Interacting selectively and non-covalently with any protein or protein complex (a complex of two or more proteins that may include other nonprotein molecules)." [GOC:go_curators]
CKB	creatine kinase activity	"Catalysis of the reaction: ATP + creatine = N-phosphocreatine + ADP + 2 H(+)." [EC:2.7.3.2, RHEA:17160]
CKB	catalytic activity	"Catalysis of a biochemical reaction at physiological temperatures. In biologically catalyzed reactions, the reactants are known as substrates, and the catalysts are naturally occurring macromolecular substances known as enzymes. Enzymes possess specific binding sites for substrates, and are usually composed wholly or largely of protein, but RNA that has catalytic activity (ribozyme) is often als…
CKB	nucleotide binding	"Interacting selectively and non-covalently with a nucleotide, any compound consisting of a nucleoside that is esterified with (ortho)phosphate or an oligophosphate at any hydroxyl group on the ribose or deoxyribose." [GOC:mah, ISBN:0198547684]
CKMT1A	extracellular exosome	"A membrane-bounded vesicle that is released into the extracellular region by fusion of the limiting endosomal membrane of a multivesicular body with the plasma membrane. Extracellular exosomes, also simply called exosomes, have a diameter of about 40-100 nm." [GOC:BHF, GOC:mah, GOC:vesicles, PMID:15908444, PMID:17641064, PMID:19442504, PMID:19498381, PMID:22418571, PMID:24009894]
CKMT1A	membrane	"A lipid bilayer along with all the proteins and protein complexes embedded in it an attached to it." [GOC:dos, GOC:mah, ISBN:0815316194]
CKMT1A	mitochondrial inner membrane	"The inner, i.e. lumen-facing, lipid bilayer of the mitochondrial envelope. It is highly folded to form cristae." [GOC:ai]
CKMT1A	mitochondrion	"A semiautonomous, self replicating organelle that occurs in varying numbers, shapes, and sizes in the cytoplasm of virtually all eukaryotic cells. It is notably the site of tissue respiration." [GOC:giardia, ISBN:0198506732]
CKMT1A	phosphorylation	"The process of introducing a phosphate group into a molecule, usually with the formation of a phosphoric ester, a phosphoric anhydride or a phosphoric amide." [ISBN:0198506732]
CKMT1A	creatine metabolic process	"The chemical reactions and pathways involving creatine (N-(aminoiminomethyl)-N-methylglycine), a compound synthesized from the amino acids arginine, glycine, and methionine that occurs in muscle." [GOC:jl, ISBN:0192801023]
CKMT1A	transferase activity, transferring phosphorus-containing groups	"Catalysis of the transfer of a phosphorus-containing group from one compound (donor) to another (acceptor)." [GOC:jl, ISBN:0198506732]
CKMT1A	transferase activity	"Catalysis of the transfer of a group, e.g. a methyl group, glycosyl group, acyl group, phosphorus-containing, or other groups, from one compound (generally regarded as the donor) to another compound (generally regarded as the acceptor). Transferase is the systematic name for any enzyme of EC class 2." [ISBN:0198506732]
CKMT1A	kinase activity	"Catalysis of the transfer of a phosphate group, usually from ATP, to a substrate molecule." [ISBN:0198506732]
CKMT1A	ATP binding	"Interacting selectively and non-covalently with ATP, adenosine 5'-triphosphate, a universally important coenzyme and enzyme regulator." [ISBN:0198506732]
CKMT1A	creatine kinase activity	"Catalysis of the reaction: ATP + creatine = N-phosphocreatine + ADP + 2 H(+)." [EC:2.7.3.2, RHEA:17160]
CKMT1A	catalytic activity	"Catalysis of a biochemical reaction at physiological temperatures. In biologically catalyzed reactions, the reactants are known as substrates, and the catalysts are naturally occurring macromolecular substances known as enzymes. Enzymes possess specific binding sites for substrates, and are usually composed wholly or largely of protein, but RNA that has catalytic activity (ribozyme) is often als…
CKMT1A	nucleotide binding	"Interacting selectively and non-covalently with a nucleotide, any compound consisting of a nucleoside that is esterified with (ortho)phosphate or an oligophosphate at any hydroxyl group on the ribose or deoxyribose." [GOC:mah, ISBN:0198547684]
CLUL1	extracellular region	"The space external to the outermost structure of a cell. For cells without external protective or external encapsulating structures this refers to space outside of the plasma membrane. This term covers the host cell environment outside an intracellular parasite." [GOC:go_curators]
CMTM8	cytokine activity	"Functions to control the survival, growth, differentiation and effector function of tissues and cells." [ISBN:0198599471]
CMTM8	chemotaxis	"The directed movement of a motile cell or organism, or the directed growth of a cell guided by a specific chemical concentration gradient. Movement may be towards a higher concentration (positive chemotaxis) or towards a lower concentration (negative chemotaxis)." [ISBN:0198506732]
CMTM8	extracellular space	"That part of a multicellular organism outside the cells proper, usually taken to be outside the plasma membranes, and occupied by fluid." [ISBN:0198547684]
CMTM8	nucleus	"A membrane-bounded organelle of eukaryotic cells in which chromosomes are housed and replicated. In most cells, the nucleus contains all of the cell's chromosomes except the organellar chromosomes, and is the site of RNA synthesis and processing. In some species, or in specialized cell types, RNA metabolism or DNA replication may be absent." [GOC:go_curators]
CMTM8	nucleoplasm	"That part of the nuclear content other than the chromosomes or the nucleolus." [GOC:ma, ISBN:0124325653]
CMTM8	cytoplasm	"All of the contents of a cell excluding the plasma membrane and nucleus, but including other subcellular structures." [ISBN:0198547684]
CMTM8	membrane	"A lipid bilayer along with all the proteins and protein complexes embedded in it an attached to it." [GOC:dos, GOC:mah, ISBN:0815316194]
CMTM8	integral component of membrane	"The component of a membrane consisting of the gene products and protein complexes having at least some part of their peptide sequence embedded in the hydrophobic region of the membrane." [GOC:dos, GOC:go_curators]
CNN2	actin binding	"Interacting selectively and non-covalently with monomeric or multimeric forms of actin, including actin filaments." [GOC:clt]
CNN2	calmodulin binding	"Interacting selectively and non-covalently with calmodulin, a calcium-binding protein with many roles, both in the calcium-bound and calcium-free states." [GOC:krc]
CNN2	cadherin binding involved in cell-cell adhesion	"Any cadherin binding that occurs as part of the process of cell-cell adhesion." [GOC:dos]
CNN2	cytoskeleton organization	"A process that is carried out at the cellular level which results in the assembly, arrangement of constituent parts, or disassembly of cytoskeletal structures." [GOC:dph, GOC:jl, GOC:mah]
CNN2	actomyosin structure organization	"A process that is carried out at the cellular level which results in the assembly, arrangement of constituent parts, or disassembly of cytoskeletal structures containing both actin and myosin or paramyosin. The myosin may be organized into filaments." [GOC:dph, GOC:jl, GOC:mah]
CNN2	regulation of actin filament-based process	"Any process that modulates the frequency, rate or extent of any cellular process that depends upon or alters the actin cytoskeleton." [GOC:mah]
CNN2	cellular response to mechanical stimulus	"Any process that results in a change in state or activity of a cell (in terms of movement, secretion, enzyme production, gene expression, etc.) as a result of a mechanical stimulus." [GOC:mah]
CNN2	cell-cell adhesion	"The attachment of one cell to another cell via adhesion molecules." [GOC:dos]
CNN2	stress fiber	"A contractile actin filament bundle that consists of short actin filaments with alternating polarity, cross-linked by alpha-actinin and possibly other actin bundling proteins, and with myosin present in a periodic distribution along the fiber." [PMID:16651381]
CNN2	cytoskeleton	"Any of the various filamentous elements that form the internal framework of cells, and typically remain after treatment of the cells with mild detergent to remove membrane constituents and soluble components of the cytoplasm. The term embraces intermediate filaments, microfilaments, microtubules, the microtrabecular lattice, and other structures characterized by a polymeric filamentous nature an…
CNN2	cell-cell junction	"A cell junction that forms a connection between two or more cells in a multicellular organism; excludes direct cytoplasmic junctions such as ring canals." [GOC:dgh, GOC:hb, GOC:mah]
CNN2	cell-cell adherens junction	"An adherens junction which connects a cell to another cell." [GOC:hb]
CNN2	focal adhesion	"Small region on the surface of a cell that anchors the cell to the extracellular matrix and that forms a point of termination of actin filaments." [ISBN:0124325653, ISBN:0815316208]
CNN2	membrane	"A lipid bilayer along with all the proteins and protein complexes embedded in it an attached to it." [GOC:dos, GOC:mah, ISBN:0815316194]
CNN2	extracellular exosome	"A membrane-bounded vesicle that is released into the extracellular region by fusion of the limiting endosomal membrane of a multivesicular body with the plasma membrane. Extracellular exosomes, also simply called exosomes, have a diameter of about 40-100 nm." [GOC:BHF, GOC:mah, GOC:vesicles, PMID:15908444, PMID:17641064, PMID:19442504, PMID:19498381, PMID:22418571, PMID:24009894]
CNN2	negative regulation of phagocytosis	"Any process that stops, prevents, or reduces the frequency, rate or extent of phagocytosis." [GOC:ai]
CNN2	regulation of cell proliferation	"Any process that modulates the frequency, rate or extent of cell proliferation." [GOC:jl]
CNN2	wound healing	"The series of events that restore integrity to a damaged tissue, following an injury." [GOC:bf, PMID:15269788]
CNN2	negative regulation of cell migration	"Any process that stops, prevents, or reduces the frequency, rate or extent of cell migration." [GOC:go_curators]
CNN2	hemopoiesis	"The process whose specific outcome is the progression of the myeloid and lymphoid derived organ/tissue systems of the blood and other parts of the body over time, from formation to the mature structure. The site of hemopoiesis is variable during development, but occurs primarily in bone marrow or kidney in many adult vertebrates." [GOC:dgh, ISBN:0198506732]
CNN2	positive regulation of gene expression	"Any process that increases the frequency, rate or extent of gene expression. Gene expression is the process in which a gene's coding sequence is converted into a mature gene product or products (proteins or RNA). This includes the production of an RNA transcript as well as any processing to produce a mature RNA product or an mRNA (for protein-coding genes) and the translation of that mRNA into p…
COBL	actin binding	"Interacting selectively and non-covalently with monomeric or multimeric forms of actin, including actin filaments." [GOC:clt]
COBL	perinuclear region of cytoplasm	"Cytoplasm situated near, or occurring around, the nucleus." [GOC:jid]
COBL	axonal growth cone	"The migrating motile tip of a growing nerve cell axon." [GOC:jl, NIF_Subcellular:sao203987954]
COBL	dendritic growth cone	"The migrating motile tip of a growing nerve cell dendrite." [GOC:jl]
COBL	neuronal cell body	"The portion of a neuron that includes the nucleus, but excludes cell projections such as axons and dendrites." [GOC:go_curators]
COBL	cell projection	"A prolongation or process extending from a cell, e.g. a flagellum or axon." [GOC:jl, http://www.cogsci.princeton.edu/~wn/]
COBL	dendrite	"A neuron projection that has a short, tapering, often branched, morphology, receives and integrates signals from other neurons or from sensory stimuli, and conducts a nerve impulse towards the axon or the cell body. In most neurons, the impulse is conveyed from dendrites to axon via the cell body, but in some types of unipolar neuron, the impulse does not travel via the cell body." [GOC:dos, GOC…
COBL	axon	"The long process of a neuron that conducts nerve impulses, usually away from the cell body to the terminals and varicosities, which are sites of storage and release of neurotransmitter." [GOC:nln, ISBN:0198506732]
COBL	membrane	"A lipid bilayer along with all the proteins and protein complexes embedded in it an attached to it." [GOC:dos, GOC:mah, ISBN:0815316194]
COBL	cell cortex	"The region of a cell that lies just beneath the plasma membrane and often, but not always, contains a network of actin filaments and associated proteins." [GOC:mah, ISBN:0815316194]
COBL	plasma membrane	"The membrane surrounding a cell that separates the cell from its external environment. It consists of a phospholipid bilayer and associated proteins." [ISBN:0716731363]
COBL	cytoskeleton	"Any of the various filamentous elements that form the internal framework of cells, and typically remain after treatment of the cells with mild detergent to remove membrane constituents and soluble components of the cytoplasm. The term embraces intermediate filaments, microfilaments, microtubules, the microtrabecular lattice, and other structures characterized by a polymeric filamentous nature an…
COBL	cytoplasm	"All of the contents of a cell excluding the plasma membrane and nucleus, but including other subcellular structures." [ISBN:0198547684]
COBL	ruffle	"Projection at the leading edge of a crawling cell; the protrusions are supported by a microfilament meshwork." [ISBN:0124325653]
COBL	positive regulation of dendrite development	"Any process that activates or increases the frequency, rate or extent of dendrite development." [GOC:TermGenie]
COBL	actin filament network formation	"The assembly of a network of actin filaments; actin filaments on different axes and with differing orientations are crosslinked together to form a mesh of filaments." [GOC:ai]
COBL	collateral sprouting in absence of injury	"The process in which outgrowths develop from the axons of intact undamaged neurons." [GOC:dgh, GOC:dph, GOC:jid, GOC:lm]
COBL	digestive tract development	"The process whose specific outcome is the progression of the digestive tract over time, from its formation to the mature structure. The digestive tract is the anatomical structure through which food passes and is processed." [GOC:go_curators]
COBL	floor plate development	"The progression of the floor plate over time from its initial formation until its mature state." [GOC:dh]
COBL	notochord development	"The process whose specific outcome is the progression of the notochord over time, from its formation to the mature structure. The notochord is a mesoderm-derived structure located ventral of the developing nerve cord. In vertebrates, the notochord serves as a core around which other mesodermal cells form the vertebrae. In the most primitive chordates, which lack vertebrae, the notochord persists…
COBL	actin filament polymerization	"Assembly of actin filaments by the addition of actin monomers to a filament." [GOC:mah]
COBL	liver development	"The process whose specific outcome is the progression of the liver over time, from its formation to the mature structure. The liver is an exocrine gland which secretes bile and functions in metabolism of protein and carbohydrate and fat, synthesizes substances involved in the clotting of the blood, synthesizes vitamin A, detoxifies poisonous substances, stores glycogen, and breaks down worn-out …
COBL	neural tube closure	"The last step in the formation of the neural tube, where the paired neural folds are brought together and fuse at the dorsal midline." [GOC:dph, ISBN:0878932437]
COBL	somite specification	"The process in which individual somites establish identity during embryogenesis." [GOC:dph]
COBL	embryonic axis specification	"The establishment, maintenance and elaboration of a pattern along a line or a point in an embryo." [GOC:dph, GOC:go_curators, GOC:sdb_2009, GOC:tb]
COBL	actin monomer binding	"Interacting selectively and non-covalently with monomeric actin, also known as G-actin." [GOC:ai]
COBL	actin filament	"A filamentous structure formed of a two-stranded helical polymer of the protein actin and associated proteins. Actin filaments are a major component of the contractile apparatus of skeletal muscle and the microfilaments of the cytoskeleton of eukaryotic cells. The filaments, comprising polymerized globular actin molecules, appear as flexible structures with a diameter of 5-9 nm. They are organiz…
COBL	positive regulation of ruffle assembly	"Any process that activates or increases the frequency, rate or extent of ruffle assembly." [GOC:TermGenie, GOC:yaf]
COL20A1	extracellular matrix	"A structure lying external to one or more cells, which provides structural support for cells or tissues." [GOC:mah, NIF_Subcellular:nlx_subcell_20090513]
COL20A1	extracellular region	"The space external to the outermost structure of a cell. For cells without external protective or external encapsulating structures this refers to space outside of the plasma membrane. This term covers the host cell environment outside an intracellular parasite." [GOC:go_curators]
COL20A1	collagen trimer	"A protein complex consisting of three collagen chains assembled into a left-handed triple helix. These trimers typically assemble into higher order structures." [GOC:dos, GOC:mah, ISBN:0721639976, PMID:19693541, PMID:21421911]
COL20A1	extracellular space	"That part of a multicellular organism outside the cells proper, usually taken to be outside the plasma membranes, and occupied by fluid." [ISBN:0198547684]
COL20A1	endoplasmic reticulum lumen	"The volume enclosed by the membranes of the endoplasmic reticulum." [ISBN:0198547684]
COL9A3	extracellular matrix structural constituent conferring tensile strength	"A constituent of the extracellular matrix that enables the matrix to resist longitudinal stress." [GOC:mah, ISBN:0815316194]
COL9A3	male gonad development	"The process whose specific outcome is the progression of the male gonad over time, from its formation to the mature structure." [GOC:jid]
COL9A3	female gonad development	"The process whose specific outcome is the progression of the female gonad over time, from its formation to the mature structure." [GOC:dph, GOC:jid, GOC:tb]
COL9A3	extracellular matrix organization	"A process that is carried out at the cellular level which results in the assembly, arrangement of constituent parts, or disassembly of an extracellular matrix." [GOC:mah]
COL9A3	extracellular region	"The space external to the outermost structure of a cell. For cells without external protective or external encapsulating structures this refers to space outside of the plasma membrane. This term covers the host cell environment outside an intracellular parasite." [GOC:go_curators]
COL9A3	proteinaceous extracellular matrix	"A layer consisting mainly of proteins (especially collagen) and glycosaminoglycans (mostly as proteoglycans) that forms a sheet underlying or overlying cells such as endothelial and epithelial cells. The proteins are secreted by cells in the vicinity. An example of this component is found in Mus musculus." [GOC:mtg_sensu, ISBN:0198547684]
COL9A3	collagen trimer	"A protein complex consisting of three collagen chains assembled into a left-handed triple helix. These trimers typically assemble into higher order structures." [GOC:dos, GOC:mah, ISBN:0721639976, PMID:19693541, PMID:21421911]
COL9A3	collagen type IX trimer	"A collagen heterotrimer containing type IX alpha chains in alpha1(IX)alpha2(IX)alpha3(IX) trimers; type IX collagen triple helices associate to form a structure that links glycosaminoglycans to type II collagen fibrils." [ISBN:0721639976]
COL9A3	endoplasmic reticulum lumen	"The volume enclosed by the membranes of the endoplasmic reticulum." [ISBN:0198547684]
CORO7	actin binding	"Interacting selectively and non-covalently with monomeric or multimeric forms of actin, including actin filaments." [GOC:clt]
CORO7	protein binding	"Interacting selectively and non-covalently with any protein or protein complex (a complex of two or more proteins that may include other nonprotein molecules)." [GOC:go_curators]
CORO7	transport	"The directed movement of substances (such as macromolecules, small molecules, ions) or cellular components (such as complexes and organelles) into, out of or within a cell, or between cells, or within a multicellular organism by means of some agent such as a transporter, pore or motor protein." [GOC:dos, GOC:dph, GOC:jl, GOC:mah]
CORO7	Golgi to endosome transport	"The directed movement of substances from the Golgi to early sorting endosomes. Clathrin vesicles transport substances from the trans-Golgi to endosomes." [GOC:jl, ISBN:0716731363, PMID:10873832]
CORO7	protein transport	"The directed movement of proteins into, out of or within a cell, or between cells, by means of some agent such as a transporter or pore." [GOC:ai]
CORO7	actin filament polymerization	"Assembly of actin filaments by the addition of actin monomers to a filament." [GOC:mah]
CORO7	Golgi membrane	"The lipid bilayer surrounding any of the compartments of the Golgi apparatus." [GOC:mah]
CORO7	cytoplasm	"All of the contents of a cell excluding the plasma membrane and nucleus, but including other subcellular structures." [ISBN:0198547684]
CORO7	Golgi apparatus	"A compound membranous cytoplasmic organelle of eukaryotic cells, consisting of flattened, ribosome-free vesicles arranged in a more or less regular stack. The Golgi apparatus differs from the endoplasmic reticulum in often having slightly thicker membranes, appearing in sections as a characteristic shallow semicircle so that the convex side (cis or entry face) abuts the endoplasmic reticulum, se…
CORO7	trans-Golgi network	"The network of interconnected tubular and cisternal structures located within the Golgi apparatus on the side distal to the endoplasmic reticulum, from which secretory vesicles emerge. The trans-Golgi network is important in the later stages of protein secretion where it is thought to play a key role in the sorting and targeting of secreted proteins to the correct destination." [GOC:vw, ISBN:081…
CORO7	cytosol	"The part of the cytoplasm that does not contain organelles but which does contain other particulate matter, such as protein complexes." [GOC:hjd, GOC:jl]
CORO7	membrane	"A lipid bilayer along with all the proteins and protein complexes embedded in it an attached to it." [GOC:dos, GOC:mah, ISBN:0815316194]
CORO7	integral component of membrane	"The component of a membrane consisting of the gene products and protein complexes having at least some part of their peptide sequence embedded in the hydrophobic region of the membrane." [GOC:dos, GOC:go_curators]
CORO7	cytoplasmic, membrane-bounded vesicle	"A membrane-bounded vesicle found in the cytoplasm of the cell." [GOC:ai, GOC:mah]
CORO7	cytoplasmic vesicle	"A vesicle found in the cytoplasm of a cell." [GOC:mah, GOC:vesicles]
CPXM1	metallocarboxypeptidase activity	"Catalysis of the hydrolysis of C-terminal amino acid residues from a polypeptide chain by a mechanism in which water acts as a nucleophile, one or two metal ions hold the water molecule in place, and charged amino acid side chains are ligands for the metal ions." [http://merops.sanger.ac.uk/about/glossary.htm#CARBOXYPEPTIDASE, http://merops.sanger.ac.uk/about/glossary.htm#CATTYPE, ISBN:019850673…
CPXM1	serine-type carboxypeptidase activity	"Catalysis of the hydrolysis of a peptide bond not more than three residues from the C-terminus of a polypeptide chain by a catalytic mechanism that involves a catalytic triad consisting of a serine nucleophile that is activated by a proton relay involving an acidic residue (e.g. aspartate or glutamate) and a basic residue (usually histidine)." [http://merops.sanger.ac.uk/about/glossary.htm#CARBO…
CPXM1	peptide metabolic process	"The chemical reactions and pathways involving peptides, compounds of two or more amino acids where the alpha carboxyl group of one is bound to the alpha amino group of another." [CHEBI:16670, GOC:go_curators]
CPXM1	protein processing	"Any protein maturation process achieved by the cleavage of a peptide bond or bonds within a protein. Protein maturation is the process leading to the attainment of the full functional capacity of a protein." [GOC:curators, GOC:jl, GOC:jsg]
CPXM1	carboxypeptidase activity	"Catalysis of the hydrolysis of the terminal or penultimate peptide bond at the C-terminal end of a peptide or polypeptide." [ISBN:0198506732]
CPXM1	peptidase activity	"Catalysis of the hydrolysis of a peptide bond. A peptide bond is a covalent bond formed when the carbon atom from the carboxyl group of one amino acid shares electrons with the nitrogen atom from the amino group of a second amino acid." [GOC:jl, ISBN:0815332181]
CPXM1	metallopeptidase activity	"Catalysis of the hydrolysis of peptide bonds by a mechanism in which water acts as a nucleophile, one or two metal ions hold the water molecule in place, and charged amino acid side chains are ligands for the metal ions." [GOC:mah, http://merops.sanger.ac.uk/about/glossary.htm#CATTYPE]
CPXM1	zinc ion binding	"Interacting selectively and non-covalently with zinc (Zn) ions." [GOC:ai]
CPXM1	hydrolase activity	"Catalysis of the hydrolysis of various bonds, e.g. C-O, C-N, C-C, phosphoric anhydride bonds, etc. Hydrolase is the systematic name for any enzyme of EC class 3." [ISBN:0198506732]
CPXM1	metal ion binding	"Interacting selectively and non-covalently with any metal ion." [GOC:ai]
CPXM1	proteolysis	"The hydrolysis of proteins into smaller polypeptides and/or amino acids by cleavage of their peptide bonds." [GOC:bf, GOC:mah]
CPXM1	extracellular region	"The space external to the outermost structure of a cell. For cells without external protective or external encapsulating structures this refers to space outside of the plasma membrane. This term covers the host cell environment outside an intracellular parasite." [GOC:go_curators]
CPXM1	extracellular space	"That part of a multicellular organism outside the cells proper, usually taken to be outside the plasma membranes, and occupied by fluid." [ISBN:0198547684]
CRISPLD1	molecular_function	"Elemental activities, such as catalysis or binding, describing the actions of a gene product at the molecular level. A given gene product may exhibit one or more molecular functions." [GOC:go_curators]
CRISPLD1	face morphogenesis	"The process in which the anatomical structures of the face are generated and organized. The face is the ventral division of the head." [GOC:dph]
CRISPLD1	extracellular region	"The space external to the outermost structure of a cell. For cells without external protective or external encapsulating structures this refers to space outside of the plasma membrane. This term covers the host cell environment outside an intracellular parasite." [GOC:go_curators]
CRISPLD1	extracellular exosome	"A membrane-bounded vesicle that is released into the extracellular region by fusion of the limiting endosomal membrane of a multivesicular body with the plasma membrane. Extracellular exosomes, also simply called exosomes, have a diameter of about 40-100 nm." [GOC:BHF, GOC:mah, GOC:vesicles, PMID:15908444, PMID:17641064, PMID:19442504, PMID:19498381, PMID:22418571, PMID:24009894]
CTGF	fibronectin binding	"Interacting selectively and non-covalently with a fibronectin, a group of related adhesive glycoproteins of high molecular weight found on the surface of animal cells, connective tissue matrices, and in extracellular fluids." [GOC:hjd]
CTGF	integrin binding	"Interacting selectively and non-covalently with an integrin." [GOC:ceb]
CTGF	protein binding	"Interacting selectively and non-covalently with any protein or protein complex (a complex of two or more proteins that may include other nonprotein molecules)." [GOC:go_curators]
CTGF	insulin-like growth factor binding	"Interacting selectively and non-covalently with an insulin-like growth factor, any member of a group of polypeptides that are structurally homologous to insulin and share many of its biological activities, but are immunologically distinct from it." [ISBN:0198506732]
CTGF	protein C-terminus binding	"Interacting selectively and non-covalently with a protein C-terminus, the end of any peptide chain at which the 1-carboxy function of a constituent amino acid is not attached in peptide linkage to another amino-acid residue." [ISBN:0198506732]
CTGF	growth factor activity	"The function that stimulates a cell to grow or proliferate. Most growth factors have other actions besides the induction of cell growth or proliferation." [ISBN:0815316194]
CTGF	heparin binding	"Interacting selectively and non-covalently with heparin, any member of a group of glycosaminoglycans found mainly as an intracellular component of mast cells and which consist predominantly of alternating alpha-(1->4)-linked D-galactose and N-acetyl-D-glucosamine-6-sulfate residues." [GOC:jl, ISBN:0198506732]
CTGF	cartilage condensation	"The condensation of mesenchymal cells that have been committed to differentiate into chondrocytes." [ISBN:0878932437]
CTGF	ossification	"The formation of bone or of a bony substance, or the conversion of fibrous tissue or of cartilage into bone or a bony substance." [GOC:mtg_mpo, PMID:17572649]
CTGF	angiogenesis	"Blood vessel formation when new vessels emerge from the proliferation of pre-existing blood vessels." [ISBN:0878932453]
CTGF	regulation of cell growth	"Any process that modulates the frequency, rate, extent or direction of cell growth." [GOC:go_curators]
CTGF	tissue homeostasis	"A homeostatic process involved in the maintenance of an internal steady state within a defined tissue of an organism, including control of cellular proliferation and death and control of metabolic function." [GOC:add, GOC:isa_complete]
CTGF	positive regulation of protein phosphorylation	"Any process that activates or increases the frequency, rate or extent of addition of phosphate groups to amino acids within a protein." [GOC:hjd]
CTGF	transcription initiation from RNA polymerase II promoter	"Any process involved in the assembly of the RNA polymerase II preinitiation complex (PIC) at an RNA polymerase II promoter region of a DNA template, resulting in the subsequent synthesis of RNA from that promoter. The initiation phase includes PIC assembly and the formation of the first few bonds in the RNA chain, including abortive initiation, which occurs when the first few nucleotides are rep…
CTGF	cell adhesion	"The attachment of a cell, either to another cell or to an underlying substrate such as the extracellular matrix, via cell adhesion molecules." [GOC:hb, GOC:pf]
CTGF	cell-matrix adhesion	"The binding of a cell to the extracellular matrix via adhesion molecules." [GOC:hb]
CTGF	integrin-mediated signaling pathway	"A series of molecular signals initiated by the binding of extracellular ligand to an integrin on the surface of a target cell, and ending with regulation of a downstream cellular process, e.g. transcription." [GOC:mah, GOC:signaling]
CTGF	cell-cell signaling	"Any process that mediates the transfer of information from one cell to another. This process includes signal transduction in the receiving cell and, where applicable, release of a ligand and any processes that actively facilitate its transport and presentation to the receiving cell. Examples include signaling via soluble ligands, via cell adhesion molecules and via gap junctions." [GOC:dos, GOC:…
CTGF	aging	"A developmental process that is a deterioration and loss of function over time. Aging includes loss of functions such as resistance to disease, homeostasis, and fertility, as well as wear and tear. Aging includes cellular senescence, but is more inclusive. May precede death and may succeed developmental maturation (GO:0021700)." [GOC:PO_curators]
CTGF	positive regulation of cell proliferation	"Any process that activates or increases the rate or extent of cell proliferation." [GOC:go_curators]
CTGF	fibroblast growth factor receptor signaling pathway	"The series of molecular signals generated as a consequence of a fibroblast growth factor receptor binding to one of its physiological ligands." [GOC:ceb]
CTGF	epidermis development	"The process whose specific outcome is the progression of the epidermis over time, from its formation to the mature structure. The epidermis is the outer epithelial layer of an animal, it may be a single layer that produces an extracellular material (e.g. the cuticle of arthropods) or a complex stratified squamous epithelium, as in the case of many vertebrate species." [GOC:go_curators, UBERON:00…
CTGF	response to wounding	"Any process that results in a change in state or activity of a cell or an organism (in terms of movement, secretion, enzyme production, gene expression, etc.) as a result of a stimulus indicating damage to the organism." [GOC:go_curators]
CTGF	response to glucose	"Any process that results in a change in state or activity of a cell or an organism (in terms of movement, secretion, enzyme production, gene expression, etc.) as a result of a glucose stimulus." [GOC:jl]
CTGF	positive regulation of gene expression	"Any process that increases the frequency, rate or extent of gene expression. Gene expression is the process in which a gene's coding sequence is converted into a mature gene product or products (proteins or RNA). This includes the production of an RNA transcript as well as any processing to produce a mature RNA product or an mRNA (for protein-coding genes) and the translation of that mRNA into p…
CTGF	negative regulation of gene expression	"Any process that decreases the frequency, rate or extent of gene expression. Gene expression is the process in which a gene's coding sequence is converted into a mature gene product or products (proteins or RNA). This includes the production of an RNA transcript as well as any processing to produce a mature RNA product or an mRNA (for protein-coding genes) and the translation of that mRNA into p…
CTGF	positive regulation of cell death	"Any process that increases the rate or frequency of cell death. Cell death is the specific activation or halting of processes within a cell so that its vital functions markedly cease, rather than simply deteriorating gradually over time, which culminates in cell death." [GOC:dph, GOC:tb]
CTGF	response to organic cyclic compound	"Any process that results in a change in state or activity of a cell or an organism (in terms of movement, secretion, enzyme production, gene expression, etc.) as a result of an organic cyclic compound stimulus." [CHEBI:33832, GOC:ef]
CTGF	cell migration	"The controlled self-propelled movement of a cell from one site to a destination guided by molecular cues. Cell migration is a central process in the development and maintenance of multicellular organisms." [GOC:cjm, GOC:dph, GOC:ems, GOC:pf, http://en.wikipedia.org/wiki/Cell_migration]
CTGF	cell differentiation	"The process in which relatively unspecialized cells, e.g. embryonic or regenerative cells, acquire specialized structural and/or functional features that characterize the cells, tissues, or organs of the mature organism or some other relatively stable phase of the organism's life history. Differentiation includes the processes involved in commitment of a cell to a specific fate and its subsequen…
CTGF	lung development	"The process whose specific outcome is the progression of the lung over time, from its formation to the mature structure. In all air-breathing vertebrates the lungs are developed from the ventral wall of the oesophagus as a pouch which divides into two sacs. In amphibians and many reptiles the lungs retain very nearly this primitive sac-like character, but in the higher forms the connection with …
CTGF	regulation of chondrocyte differentiation	"Any process that modulates the frequency, rate or extent of chondrocyte differentiation." [GOC:mah]
CTGF	response to estradiol	"Any process that results in a change in state or activity of a cell or an organism (in terms of movement, secretion, enzyme production, gene expression, etc.) as a result of stimulus by estradiol, a C18 steroid hormone hydroxylated at C3 and C17 that acts as a potent estrogen." [GOC:mah, ISBN:0911910123]
CTGF	positive regulation of collagen biosynthetic process	"Any process that activates or increases the frequency, rate or extent of the chemical reactions and pathways resulting in the formation of collagen, any of a group of fibrous proteins of very high tensile strength that form the main component of connective tissue in animals." [GOC:mah]
CTGF	response to anoxia	"Any process that results in a change in state or activity of a cell or an organism (in terms of movement, secretion, enzyme production, gene expression, etc.) as a result of a stimulus indicating a decline in oxygen levels to trace amounts, <0.1%." [GOC:kmv]
CTGF	intracellular signal transduction	"The process in which a signal is passed on to downstream components within the cell, which become activated themselves to further propagate the signal and finally trigger a change in the function or state of the cell." [GOC:bf, GOC:jl, GOC:signaling, ISBN:3527303782]
CTGF	chondrocyte proliferation	"The multiplication or reproduction of chondrocytes by cell division, resulting in the expansion of their population. A chondrocyte is a polymorphic cell that forms cartilage." [CL:0000138, GOC:yaf, PMID:21484705]
CTGF	response to amino acid	"Any process that results in a change in state or activity of a cell or an organism (in terms of movement, secretion, enzyme production, gene expression, etc.) as a result of an amino acid stimulus. An amino acid is a carboxylic acids containing one or more amino groups." [CHEBI:33709, GOC:ef, GOC:mlg]
CTGF	positive regulation of cysteine-type endopeptidase activity involved in apoptotic process	"Any process that activates or increases the activity of a cysteine-type endopeptidase involved in the apoptotic process." [GOC:jl, GOC:mtg_apoptosis]
CTGF	response to peptide hormone	"Any process that results in a change in state or activity of a cell or an organism (in terms of movement, secretion, enzyme production, gene expression, etc.) as a result of a peptide hormone stimulus. A peptide hormone is any of a class of peptides that are secreted into the blood stream and have endocrine functions in living animals." [PMID:11027914, PMID:15134857, Wikipedia:Peptide_hormone]
CTGF	positive regulation of cell differentiation	"Any process that activates or increases the frequency, rate or extent of cell differentiation." [GOC:go_curators]
CTGF	positive regulation of JNK cascade	"Any process that activates or increases the frequency, rate or extent of signal transduction mediated by the JNK cascade." [GOC:bf]
CTGF	positive regulation of cell activation	"Any process that activates or increases the frequency, rate or extent of activation." [GOC:ai]
CTGF	response to mineralocorticoid	"Any process that results in a change in state or activity of a cell or an organism (in terms of movement, secretion, enzyme production, gene expression, etc.) as a result of a mineralocorticoid stimulus. Mineralocorticoids are hormonal C21 corticosteroids synthesized from cholesterol and characterized by their similarity to aldosterone. Mineralocorticoids act primarily on water and electrolyte b…
CTGF	positive regulation of stress fiber assembly	"Any process that activates or increases the frequency, rate or extent of the assembly of a stress fiber, a bundle of microfilaments and other proteins found in fibroblasts." [GOC:ai]
CTGF	cytosolic calcium ion transport	"The directed movement of calcium ions (Ca2+) into, out of or within the cytosol." [GOC:dph, GOC:tb]
CTGF	positive regulation of cardiac muscle contraction	"Any process that increases the frequency, rate or extent of cardiac muscle contraction." [GOC:dph, GOC:tb]
CTGF	negative regulation of cell death	"Any process that decreases the rate or frequency of cell death. Cell death is the specific activation or halting of processes within a cell so that its vital functions markedly cease, rather than simply deteriorating gradually over time, which culminates in cell death." [GOC:BHF, GOC:dph, GOC:tb]
CTGF	connective tissue development	"The progression of a connective tissue over time, from its formation to the mature structure." [GOC:BHF]
CTGF	extracellular matrix constituent secretion	"The controlled release of molecules that form the extracellular matrix, including carbohydrates and glycoproteins by a cell." [GOC:mah]
CTGF	positive regulation of G0 to G1 transition	"A cell cycle process that activates or increases the rate or extent of the transition from the G0 quiescent state to the G1 phase." [GOC:mah]
CTGF	positive regulation of ERK1 and ERK2 cascade	"Any process that activates or increases the frequency, rate or extent of signal transduction mediated by the ERK1 and ERK2 cascade." [GOC:mah]
CTGF	response to fatty acid	"Any process that results in a change in state or activity of a cell or an organism (in terms of movement, secretion, enzyme production, gene expression, etc.) as a result of a fatty acid stimulus." [CHEBI:35366, GOC:lp]
CTGF	DNA biosynthetic process	"The cellular DNA metabolic process resulting in the formation of DNA, deoxyribonucleic acid, one of the two main types of nucleic acid, consisting of a long unbranched macromolecule formed from one or two strands of linked deoxyribonucleotides, the 3'-phosphate group of each constituent deoxyribonucleotide being joined in 3',5'-phosphodiester linkage to the 5'-hydroxyl group of the deoxyribose m…
CTGF	reactive oxygen species metabolic process	"The chemical reactions and pathways involving a reactive oxygen species, any molecules or ions formed by the incomplete one-electron reduction of oxygen. They contribute to the microbicidal activity of phagocytes, regulation of signal transduction and gene expression, and the oxidative damage to biopolymers." [CHEBI:26523, GOC:mah]
CTGF	extracellular region	"The space external to the outermost structure of a cell. For cells without external protective or external encapsulating structures this refers to space outside of the plasma membrane. This term covers the host cell environment outside an intracellular parasite." [GOC:go_curators]
CTGF	proteinaceous extracellular matrix	"A layer consisting mainly of proteins (especially collagen) and glycosaminoglycans (mostly as proteoglycans) that forms a sheet underlying or overlying cells such as endothelial and epithelial cells. The proteins are secreted by cells in the vicinity. An example of this component is found in Mus musculus." [GOC:mtg_sensu, ISBN:0198547684]
CTGF	extracellular space	"That part of a multicellular organism outside the cells proper, usually taken to be outside the plasma membranes, and occupied by fluid." [ISBN:0198547684]
CTGF	Golgi apparatus	"A compound membranous cytoplasmic organelle of eukaryotic cells, consisting of flattened, ribosome-free vesicles arranged in a more or less regular stack. The Golgi apparatus differs from the endoplasmic reticulum in often having slightly thicker membranes, appearing in sections as a characteristic shallow semicircle so that the convex side (cis or entry face) abuts the endoplasmic reticulum, se…
CTGF	cis-Golgi network	"The network of interconnected tubular and cisternal structures located at the convex side of the Golgi apparatus, which abuts the endoplasmic reticulum." [ISBN:0198506732, ISBN:0815316194]
CTGF	cytosol	"The part of the cytoplasm that does not contain organelles but which does contain other particulate matter, such as protein complexes." [GOC:hjd, GOC:jl]
CTGF	plasma membrane	"The membrane surrounding a cell that separates the cell from its external environment. It consists of a phospholipid bilayer and associated proteins." [ISBN:0716731363]
CTGF	cell cortex	"The region of a cell that lies just beneath the plasma membrane and often, but not always, contains a network of actin filaments and associated proteins." [GOC:mah, ISBN:0815316194]
CTGF	intracellular membrane-bounded organelle	"Organized structure of distinctive morphology and function, bounded by a single or double lipid bilayer membrane and occurring within the cell. Includes the nucleus, mitochondria, plastids, vacuoles, and vesicles. Excludes the plasma membrane." [GOC:go_curators]
CTGF	perinuclear region of cytoplasm	"Cytoplasm situated near, or occurring around, the nucleus." [GOC:jid]
CTXN1	membrane	"A lipid bilayer along with all the proteins and protein complexes embedded in it an attached to it." [GOC:dos, GOC:mah, ISBN:0815316194]
CTXN1	integral component of membrane	"The component of a membrane consisting of the gene products and protein complexes having at least some part of their peptide sequence embedded in the hydrophobic region of the membrane." [GOC:dos, GOC:go_curators]
CTXN1	intrinsic component of membrane	"The component of a membrane consisting of the gene products having some covalently attached portion, for example part of a peptide sequence or some other covalently attached group such as a GPI anchor, which spans or is embedded in one or both leaflets of the membrane." [GOC:mah]
CXorf36	regulation of signal transduction	"Any process that modulates the frequency, rate or extent of signal transduction." [GOC:sm]
CXorf36	extracellular region	"The space external to the outermost structure of a cell. For cells without external protective or external encapsulating structures this refers to space outside of the plasma membrane. This term covers the host cell environment outside an intracellular parasite." [GOC:go_curators]
DBNDD1	cytoplasm	"All of the contents of a cell excluding the plasma membrane and nucleus, but including other subcellular structures." [ISBN:0198547684]
DHODH	integral component of membrane	"The component of a membrane consisting of the gene products and protein complexes having at least some part of their peptide sequence embedded in the hydrophobic region of the membrane." [GOC:dos, GOC:go_curators]
DHODH	membrane	"A lipid bilayer along with all the proteins and protein complexes embedded in it an attached to it." [GOC:dos, GOC:mah, ISBN:0815316194]
DHODH	mitochondrial inner membrane	"The inner, i.e. lumen-facing, lipid bilayer of the mitochondrial envelope. It is highly folded to form cristae." [GOC:ai]
DHODH	mitochondrion	"A semiautonomous, self replicating organelle that occurs in varying numbers, shapes, and sizes in the cytoplasm of virtually all eukaryotic cells. It is notably the site of tissue respiration." [GOC:giardia, ISBN:0198506732]
DHODH	cytoplasm	"All of the contents of a cell excluding the plasma membrane and nucleus, but including other subcellular structures." [ISBN:0198547684]
DHODH	nucleoplasm	"That part of the nuclear content other than the chromosomes or the nucleolus." [GOC:ma, ISBN:0124325653]
DHODH	oxidation-reduction process	"A metabolic process that results in the removal or addition of one or more electrons to or from a substance, with or without the concomitant removal or addition of a proton or protons." [GOC:dhl, GOC:ecd, GOC:jh2, GOC:jid, GOC:mlg, GOC:rph]
DHODH	'de novo' UMP biosynthetic process	"The chemical reactions and pathways resulting in the formation of UMP, uridine monophosphate, starting with the synthesis of (S)-dihydroorotate from bicarbonate; UMP biosynthesis may either occur via reduction by quinone, NAD(+) or oxygen." [GOC:ecd, GOC:jl]
DHODH	'de novo' pyrimidine nucleobase biosynthetic process	"The chemical reactions and pathways resulting in the formation of pyrimidine nucleobases, 1,3-diazine, organic nitrogenous bases, beginning with the synthesis of a pyrimidine ring from simpler precursors." [GOC:mah, ISBN:0716720094]
DHODH	oxidoreductase activity, acting on the CH-CH group of donors	"Catalysis of an oxidation-reduction (redox) reaction in which a CH-CH group acts as a hydrogen or electron donor and reduces a hydrogen or electron acceptor." [GOC:ai]
DHODH	oxidoreductase activity	"Catalysis of an oxidation-reduction (redox) reaction, a reversible chemical reaction in which the oxidation state of an atom or atoms within a molecule is altered. One substrate acts as a hydrogen or electron donor and becomes oxidized, while the other acts as hydrogen or electron acceptor and becomes reduced." [GOC:go_curators]
DHODH	dihydroorotate dehydrogenase activity	"Catalysis of the reaction: (S)-dihydroorotate + A = AH(2) + orotate." [EC:1.3.5.2, RHEA:18076]
DHODH	catalytic activity	"Catalysis of a biochemical reaction at physiological temperatures. In biologically catalyzed reactions, the reactants are known as substrates, and the catalysts are naturally occurring macromolecular substances known as enzymes. Enzymes possess specific binding sites for substrates, and are usually composed wholly or largely of protein, but RNA that has catalytic activity (ribozyme) is often als…
DHODH	drug binding	"Interacting selectively and non-covalently with a drug, any naturally occurring or synthetic substance, other than a nutrient, that, when administered or applied to an organism, affects the structure or functioning of the organism; in particular, any such substance used in the diagnosis, prevention, or treatment of disease." [GOC:jl, ISBN:0198506732]
DHODH	FMN binding	"Interacting selectively and non-covalently with flavin mono nucleotide. Flavin mono nucleotide (FMN) is the coenzyme or the prosthetic group of various flavoprotein oxidoreductase enzymes." [GOC:tb]
DHODH	ubiquinone binding	"Interacting selectively and non-covalently with ubiquinone, a quinone derivative with a tail of isoprene units." [GOC:jid, ISBN:0582227089]
DHODH	pyrimidine nucleotide biosynthetic process	"The chemical reactions and pathways resulting in the formation of a pyrimidine nucleotide, a compound consisting of nucleoside (a pyrimidine base linked to a deoxyribose or ribose sugar) esterified with a phosphate group at either the 3' or 5'-hydroxyl group of the sugar." [GOC:go_curators, ISBN:0198506732]
DHODH	female pregnancy	"The set of physiological processes that allow an embryo or foetus to develop within the body of a female animal. It covers the time from fertilization of a female ovum by a male spermatozoon until birth." [ISBN:0192800825]
DHODH	lactation	"The secretion of milk by the mammary gland." [ISBN:0198506732]
DHODH	response to organic cyclic compound	"Any process that results in a change in state or activity of a cell or an organism (in terms of movement, secretion, enzyme production, gene expression, etc.) as a result of an organic cyclic compound stimulus." [CHEBI:33832, GOC:ef]
DHODH	response to caffeine	"Any process that results in a change in state or activity of a cell or an organism (in terms of movement, secretion, enzyme production, gene expression, etc.) as a result of a caffeine stimulus. Caffeine is an alkaloid found in numerous plant species, where it acts as a natural pesticide that paralyzes and kills certain insects feeding upon them." [CHEBI:27732, GOC:ef, GOC:mah]
DHODH	response to drug	"Any process that results in a change in state or activity of a cell or an organism (in terms of movement, secretion, enzyme production, gene expression, etc.) as a result of a drug stimulus. A drug is a substance used in the diagnosis, treatment or prevention of a disease." [GOC:jl]
DHODH	response to starvation	"Any process that results in a change in state or activity of a cell or an organism (in terms of movement, secretion, enzyme production, gene expression, etc.) as a result of a starvation stimulus, deprivation of nourishment." [GOC:go_curators]
DHODH	positive regulation of apoptotic process	"Any process that activates or increases the frequency, rate or extent of cell death by apoptotic process." [GOC:jl, GOC:mtg_apoptosis]
DHODH	pyrimidine nucleoside biosynthetic process	"The chemical reactions and pathways resulting in the formation of one of a family of organic molecules consisting of a pyrimidine base covalently bonded to a sugar ribose (a ribonucleoside) or deoxyribose (a deoxyribonucleoside)." [GOC:ai]
DHODH	regulation of mitochondrial fission	"Any process that modulates the rate, frequency or extent of mitochondrial fission. Mitochondrial fission is the division of a mitochondrion within a cell to form two or more separate mitochondrial compartments." [GOC:ascb_2009, GOC:dph, GOC:tb]
DHODH	response to L-arginine	"Any process that results in a change in state or activity of a cell or an organism (in terms of movement, secretion, enzyme production, gene expression, etc.) as a result of a L-arginine stimulus." [GO_REF:0000071, GOC:mr, GOC:TermGenie, PMID:6394628]
DHODH	neuronal cell body	"The portion of a neuron that includes the nucleus, but excludes cell projections such as axons and dendrites." [GOC:go_curators]
DHRS13	oxidoreductase activity	"Catalysis of an oxidation-reduction (redox) reaction, a reversible chemical reaction in which the oxidation state of an atom or atoms within a molecule is altered. One substrate acts as a hydrogen or electron donor and becomes oxidized, while the other acts as hydrogen or electron acceptor and becomes reduced." [GOC:go_curators]
DHRS13	oxidation-reduction process	"A metabolic process that results in the removal or addition of one or more electrons to or from a substance, with or without the concomitant removal or addition of a proton or protons." [GOC:dhl, GOC:ecd, GOC:jh2, GOC:jid, GOC:mlg, GOC:rph]
DHRS13	extracellular region	"The space external to the outermost structure of a cell. For cells without external protective or external encapsulating structures this refers to space outside of the plasma membrane. This term covers the host cell environment outside an intracellular parasite." [GOC:go_curators]
DHRS13	membrane	"A lipid bilayer along with all the proteins and protein complexes embedded in it an attached to it." [GOC:dos, GOC:mah, ISBN:0815316194]
DIRAS1	membrane	"A lipid bilayer along with all the proteins and protein complexes embedded in it an attached to it." [GOC:dos, GOC:mah, ISBN:0815316194]
DIRAS1	plasma membrane	"The membrane surrounding a cell that separates the cell from its external environment. It consists of a phospholipid bilayer and associated proteins." [ISBN:0716731363]
DIRAS1	intracellular	"The living contents of a cell; the matter contained within (but not including) the plasma membrane, usually taken to exclude large vacuoles and masses of secretory or ingested material. In eukaryotes it includes the nucleus and cytoplasm." [ISBN:0198506732]
DIRAS1	small GTPase mediated signal transduction	"Any series of molecular signals in which a small monomeric GTPase relays one or more of the signals." [GOC:mah]
DIRAS1	signal transduction	"The cellular process in which a signal is conveyed to trigger a change in the activity or state of a cell. Signal transduction begins with reception of a signal (e.g. a ligand binding to a receptor or receptor activation by a stimulus such as light), or for signal transduction in the absence of ligand, signal-withdrawal or the activity of a constitutively active receptor. Signal transduction end…
DIRAS1	GTP binding	"Interacting selectively and non-covalently with GTP, guanosine triphosphate." [GOC:ai]
DIRAS1	GTPase activity	"Catalysis of the reaction: GTP + H2O = GDP + phosphate." [ISBN:0198547684]
DIRAS1	nucleotide binding	"Interacting selectively and non-covalently with a nucleotide, any compound consisting of a nucleoside that is esterified with (ortho)phosphate or an oligophosphate at any hydroxyl group on the ribose or deoxyribose." [GOC:mah, ISBN:0198547684]
DIRAS1	positive regulation of MAP kinase activity	"Any process that activates or increases the frequency, rate or extent of MAP kinase activity." [GOC:dph, GOC:go_curators]
DIRAS1	mitogen-activated protein kinase binding	"Interacting selectively and non-covalently with a mitogen-activated protein kinase." [GOC:ai]
DIXDC1	actin binding	"Interacting selectively and non-covalently with monomeric or multimeric forms of actin, including actin filaments." [GOC:clt]
DIXDC1	protein binding	"Interacting selectively and non-covalently with any protein or protein complex (a complex of two or more proteins that may include other nonprotein molecules)." [GOC:go_curators]
DIXDC1	gamma-tubulin binding	"Interacting selectively and non-covalently with the microtubule constituent protein gamma-tubulin." [GOC:jl]
DIXDC1	multicellular organism development	"The biological process whose specific outcome is the progression of a multicellular organism over time from an initial condition (e.g. a zygote or a young adult) to a later condition (e.g. a multicellular animal or an aged adult)." [GOC:dph, GOC:ems, GOC:isa_complete, GOC:tb]
DIXDC1	Wnt signaling pathway	"The series of molecular signals initiated by binding of a Wnt protein to a frizzled family receptor on the surface of the target cell and ending with a change in cell state." [GOC:dph, GOC:go_curators, PMID:11532397]
DIXDC1	positive regulation of canonical Wnt signaling pathway	"Any process that increases the rate, frequency, or extent of the Wnt signaling pathway through beta-catenin, the series of molecular signals initiated by binding of a Wnt protein to a frizzled family receptor on the surface of the target cell, followed by propagation of the signal via beta-catenin, and ending with a change in transcription of target genes." [GOC:tb]
DIXDC1	cytoplasm	"All of the contents of a cell excluding the plasma membrane and nucleus, but including other subcellular structures." [ISBN:0198547684]
DIXDC1	cytosol	"The part of the cytoplasm that does not contain organelles but which does contain other particulate matter, such as protein complexes." [GOC:hjd, GOC:jl]
DIXDC1	focal adhesion	"Small region on the surface of a cell that anchors the cell to the extracellular matrix and that forms a point of termination of actin filaments." [ISBN:0124325653, ISBN:0815316208]
DIXDC1	cell junction	"A cellular component that forms a specialized region of connection between two or more cells or between a cell and the extracellular matrix. At a cell junction, anchoring proteins extend through the plasma membrane to link cytoskeletal proteins in one cell to cytoskeletal proteins in neighboring cells or to proteins in the extracellular matrix." [GOC:mah, http://www.vivo.colostate.edu/hbooks/cmb…
DIXDC1	protein domain specific binding	"Interacting selectively and non-covalently with a specific domain of a protein." [GOC:go_curators]
DIXDC1	cell cycle	"The progression of biochemical and morphological phases and events that occur in a cell during successive cell replication or nuclear replication events. Canonically, the cell cycle comprises the replication and segregation of genetic material followed by the division of the cell, but in endocycles or syncytial cells nuclear replication or nuclear division may not be followed by cell division." …
DIXDC1	cerebral cortex cell migration	"The orderly movement of cells from one site to another in the cerebral cortex." [GO_REF:0000021, GOC:cls, GOC:dgh, GOC:dph, GOC:jid, GOC:mtg_15jun06]
DIXDC1	cerebral cortex radially oriented cell migration	"The migration of cells in the developing cerebral cortex in which cells move from the ventricular and/or subventricular zone toward the surface of the brain." [GO_REF:0000021, GOC:cls, GOC:dgh, GOC:dph, GOC:jid, GOC:mtg_15jun06, PMID:12626695]
DIXDC1	cell proliferation in forebrain	"The creation of greater cell numbers in the forebrain due to cell division of progenitor cells." [GO_REF:0000021, GOC:cls, GOC:dgh, GOC:dph, GOC:jid, GOC:mtg_15jun06]
DIXDC1	forebrain ventricular zone progenitor cell division	"The mitotic division of a basal progenitor giving rise to two neurons." [GO_REF:0000021, GOC:cls, GOC:dgh, GOC:dph, GOC:jid, GOC:mtg_15jun06, PMID:16226447]
DIXDC1	positive regulation of Wnt signaling pathway	"Any process that activates or increases the frequency, rate or extent of Wnt signal transduction." [GOC:dph, GOC:go_curators, GOC:tb]
DIXDC1	regulation of actin cytoskeleton organization	"Any process that modulates the frequency, rate or extent of the formation, arrangement of constituent parts, or disassembly of cytoskeletal structures comprising actin filaments and their associated proteins." [GOC:mah]
DIXDC1	negative regulation of neuron differentiation	"Any process that stops, prevents, or reduces the frequency, rate or extent of neuron differentiation." [GOC:go_curators]
DIXDC1	canonical Wnt signaling pathway	"The series of molecular signals initiated by binding of a Wnt protein to a frizzled family receptor on the surface of the target cell, followed by propagation of the signal via beta-catenin, and ending with a change in transcription of target genes. In this pathway, the activated receptor signals via downstream effectors that result in the inhibition of beta-catenin phosphorylation, thereby prev…
DIXDC1	regulation of microtubule cytoskeleton organization	"Any process that modulates the frequency, rate or extent of the formation, arrangement of constituent parts, or disassembly of cytoskeletal structures comprising microtubules and their associated proteins." [GOC:mah]
DNAH9	nucleotide binding	"Interacting selectively and non-covalently with a nucleotide, any compound consisting of a nucleoside that is esterified with (ortho)phosphate or an oligophosphate at any hydroxyl group on the ribose or deoxyribose." [GOC:mah, ISBN:0198547684]
DNAH9	motor activity	"Catalysis of the generation of force resulting either in movement along a microfilament or microtubule, or in torque resulting in membrane scission, coupled to the hydrolysis of a nucleoside triphosphate." [GOC:mah, GOC:vw, ISBN:0815316194, PMID:11242086]
DNAH9	microtubule motor activity	"Catalysis of movement along a microtubule, coupled to the hydrolysis of a nucleoside triphosphate (usually ATP)." [GOC:mah, ISBN:0815316194]
DNAH9	ATP binding	"Interacting selectively and non-covalently with ATP, adenosine 5'-triphosphate, a universally important coenzyme and enzyme regulator." [ISBN:0198506732]
DNAH9	ATPase activity	"Catalysis of the reaction: ATP + H2O = ADP + phosphate + 2 H+. May or may not be coupled to another reaction." [EC:3.6.1.3, GOC:jl]
DNAH9	movement of cell or subcellular component	"The directed, self-propelled movement of a cell or subcellular component without the involvement of an external agent such as a transporter or a pore." [GOC:dgh, GOC:dph, GOC:jl, GOC:mlg]
DNAH9	microtubule-based movement	"A microtubule-based process that is mediated by motor proteins and results in the movement of organelles, other microtubules, or other particles along microtubules." [GOC:cjm, ISBN:0815316194]
DNAH9	spermatogenesis	"The process of formation of spermatozoa, including spermatocytogenesis and spermiogenesis." [GOC:jid, ISBN:9780878933846]
DNAH9	cell projection organization	"A process that is carried out at the cellular level which results in the assembly, arrangement of constituent parts, or disassembly of a prolongation or process extending from a cell, e.g. a flagellum or axon." [GOC:jl, GOC:mah, http://www.cogsci.princeton.edu/~wn/]
DNAH9	cytoplasm	"All of the contents of a cell excluding the plasma membrane and nucleus, but including other subcellular structures." [ISBN:0198547684]
DNAH9	cytoskeleton	"Any of the various filamentous elements that form the internal framework of cells, and typically remain after treatment of the cells with mild detergent to remove membrane constituents and soluble components of the cytoplasm. The term embraces intermediate filaments, microfilaments, microtubules, the microtrabecular lattice, and other structures characterized by a polymeric filamentous nature an…
DNAH9	microtubule	"Any of the long, generally straight, hollow tubes of internal diameter 12-15 nm and external diameter 24 nm found in a wide variety of eukaryotic cells; each consists (usually) of 13 protofilaments of polymeric tubulin, staggered in such a manner that the tubulin monomers are arranged in a helical pattern on the microtubular surface, and with the alpha/beta axes of the tubulin subunits parallel …
DNAH9	cilium	"A specialized eukaryotic organelle that consists of a filiform extrusion of the cell surface and of some cytoplasmic parts. Each cilium is largely bounded by an extrusion of the cytoplasmic (plasma) membrane, and contains a regular longitudinal array of microtubules, anchored to a basal body." [GOC:cilia, GOC:curators, GOC:kmv, GOC:vw, ISBN:0198547684, PMID:17009929, PMID:20144998]
DNAH9	axoneme	"The bundle of microtubules and associated proteins that forms the core of cilia (also called flagella) in eukaryotic cells and is responsible for their movements." [GOC:bf, GOC:cilia, ISBN:0198547684]
DNAH9	dynein complex	"Any of several large complexes that contain two or three dynein heavy chains and several light chains, and have microtubule motor activity." [ISBN:0815316194]
DNAH9	cell projection	"A prolongation or process extending from a cell, e.g. a flagellum or axon." [GOC:jl, http://www.cogsci.princeton.edu/~wn/]
DNASE1L1	DNA binding	"Any molecular function by which a gene product interacts selectively and non-covalently with DNA (deoxyribonucleic acid)." [GOC:dph, GOC:jl, GOC:tb, GOC:vw]
DNASE1L1	nuclease activity	"Catalysis of the hydrolysis of ester linkages within nucleic acids." [ISBN:0198547684]
DNASE1L1	endonuclease activity	"Catalysis of the hydrolysis of ester linkages within nucleic acids by creating internal breaks." [GOC:mah, ISBN:0198547684]
DNASE1L1	deoxyribonuclease activity	"Catalysis of the hydrolysis of ester linkages within deoxyribonucleic acid." [GOC:mah, ISBN:0198547684]
DNASE1L1	hydrolase activity	"Catalysis of the hydrolysis of various bonds, e.g. C-O, C-N, C-C, phosphoric anhydride bonds, etc. Hydrolase is the systematic name for any enzyme of EC class 3." [ISBN:0198506732]
DNASE1L1	DNA metabolic process	"Any cellular metabolic process involving deoxyribonucleic acid. This is one of the two main types of nucleic acid, consisting of a long, unbranched macromolecule formed from one, or more commonly, two, strands of linked deoxyribonucleotides." [ISBN:0198506732]
DNASE1L1	DNA catabolic process	"The cellular DNA metabolic process resulting in the breakdown of DNA, deoxyribonucleic acid, one of the two main types of nucleic acid, consisting of a long unbranched macromolecule formed from one or two strands of linked deoxyribonucleotides, the 3'-phosphate group of each constituent deoxyribonucleotide being joined in 3',5'-phosphodiester linkage to the 5'-hydroxyl group of the deoxyribose m…
DNASE1L1	nucleic acid phosphodiester bond hydrolysis	"The nucleic acid metabolic process in which the phosphodiester bonds between nucleotides are cleaved by hydrolysis." [GOC:dph, GOC:tb]
DNASE1L1	nucleus	"A membrane-bounded organelle of eukaryotic cells in which chromosomes are housed and replicated. In most cells, the nucleus contains all of the cell's chromosomes except the organellar chromosomes, and is the site of RNA synthesis and processing. In some species, or in specialized cell types, RNA metabolism or DNA replication may be absent." [GOC:go_curators]
DNASE1L1	endoplasmic reticulum	"The irregular network of unit membranes, visible only by electron microscopy, that occurs in the cytoplasm of many eukaryotic cells. The membranes form a complex meshwork of tubular channels, which are often expanded into slitlike cavities called cisternae. The ER takes two forms, rough (or granular), with ribosomes adhering to the outer surface, and smooth (with no ribosomes attached)." [ISBN:0…
DNASE1L1	extracellular exosome	"A membrane-bounded vesicle that is released into the extracellular region by fusion of the limiting endosomal membrane of a multivesicular body with the plasma membrane. Extracellular exosomes, also simply called exosomes, have a diameter of about 40-100 nm." [GOC:BHF, GOC:mah, GOC:vesicles, PMID:15908444, PMID:17641064, PMID:19442504, PMID:19498381, PMID:22418571, PMID:24009894]
DNM1	nucleotide binding	"Interacting selectively and non-covalently with a nucleotide, any compound consisting of a nucleoside that is esterified with (ortho)phosphate or an oligophosphate at any hydroxyl group on the ribose or deoxyribose." [GOC:mah, ISBN:0198547684]
DNM1	GTPase activity	"Catalysis of the reaction: GTP + H2O = GDP + phosphate." [ISBN:0198547684]
DNM1	protein binding	"Interacting selectively and non-covalently with any protein or protein complex (a complex of two or more proteins that may include other nonprotein molecules)." [GOC:go_curators]
DNM1	GTP binding	"Interacting selectively and non-covalently with GTP, guanosine triphosphate." [GOC:ai]
DNM1	microtubule binding	"Interacting selectively and non-covalently with microtubules, filaments composed of tubulin monomers." [GOC:krc]
DNM1	protein C-terminus binding	"Interacting selectively and non-covalently with a protein C-terminus, the end of any peptide chain at which the 1-carboxy function of a constituent amino acid is not attached in peptide linkage to another amino-acid residue." [ISBN:0198506732]
DNM1	hydrolase activity	"Catalysis of the hydrolysis of various bonds, e.g. C-O, C-N, C-C, phosphoric anhydride bonds, etc. Hydrolase is the systematic name for any enzyme of EC class 3." [ISBN:0198506732]
DNM1	protein kinase binding	"Interacting selectively and non-covalently with a protein kinase, any enzyme that catalyzes the transfer of a phosphate group, usually from ATP, to a protein substrate." [GOC:jl]
DNM1	D2 dopamine receptor binding	"Interacting selectively and non-covalently with a D2 dopamine receptor." [GOC:mah, GOC:nln]
DNM1	protein complex binding	"Interacting selectively and non-covalently with any protein complex (a complex of two or more proteins that may include other nonprotein molecules)." [GOC:mah]
DNM1	identical protein binding	"Interacting selectively and non-covalently with an identical protein or proteins." [GOC:jl]
DNM1	poly(A) RNA binding	"Interacting non-covalently with a poly(A) RNA, a RNA molecule which has a tail of adenine bases." [GOC:jl]
DNM1	protein dimerization activity	"The formation of a protein dimer, a macromolecular structure consists of two noncovalently associated identical or nonidentical subunits." [ISBN:0198506732]
DNM1	nitric-oxide synthase binding	"Interacting selectively and non-covalently with the enzyme nitric-oxide synthase." [GOC:ai]
DNM1	mitochondrial fission	"The division of a mitochondrion within a cell to form two or more separate mitochondrial compartments." [PMID:11038192]
DNM1	G-protein coupled receptor internalization	"The process that results in the uptake of a G-protein coupled receptor into an endocytic vesicle." [PMID:8396717]
DNM1	dynamin family protein polymerization involved in mitochondrial fission	"The process of creating dynamin protein family polymers, compounds composed of a large number of dynamin family monomers around a lipid tube of a dividing mitochondrion. Dynamin polymers form around lipid tubes and contribute to membrane fission." [GOC:ascb_2009, GOC:dph, GOC:tb]
DNM1	endocytosis	"A vesicle-mediated transport process in which cells take up external materials or membrane constituents by the invagination of a small region of the plasma membrane to form a new membrane-bounded vesicle." [GOC:mah, ISBN:0198506732, ISBN:0716731363]
DNM1	receptor-mediated endocytosis	"An endocytosis process in which cell surface receptors ensure specificity of transport. A specific receptor on the cell surface binds tightly to the extracellular macromolecule (the ligand) that it recognizes; the plasma-membrane region containing the receptor-ligand complex then undergoes endocytosis, forming a transport vesicle containing the receptor-ligand complex and excluding most other pl…
DNM1	endosome organization	"A process that is carried out at the cellular level which results in the assembly, arrangement of constituent parts, or disassembly of endosomes." [GOC:dph, GOC:jl, GOC:mah]
DNM1	sensory perception of sound	"The series of events required for an organism to receive an auditory stimulus, convert it to a molecular signal, and recognize and characterize the signal. Sonic stimuli are detected in the form of vibrations and are processed to form a sound." [GOC:ai]
DNM1	adult locomotory behavior	"Locomotory behavior in a fully developed and mature organism." [GOC:ai]
DNM1	receptor internalization	"A receptor-mediated endocytosis process that results in the movement of receptors from the plasma membrane to the inside of the cell. The process begins when cell surface receptors are monoubiquitinated following ligand-induced activation. Receptors are subsequently taken up into endocytic vesicles from where they are either targeted to the lysosome or vacuole for degradation or recycled back to…
DNM1	ephrin receptor signaling pathway	"The series of molecular signals generated as a consequence of an ephrin receptor binding to an ephrin." [GOC:ceb]
DNM1	protein tetramerization	"The formation of a protein tetramer, a macromolecular structure consisting of four noncovalently associated identical or nonidentical subunits." [GOC:ecd]
DNM1	synaptic transmission, GABAergic	"The process of communication from a neuron to another neuron across a synapse using the neurotransmitter gamma-aminobutyric acid (GABA)." [ISBN:0126603030]
DNM1	membrane fusion	"The membrane organization process that joins two lipid bilayers to form a single membrane." [GOC:dph, GOC:tb]
DNM1	clathrin-dependent endocytosis	"An endocytosis process that begins when material is taken up into clathrin-coated pits, which then pinch off to form clathrin-coated endocytic vesicles." [GOC:BHF, GOC:mah, PMID:18498251, PMID:8970738, PMID:9234965]
DNM1	toxin transport	"The directed movement of a toxin into, out of or within a cell, or between cells, by means of some agent such as a transporter or pore." [GOC:dph, GOC:TermGenie, PMID:17118486]
DNM1	positive regulation of synaptic vesicle recycling	"Any process that activates or increases the frequency, rate or extent of synaptic vesicle recycling." [GO_REF:0000058, GOC:pad, GOC:PARL, GOC:TermGenie, PMID:22745285]
DNM1	photoreceptor inner segment	"The inner segment of a vertebrate photoreceptor containing mitochondria, ribosomes and membranes where opsin molecules are assembled and passed to be part of the outer segment discs." [GOC:add, PMID:12019563]
DNM1	cytoplasm	"All of the contents of a cell excluding the plasma membrane and nucleus, but including other subcellular structures." [ISBN:0198547684]
DNM1	Golgi apparatus	"A compound membranous cytoplasmic organelle of eukaryotic cells, consisting of flattened, ribosome-free vesicles arranged in a more or less regular stack. The Golgi apparatus differs from the endoplasmic reticulum in often having slightly thicker membranes, appearing in sections as a characteristic shallow semicircle so that the convex side (cis or entry face) abuts the endoplasmic reticulum, se…
DNM1	cytoskeleton	"Any of the various filamentous elements that form the internal framework of cells, and typically remain after treatment of the cells with mild detergent to remove membrane constituents and soluble components of the cytoplasm. The term embraces intermediate filaments, microfilaments, microtubules, the microtrabecular lattice, and other structures characterized by a polymeric filamentous nature an…
DNM1	microtubule	"Any of the long, generally straight, hollow tubes of internal diameter 12-15 nm and external diameter 24 nm found in a wide variety of eukaryotic cells; each consists (usually) of 13 protofilaments of polymeric tubulin, staggered in such a manner that the tubulin monomers are arranged in a helical pattern on the microtubular surface, and with the alpha/beta axes of the tubulin subunits parallel …
DNM1	plasma membrane	"The membrane surrounding a cell that separates the cell from its external environment. It consists of a phospholipid bilayer and associated proteins." [ISBN:0716731363]
DNM1	synaptic vesicle	"A secretory organelle, typically 50 nm in diameter, of presynaptic nerve terminals; accumulates in high concentrations of neurotransmitters and secretes these into the synaptic cleft by fusion with the 'active zone' of the presynaptic plasma membrane." [PMID:10099709, PMID:12563290]
DNM1	membrane coat	"Any of several different proteinaceous coats that can associate with membranes. Membrane coats include those formed by clathrin plus an adaptor complex, the COPI and COPII complexes, and possibly others. They are found associated with membranes on many vesicles as well as other membrane features such as pits and perhaps tubules." [GOC:mah]
DNM1	mitochondrial membrane	"Either of the lipid bilayers that surround the mitochondrion and form the mitochondrial envelope." [GOC:mah, NIF_Subcellular:sao1045389829]
DNM1	varicosity	"Non-terminal inflated portion of the axon, containing the specialized apparatus necessary to release neurotransmitters." [GOC:nln]
DNM1	myelin sheath	"An electrically insulating fatty layer that surrounds the axons of many neurons. It is an outgrowth of glial cells: Schwann cells supply the myelin for peripheral neurons while oligodendrocytes supply it to those of the central nervous system." [GOC:cjm, GOC:jl, NIF_Subcellular:sao-593830697, Wikipedia:Myelin]
DNM1	protein complex	"A stable macromolecular complex composed (only) of two or more polypeptide subunits along with any covalently attached molecules (such as lipid anchors or oligosaccharide) or non-protein prosthetic groups (such as nucleotides or metal ions). Prosthetic group in this context refers to a tightly bound cofactor. The component polypeptide subunits may be identical." [GOC:go_curators, http://www.ebi.…
DNM1	synapse	"The junction between a nerve fiber of one neuron and another neuron or muscle fiber or glial cell; the site of interneuronal communication. As the nerve fiber approaches the synapse it enlarges into a specialized structure, the presynaptic nerve ending, which contains mitochondria and synaptic vesicles. At the tip of the nerve ending is the presynaptic membrane; facing it, and separated from it …
DNM1	extracellular exosome	"A membrane-bounded vesicle that is released into the extracellular region by fusion of the limiting endosomal membrane of a multivesicular body with the plasma membrane. Extracellular exosomes, also simply called exosomes, have a diameter of about 40-100 nm." [GOC:BHF, GOC:mah, GOC:vesicles, PMID:15908444, PMID:17641064, PMID:19442504, PMID:19498381, PMID:22418571, PMID:24009894]
EDIL3	extracellular vesicle	"Any vesicle that is part of the extracellular region." [GO_REF:0000064, GOC:pm, GOC:TermGenie, PMID:24769233]
EDIL3	extracellular exosome	"A membrane-bounded vesicle that is released into the extracellular region by fusion of the limiting endosomal membrane of a multivesicular body with the plasma membrane. Extracellular exosomes, also simply called exosomes, have a diameter of about 40-100 nm." [GOC:BHF, GOC:mah, GOC:vesicles, PMID:15908444, PMID:17641064, PMID:19442504, PMID:19498381, PMID:22418571, PMID:24009894]
EDIL3	extracellular matrix	"A structure lying external to one or more cells, which provides structural support for cells or tissues." [GOC:mah, NIF_Subcellular:nlx_subcell_20090513]
EDIL3	extracellular region	"The space external to the outermost structure of a cell. For cells without external protective or external encapsulating structures this refers to space outside of the plasma membrane. This term covers the host cell environment outside an intracellular parasite." [GOC:go_curators]
EDIL3	positive regulation of cell-substrate adhesion	"Any process that increases the frequency, rate or extent of cell-substrate adhesion. Cell-substrate adhesion is the attachment of a cell to the underlying substrate via adhesion molecules." [GOC:dph, GOC:pf, GOC:tb]
EDIL3	multicellular organism development	"The biological process whose specific outcome is the progression of a multicellular organism over time from an initial condition (e.g. a zygote or a young adult) to a later condition (e.g. a multicellular animal or an aged adult)." [GOC:dph, GOC:ems, GOC:isa_complete, GOC:tb]
EDIL3	cell adhesion	"The attachment of a cell, either to another cell or to an underlying substrate such as the extracellular matrix, via cell adhesion molecules." [GOC:hb, GOC:pf]
EDIL3	metal ion binding	"Interacting selectively and non-covalently with any metal ion." [GOC:ai]
EDIL3	calcium ion binding	"Interacting selectively and non-covalently with calcium ions (Ca2+)." [GOC:ai]
EDIL3	integrin binding	"Interacting selectively and non-covalently with an integrin." [GOC:ceb]
EFEMP1	extracellular matrix	"A structure lying external to one or more cells, which provides structural support for cells or tissues." [GOC:mah, NIF_Subcellular:nlx_subcell_20090513]
EFEMP1	epidermal growth factor receptor signaling pathway	"A series of molecular signals initiated by binding of a ligand to the tyrosine kinase receptor EGFR (ERBB1) on the surface of a cell. The pathway ends with regulation of a downstream cellular process, e.g. transcription." [GOC:ceb, PR:000006933]
EFEMP1	calcium ion binding	"Interacting selectively and non-covalently with calcium ions (Ca2+)." [GOC:ai]
EFEMP1	epidermal growth factor-activated receptor activity	"Combining with an epidermal growth factor and transmitting the signal across the plasma membrane to initiate a change in cell activity." [GOC:bf]
EFEMP1	epidermal growth factor receptor binding	"Interacting selectively and non-covalently with the epidermal growth factor receptor." [GOC:ai]
EFEMP1	protein binding	"Interacting selectively and non-covalently with any protein or protein complex (a complex of two or more proteins that may include other nonprotein molecules)." [GOC:go_curators]
EFEMP1	growth factor activity	"The function that stimulates a cell to grow or proliferate. Most growth factors have other actions besides the induction of cell growth or proliferation." [ISBN:0815316194]
EFEMP1	regulation of transcription, DNA-templated	"Any process that modulates the frequency, rate or extent of cellular DNA-templated transcription." [GOC:go_curators, GOC:txnOH]
EFEMP1	visual perception	"The series of events required for an organism to receive a visual stimulus, convert it to a molecular signal, and recognize and characterize the signal. Visual stimuli are detected in the form of photons and are processed to form an image." [GOC:ai]
EFEMP1	peptidyl-tyrosine phosphorylation	"The phosphorylation of peptidyl-tyrosine to form peptidyl-O4'-phospho-L-tyrosine." [RESID:AA0039]
EFEMP1	negative regulation of chondrocyte differentiation	"Any process that stops, prevents, or reduces the frequency, rate or extent of chondrocyte differentiation." [GOC:mah]
EFEMP1	camera-type eye development	"The process whose specific outcome is the progression of the camera-type eye over time, from its formation to the mature structure. The camera-type eye is an organ of sight that receives light through an aperture and focuses it through a lens, projecting it on a photoreceptor field." [GOC:go_curators, GOC:mtg_sensu]
EFEMP1	embryonic eye morphogenesis	"The process occurring in the embryo by which the anatomical structures of the post-embryonic eye are generated and organized." [GOC:jid]
EFEMP1	post-embryonic eye morphogenesis	"The process, occurring after embryonic development, by which the anatomical structures of the eye are generated and organized. The eye is the organ of sight." [GOC:jid, GOC:sensu]
EFEMP1	extracellular region	"The space external to the outermost structure of a cell. For cells without external protective or external encapsulating structures this refers to space outside of the plasma membrane. This term covers the host cell environment outside an intracellular parasite." [GOC:go_curators]
EFEMP1	proteinaceous extracellular matrix	"A layer consisting mainly of proteins (especially collagen) and glycosaminoglycans (mostly as proteoglycans) that forms a sheet underlying or overlying cells such as endothelial and epithelial cells. The proteins are secreted by cells in the vicinity. An example of this component is found in Mus musculus." [GOC:mtg_sensu, ISBN:0198547684]
EFEMP1	extracellular space	"That part of a multicellular organism outside the cells proper, usually taken to be outside the plasma membranes, and occupied by fluid." [ISBN:0198547684]
EFEMP1	extracellular exosome	"A membrane-bounded vesicle that is released into the extracellular region by fusion of the limiting endosomal membrane of a multivesicular body with the plasma membrane. Extracellular exosomes, also simply called exosomes, have a diameter of about 40-100 nm." [GOC:BHF, GOC:mah, GOC:vesicles, PMID:15908444, PMID:17641064, PMID:19442504, PMID:19498381, PMID:22418571, PMID:24009894]
ELOVL2	integral component of membrane	"The component of a membrane consisting of the gene products and protein complexes having at least some part of their peptide sequence embedded in the hydrophobic region of the membrane." [GOC:dos, GOC:go_curators]
ELOVL2	membrane	"A lipid bilayer along with all the proteins and protein complexes embedded in it an attached to it." [GOC:dos, GOC:mah, ISBN:0815316194]
ELOVL2	endoplasmic reticulum membrane	"The lipid bilayer surrounding the endoplasmic reticulum." [GOC:mah]
ELOVL2	endoplasmic reticulum	"The irregular network of unit membranes, visible only by electron microscopy, that occurs in the cytoplasm of many eukaryotic cells. The membranes form a complex meshwork of tubular channels, which are often expanded into slitlike cavities called cisternae. The ER takes two forms, rough (or granular), with ribosomes adhering to the outer surface, and smooth (with no ribosomes attached)." [ISBN:0…
ELOVL2	very long-chain fatty acid biosynthetic process	"The chemical reactions and pathways resulting in the formation of a fatty acid which has a chain length greater than C22." [CHEBI:27283, GOC:go_curators]
ELOVL2	fatty acid elongation, polyunsaturated fatty acid	"Elongation of a fatty acid chain into which two or more C-C double bonds have been introduced." [GOC:mah]
ELOVL2	fatty acid elongation, saturated fatty acid	"Elongation of a saturated fatty acid chain." [GOC:mah]
ELOVL2	fatty acid biosynthetic process	"The chemical reactions and pathways resulting in the formation of a fatty acid, any of the aliphatic monocarboxylic acids that can be liberated by hydrolysis from naturally occurring fats and oils. Fatty acids are predominantly straight-chain acids of 4 to 24 carbon atoms, which may be saturated or unsaturated; branched fatty acids and hydroxy fatty acids also occur, and very long chain acids of…
ELOVL2	fatty acid metabolic process	"The chemical reactions and pathways involving fatty acids, aliphatic monocarboxylic acids liberated from naturally occurring fats and oils by hydrolysis." [ISBN:0198547684]
ELOVL2	lipid metabolic process	"The chemical reactions and pathways involving lipids, compounds soluble in an organic solvent but not, or sparingly, in an aqueous solvent. Includes fatty acids; neutral fats, other fatty-acid esters, and soaps; long-chain (fatty) alcohols and waxes; sphingoids and other long-chain bases; glycolipids, phospholipids and sphingolipids; and carotenes, polyprenols, sterols, terpenes and other isopre…
ELOVL2	very long-chain fatty acid metabolic process	"The chemical reactions and pathways involving a fatty acid which has a chain length greater than C22." [CHEBI:27283, GOC:hjd]
ELOVL2	3-oxo-lignoceronyl-CoA synthase activity	"Catalysis of the reaction: behenoyl-CoA(4-) + malonyl-CoA(5-) + H+ <=> 3-oxotetracosanoyl-CoA. + carbon dioxide + coenzyme A." [EC:2.3.1.199]
ELOVL2	3-oxo-cerotoyl-CoA synthase activity	"Catalysis of the reaction: tetracosanoyl-CoA(4-) + malonyl-CoA(5-) + H+ <=> 3-oxohexacosanoyl-CoA + carbon dioxide + coenzyme A." [EC:2.3.1.199]
ELOVL2	3-oxo-arachidoyl-CoA synthase activity	"Catalysis of the reaction: stearoyl-CoA(4-) + malonyl-CoA(5-) + H+ <=> 3-oxoicosanoyl-CoA. + carbon dioxide + coenzyme A." [EC:2.3.1.199]
ELOVL2	transferase activity, transferring acyl groups other than amino-acyl groups	"Catalysis of the transfer of an acyl group, other than amino-acyl, from one compound (donor) to another (acceptor)." [GOC:jl]
ELOVL2	transferase activity	"Catalysis of the transfer of a group, e.g. a methyl group, glycosyl group, acyl group, phosphorus-containing, or other groups, from one compound (generally regarded as the donor) to another compound (generally regarded as the acceptor). Transferase is the systematic name for any enzyme of EC class 2." [ISBN:0198506732]
ELOVL2	fatty acid elongase activity	"Catalysis of the reaction: fatty acid (C-16 or longer) + 2-C = fatty acid (C-16 or longer + 2-C)." [GOC:tb]
ELOVL2	protein binding	"Interacting selectively and non-covalently with any protein or protein complex (a complex of two or more proteins that may include other nonprotein molecules)." [GOC:go_curators]
ELOVL2	unsaturated fatty acid biosynthetic process	"The chemical reactions and pathways resulting in the formation of an unsaturated fatty acid, any fatty acid containing one or more double bonds between carbon atoms." [GOC:mah, MetaCyc:PWY-762, MetaCyc:PWY-782]
ELOVL2	sphingolipid biosynthetic process	"The chemical reactions and pathways resulting in the formation of sphingolipids, any of a class of lipids containing the long-chain amine diol sphingosine or a closely related base (a sphingoid)." [GOC:mah, ISBN:0198506732]
ELOVL2	fatty acid elongation, monounsaturated fatty acid	"Elongation of a fatty acid chain into which one C-C double bond has been introduced." [GOC:mah]
ELOVL2	long-chain fatty-acyl-CoA biosynthetic process	"The chemical reactions and pathways resulting in the formation of a long-chain fatty-acyl-CoA any derivative of coenzyme A in which the sulfhydryl group is in a thioester linkage with a long-chain fatty-acyl group. Long-chain fatty-acyl-CoAs have chain lengths of C13 or more." [CHEBI:33184, ISBN:0198506732]
ELOVL2	alpha-linolenic acid metabolic process	"The chemical reactions and pathways involving alpha-linolenic acid, an unsaturated omega-6 fatty acid that has the molecular formula C18H32O2." [CHEBI:32387]
ELOVL2	linoleic acid metabolic process	"The chemical reactions and pathways involving linoleic acid, an unsaturated omega-6 fatty acid that has the molecular formula C18H32O2." [Wikipedia:Linoleic_Acid]
ELOVL2	integral component of endoplasmic reticulum membrane	"The component of the endoplasmic reticulum membrane consisting of the gene products and protein complexes having at least some part of their peptide sequence embedded in the hydrophobic region of the membrane." [GOC:dos, GOC:mah]
ENHO	extracellular region	"The space external to the outermost structure of a cell. For cells without external protective or external encapsulating structures this refers to space outside of the plasma membrane. This term covers the host cell environment outside an intracellular parasite." [GOC:go_curators]
ENOSF1	magnesium ion binding	"Interacting selectively and non-covalently with magnesium (Mg) ions." [GOC:ai]
ENOSF1	catalytic activity	"Catalysis of a biochemical reaction at physiological temperatures. In biologically catalyzed reactions, the reactants are known as substrates, and the catalysts are naturally occurring macromolecular substances known as enzymes. Enzymes possess specific binding sites for substrates, and are usually composed wholly or largely of protein, but RNA that has catalytic activity (ribozyme) is often als…
ENOSF1	lyase activity	"Catalysis of the cleavage of C-C, C-O, C-N and other bonds by other means than by hydrolysis or oxidation, or conversely adding a group to a double bond. They differ from other enzymes in that two substrates are involved in one reaction direction, but only one in the other direction. When acting on the single substrate, a molecule is eliminated and this generates either a new double bond or a ne…
ENOSF1	isomerase activity	"Catalysis of the geometric or structural changes within one molecule. Isomerase is the systematic name for any enzyme of EC class 5." [ISBN:0198506732]
ENOSF1	metal ion binding	"Interacting selectively and non-covalently with any metal ion." [GOC:ai]
ENOSF1	L-fuconate dehydratase activity	"Catalysis of the reaction: L-fuconate = 2-dehydro-3-deoxy-L-fuconate + H(2)O." [EC:4.2.1.68, RHEA:22775]
ENOSF1	metabolic process	"The chemical reactions and pathways, including anabolism and catabolism, by which living organisms transform chemical substances. Metabolic processes typically transform small molecules, but also include macromolecular processes such as DNA repair and replication, and protein synthesis and degradation." [GOC:go_curators, ISBN:0198547684]
ENOSF1	cellular amino acid catabolic process	"The chemical reactions and pathways resulting in the breakdown of amino acids, organic acids containing one or more amino substituents." [GOC:ai]
ENOSF1	cellular carbohydrate catabolic process	"The chemical reactions and pathways resulting in the breakdown of carbohydrates, any of a group of organic compounds based of the general formula Cx(H2O)y, as carried out by individual cells." [GOC:jl]
ENOSF1	cellular_component	"The part of a cell or its extracellular environment in which a gene product is located. A gene product may be located in one or more parts of a cell and its location may be as specific as a particular macromolecular complex, that is, a stable, persistent association of macromolecules that function together." [GOC:go_curators, NIF_Subcellular:sao-1337158144]
ENOSF1	mitochondrion	"A semiautonomous, self replicating organelle that occurs in varying numbers, shapes, and sizes in the cytoplasm of virtually all eukaryotic cells. It is notably the site of tissue respiration." [GOC:giardia, ISBN:0198506732]
EPHB3	nucleotide binding	"Interacting selectively and non-covalently with a nucleotide, any compound consisting of a nucleoside that is esterified with (ortho)phosphate or an oligophosphate at any hydroxyl group on the ribose or deoxyribose." [GOC:mah, ISBN:0198547684]
EPHB3	protein kinase activity	"Catalysis of the phosphorylation of an amino acid residue in a protein, usually according to the reaction: a protein + ATP = a phosphoprotein + ADP." [MetaCyc:PROTEIN-KINASE-RXN]
EPHB3	protein tyrosine kinase activity	"Catalysis of the reaction: ATP + a protein tyrosine = ADP + protein tyrosine phosphate." [EC:2.7.10]
EPHB3	transmembrane receptor protein tyrosine kinase activity	"Combining with a signal and transmitting the signal from one side of the membrane to the other to initiate a change in cell activity by catalysis of the reaction: ATP + a protein-L-tyrosine = ADP + a protein-L-tyrosine phosphate." [EC:2.7.10.1, GOC:mah]
EPHB3	ephrin receptor activity	"Combining with an ephrin to initiate a change in cell activity." [GOC:mah, PMID:9530499]
EPHB3	ATP binding	"Interacting selectively and non-covalently with ATP, adenosine 5'-triphosphate, a universally important coenzyme and enzyme regulator." [ISBN:0198506732]
EPHB3	axon guidance receptor activity	"Combining with an extracellular messenger and transmitting the signal from one side of the membrane to the other to results in a change in cellular activity involved in axon guidance." [GOC:dph, GOC:signaling, GOC:tb, PMID:15107857, PMID:15339666]
EPHB3	kinase activity	"Catalysis of the transfer of a phosphate group, usually from ATP, to a substrate molecule." [ISBN:0198506732]
EPHB3	transferase activity	"Catalysis of the transfer of a group, e.g. a methyl group, glycosyl group, acyl group, phosphorus-containing, or other groups, from one compound (generally regarded as the donor) to another compound (generally regarded as the acceptor). Transferase is the systematic name for any enzyme of EC class 2." [ISBN:0198506732]
EPHB3	angiogenesis	"Blood vessel formation when new vessels emerge from the proliferation of pre-existing blood vessels." [ISBN:0878932453]
EPHB3	urogenital system development	"The process whose specific outcome is the progression of the urogenital system over time, from its formation to the mature structure." [GOC:go_curators]
EPHB3	protein phosphorylation	"The process of introducing a phosphate group on to a protein." [GOC:hb]
EPHB3	transmembrane receptor protein tyrosine kinase signaling pathway	"A series of molecular signals initiated by the binding of an extracellular ligand to a receptor on the surface of the target cell where the receptor possesses tyrosine kinase activity, and ending with regulation of a downstream cellular process, e.g. transcription." [GOC:ceb, GOC:signaling]
EPHB3	multicellular organism development	"The biological process whose specific outcome is the progression of a multicellular organism over time from an initial condition (e.g. a zygote or a young adult) to a later condition (e.g. a multicellular animal or an aged adult)." [GOC:dph, GOC:ems, GOC:isa_complete, GOC:tb]
EPHB3	nervous system development	"The process whose specific outcome is the progression of nervous tissue over time, from its formation to its mature state." [GOC:dgh]
EPHB3	axon guidance	"The chemotaxis process that directs the migration of an axon growth cone to a specific target site in response to a combination of attractive and repulsive cues." [ISBN:0878932437]
EPHB3	axonal fasciculation	"The collection of axons into a bundle of rods, known as a fascicle." [GOC:dgh]
EPHB3	phosphorylation	"The process of introducing a phosphate group into a molecule, usually with the formation of a phosphoric ester, a phosphoric anhydride or a phosphoric amide." [ISBN:0198506732]
EPHB3	cell migration	"The controlled self-propelled movement of a cell from one site to a destination guided by molecular cues. Cell migration is a central process in the development and maintenance of multicellular organisms." [GOC:cjm, GOC:dph, GOC:ems, GOC:pf, http://en.wikipedia.org/wiki/Cell_migration]
EPHB3	peptidyl-tyrosine phosphorylation	"The phosphorylation of peptidyl-tyrosine to form peptidyl-O4'-phospho-L-tyrosine." [RESID:AA0039]
EPHB3	central nervous system projection neuron axonogenesis	"Generation of a long process of a CNS neuron, that carries efferent (outgoing) action potentials from the cell body towards target cells in a different central nervous system region." [GO_REF:0000021, GOC:cls, GOC:dgh, GOC:dph, GOC:jid, GOC:mtg_15jun06]
EPHB3	corpus callosum development	"The process whose specific outcome is the progression of the corpus callosum over time, from its formation to the mature structure. The corpus callosum is a thick bundle of nerve fibers comprising a commissural plate connecting the two cerebral hemispheres. It consists of contralateral axon projections that provide communication between the right and left cerebral hemispheres." [GO_REF:0000021, …
EPHB3	regulation of cell-cell adhesion	"Any process that modulates the frequency, rate or extent of attachment of a cell to another cell." [GOC:isa_complete]
EPHB3	retinal ganglion cell axon guidance	"The process in which the migration of an axon growth cone of a retinal ganglion cell (RGC) is directed to its target in the brain in response to a combination of attractive and repulsive cues." [GOC:ejs]
EPHB3	substrate adhesion-dependent cell spreading	"The morphogenetic process that results in flattening of a cell as a consequence of its adhesion to a substrate." [GOC:mah, GOC:pf, PMID:17050732]
EPHB3	regulation of GTPase activity	"Any process that modulates the rate of GTP hydrolysis by a GTPase." [GOC:jl, GOC:mah]
EPHB3	protein autophosphorylation	"The phosphorylation by a protein of one or more of its own amino acid residues (cis-autophosphorylation), or residues on an identical protein (trans-autophosphorylation)." [ISBN:0198506732]
EPHB3	ephrin receptor signaling pathway	"The series of molecular signals generated as a consequence of an ephrin receptor binding to an ephrin." [GOC:ceb]
EPHB3	thymus development	"The process whose specific outcome is the progression of the thymus over time, from its formation to the mature structure. The thymus is a symmetric bi-lobed organ involved primarily in the differentiation of immature to mature T cells, with unique vascular, nervous, epithelial, and lymphoid cell components." [GOC:add, ISBN:0781735149]
EPHB3	digestive tract morphogenesis	"The process in which the anatomical structures of the digestive tract are generated and organized. The digestive tract is the anatomical structure through which food passes and is processed." [GOC:dph, GOC:go_curators, PMID:12618131]
EPHB3	regulation of axonogenesis	"Any process that modulates the frequency, rate or extent of axonogenesis, the generation of an axon, the long process of a neuron." [GOC:ai]
EPHB3	positive regulation of synapse assembly	"Any process that activates, maintains or increases the frequency, rate or extent of synapse assembly, the aggregation, arrangement and bonding together of a set of components to form a synapse." [GOC:ai, GOC:pr]
EPHB3	palate development	"The biological process whose specific outcome is the progression of the palate from an initial condition to its mature state. This process begins with the formation of the structure and ends with the mature structure. The palate is the partition that separates the nasal and oral cavities." [GOC:dph, ISBN:0721662544]
EPHB3	dendritic spine development	"The process whose specific outcome is the progression of the dendritic spine over time, from its formation to the mature structure. A dendritic spine is a protrusion from a dendrite and a specialized subcellular compartment involved in synaptic transmission." [GOC:dph]
EPHB3	dendritic spine morphogenesis	"The process in which the anatomical structures of a dendritic spine are generated and organized. A dendritic spine is a protrusion from a dendrite and a specialized subcellular compartment involved in synaptic transmission." [GOC:dph]
EPHB3	extracellular region	"The space external to the outermost structure of a cell. For cells without external protective or external encapsulating structures this refers to space outside of the plasma membrane. This term covers the host cell environment outside an intracellular parasite." [GOC:go_curators]
EPHB3	cytosol	"The part of the cytoplasm that does not contain organelles but which does contain other particulate matter, such as protein complexes." [GOC:hjd, GOC:jl]
EPHB3	plasma membrane	"The membrane surrounding a cell that separates the cell from its external environment. It consists of a phospholipid bilayer and associated proteins." [ISBN:0716731363]
EPHB3	integral component of plasma membrane	"The component of the plasma membrane consisting of the gene products and protein complexes having at least some part of their peptide sequence embedded in the hydrophobic region of the membrane." [GOC:dos, GOC:go_curators]
EPHB3	membrane	"A lipid bilayer along with all the proteins and protein complexes embedded in it an attached to it." [GOC:dos, GOC:mah, ISBN:0815316194]
EPHB3	integral component of membrane	"The component of a membrane consisting of the gene products and protein complexes having at least some part of their peptide sequence embedded in the hydrophobic region of the membrane." [GOC:dos, GOC:go_curators]
EPHB3	dendrite	"A neuron projection that has a short, tapering, often branched, morphology, receives and integrates signals from other neurons or from sensory stimuli, and conducts a nerve impulse towards the axon or the cell body. In most neurons, the impulse is conveyed from dendrites to axon via the cell body, but in some types of unipolar neuron, the impulse does not travel via the cell body." [GOC:dos, GOC…
EPHB3	cell projection	"A prolongation or process extending from a cell, e.g. a flagellum or axon." [GOC:jl, http://www.cogsci.princeton.edu/~wn/]
ETV1	RNA polymerase II core promoter proximal region sequence-specific DNA binding	"Interacting selectively and non-covalently with a sequence of DNA that is in cis with and relatively close to a core promoter for RNA polymerase II." [GOC:txnOH]
ETV1	transcriptional activator activity, RNA polymerase II core promoter proximal region sequence-specific binding	"Interacting selectively and non-covalently with a sequence of DNA that is in cis with and relatively close to a core promoter for RNA polymerase II (RNAP II) in order to activate or increase the frequency, rate or extent of transcription from the RNAP II promoter." [GOC:txnOH]
ETV1	DNA binding	"Any molecular function by which a gene product interacts selectively and non-covalently with DNA (deoxyribonucleic acid)." [GOC:dph, GOC:jl, GOC:tb, GOC:vw]
ETV1	transcription factor activity, sequence-specific DNA binding	"Interacting selectively and non-covalently with a specific DNA sequence in order to modulate transcription. The transcription factor may or may not also interact selectively with a protein or macromolecular complex." [GOC:curators, GOC:txnOH]
ETV1	sequence-specific DNA binding	"Interacting selectively and non-covalently with DNA of a specific nucleotide composition, e.g. GC-rich DNA binding, or with a specific sequence motif or type of DNA e.g. promotor binding or rDNA binding." [GOC:jl]
ETV1	transcription, DNA-templated	"The cellular synthesis of RNA on a template of DNA." [GOC:jl, GOC:txnOH]
ETV1	regulation of transcription, DNA-templated	"Any process that modulates the frequency, rate or extent of cellular DNA-templated transcription." [GOC:go_curators, GOC:txnOH]
ETV1	transcription from RNA polymerase II promoter	"The synthesis of RNA from a DNA template by RNA polymerase II, originating at an RNA polymerase II promoter. Includes transcription of messenger RNA (mRNA) and certain small nuclear RNAs (snRNAs)." [GOC:jl, GOC:txnOH, ISBN:0321000382]
ETV1	axon guidance	"The chemotaxis process that directs the migration of an axon growth cone to a specific target site in response to a combination of attractive and repulsive cues." [ISBN:0878932437]
ETV1	muscle organ development	"The process whose specific outcome is the progression of the muscle over time, from its formation to the mature structure. The muscle is an organ consisting of a tissue made up of various elongated cells that are specialized to contract and thus to produce movement and mechanical work." [GOC:jid, ISBN:0198506732]
ETV1	mechanosensory behavior	"Behavior that is dependent upon the sensation of a mechanical stimulus." [GOC:go_curators]
ETV1	positive regulation of transcription, DNA-templated	"Any process that activates or increases the frequency, rate or extent of cellular DNA-templated transcription." [GOC:go_curators, GOC:txnOH]
ETV1	positive regulation of transcription from RNA polymerase II promoter	"Any process that activates or increases the frequency, rate or extent of transcription from an RNA polymerase II promoter." [GOC:go_curators, GOC:txnOH]
ETV1	peripheral nervous system neuron development	"The process whose specific outcome is the progression of a neuron whose cell body is located in the peripheral nervous system, from initial commitment of the cell to a neuronal fate, to the fully functional differentiated neuron." [GOC:dgh]
ETV1	nucleus	"A membrane-bounded organelle of eukaryotic cells in which chromosomes are housed and replicated. In most cells, the nucleus contains all of the cell's chromosomes except the organellar chromosomes, and is the site of RNA synthesis and processing. In some species, or in specialized cell types, RNA metabolism or DNA replication may be absent." [GOC:go_curators]
ETV4	RNA polymerase II core promoter proximal region sequence-specific DNA binding	"Interacting selectively and non-covalently with a sequence of DNA that is in cis with and relatively close to a core promoter for RNA polymerase II." [GOC:txnOH]
ETV4	RNA polymerase II transcription factor activity, sequence-specific DNA binding	"Interacting selectively and non-covalently with a specific DNA sequence in order to modulate transcription by RNA polymerase II. The transcription factor may or may not also interact selectively with a protein or macromolecular complex." [GOC:txnOH]
ETV4	transcriptional activator activity, RNA polymerase II core promoter proximal region sequence-specific binding	"Interacting selectively and non-covalently with a sequence of DNA that is in cis with and relatively close to a core promoter for RNA polymerase II (RNAP II) in order to activate or increase the frequency, rate or extent of transcription from the RNAP II promoter." [GOC:txnOH]
ETV4	DNA binding	"Any molecular function by which a gene product interacts selectively and non-covalently with DNA (deoxyribonucleic acid)." [GOC:dph, GOC:jl, GOC:tb, GOC:vw]
ETV4	transcription factor activity, sequence-specific DNA binding	"Interacting selectively and non-covalently with a specific DNA sequence in order to modulate transcription. The transcription factor may or may not also interact selectively with a protein or macromolecular complex." [GOC:curators, GOC:txnOH]
ETV4	sequence-specific DNA binding	"Interacting selectively and non-covalently with DNA of a specific nucleotide composition, e.g. GC-rich DNA binding, or with a specific sequence motif or type of DNA e.g. promotor binding or rDNA binding." [GOC:jl]
ETV4	transcription, DNA-templated	"The cellular synthesis of RNA on a template of DNA." [GOC:jl, GOC:txnOH]
ETV4	regulation of transcription, DNA-templated	"Any process that modulates the frequency, rate or extent of cellular DNA-templated transcription." [GOC:go_curators, GOC:txnOH]
ETV4	transcription from RNA polymerase II promoter	"The synthesis of RNA from a DNA template by RNA polymerase II, originating at an RNA polymerase II promoter. Includes transcription of messenger RNA (mRNA) and certain small nuclear RNAs (snRNAs)." [GOC:jl, GOC:txnOH, ISBN:0321000382]
ETV4	motor neuron axon guidance	"The process in which the migration of an axon growth cone of a motor neuron is directed to a specific target site in response to a combination of attractive and repulsive cues." [CL:0000100, GOC:pr, ISBN:0878932437]
ETV4	positive regulation of gene expression	"Any process that increases the frequency, rate or extent of gene expression. Gene expression is the process in which a gene's coding sequence is converted into a mature gene product or products (proteins or RNA). This includes the production of an RNA transcript as well as any processing to produce a mature RNA product or an mRNA (for protein-coding genes) and the translation of that mRNA into p…
ETV4	cell differentiation	"The process in which relatively unspecialized cells, e.g. embryonic or regenerative cells, acquire specialized structural and/or functional features that characterize the cells, tissues, or organs of the mature organism or some other relatively stable phase of the organism's life history. Differentiation includes the processes involved in commitment of a cell to a specific fate and its subsequen…
ETV4	negative regulation of mammary gland epithelial cell proliferation	"Any process that stops, prevents or reduces the rate or extent of mammary gland epithelial cell proliferation." [GOC:mah]
ETV4	positive regulation of transcription, DNA-templated	"Any process that activates or increases the frequency, rate or extent of cellular DNA-templated transcription." [GOC:go_curators, GOC:txnOH]
ETV4	positive regulation of transcription from RNA polymerase II promoter	"Any process that activates or increases the frequency, rate or extent of transcription from an RNA polymerase II promoter." [GOC:go_curators, GOC:txnOH]
ETV4	stem cell differentiation	"The process in which a relatively unspecialized cell acquires specialized features of a stem cell. A stem cell is a cell that retains the ability to divide and proliferate throughout life to provide progenitor cells that can differentiate into specialized cells." [CL:0000034, GOC:isa_complete]
ETV4	branching involved in mammary gland duct morphogenesis	"The process in which the branching structure of the mammary gland duct is generated and organized. The mammary gland is a large compound sebaceous gland that in female mammals is modified to secrete milk." [GOC:dph]
ETV4	regulation of branching involved in mammary gland duct morphogenesis	"Any process that modulates the rate, frequency, or extent of branching involved in mammary gland duct morphogenesis." [GOC:dph]
ETV4	intracellular	"The living contents of a cell; the matter contained within (but not including) the plasma membrane, usually taken to exclude large vacuoles and masses of secretory or ingested material. In eukaryotes it includes the nucleus and cytoplasm." [ISBN:0198506732]
ETV4	nucleus	"A membrane-bounded organelle of eukaryotic cells in which chromosomes are housed and replicated. In most cells, the nucleus contains all of the cell's chromosomes except the organellar chromosomes, and is the site of RNA synthesis and processing. In some species, or in specialized cell types, RNA metabolism or DNA replication may be absent." [GOC:go_curators]
ETV4	nucleoplasm	"That part of the nuclear content other than the chromosomes or the nucleolus." [GOC:ma, ISBN:0124325653]
ETV4	nucleolus	"A small, dense body one or more of which are present in the nucleus of eukaryotic cells. It is rich in RNA and protein, is not bounded by a limiting membrane, and is not seen during mitosis. Its prime function is the transcription of the nucleolar DNA into 45S ribosomal-precursor RNA, the processing of this RNA into 5.8S, 18S, and 28S components of ribosomal RNA, and the association of these com…
EYA2	mitochondrion	"A semiautonomous, self replicating organelle that occurs in varying numbers, shapes, and sizes in the cytoplasm of virtually all eukaryotic cells. It is notably the site of tissue respiration." [GOC:giardia, ISBN:0198506732]
EYA2	cytoplasm	"All of the contents of a cell excluding the plasma membrane and nucleus, but including other subcellular structures." [ISBN:0198547684]
EYA2	nucleoplasm	"That part of the nuclear content other than the chromosomes or the nucleolus." [GOC:ma, ISBN:0124325653]
EYA2	nucleus	"A membrane-bounded organelle of eukaryotic cells in which chromosomes are housed and replicated. In most cells, the nucleus contains all of the cell's chromosomes except the organellar chromosomes, and is the site of RNA synthesis and processing. In some species, or in specialized cell types, RNA metabolism or DNA replication may be absent." [GOC:go_curators]
EYA2	negative regulation of extrinsic apoptotic signaling pathway in absence of ligand	"Any process that stops, prevents or reduces the frequency, rate or extent of extrinsic apoptotic signaling pathway in absence of ligand." [GOC:mtg_apoptosis]
EYA2	mitochondrial outer membrane permeabilization	"The process by which the mitochondrial outer membrane becomes permeable to the passing of proteins and other molecules from the intermembrane space to the cytosol as part of the apoptotic signaling pathway." [GOC:BHF, GOC:mtg_apoptosis, GOC:pg, PMID:21041309]
EYA2	extrinsic apoptotic signaling pathway in absence of ligand	"A series of molecular signals in which a signal is conveyed from the cell surface to trigger the apoptotic death of a cell. The pathway starts with withdrawal of a ligand from a cell surface receptor, and ends when the execution phase of apoptosis is triggered." [GOC:mtg_apoptosis, PMID:15044679, PMID:20816705]
EYA2	positive regulation of DNA repair	"Any process that activates or increases the frequency, rate or extent of DNA repair." [GOC:go_curators]
EYA2	peptidyl-tyrosine dephosphorylation	"The removal of phosphoric residues from peptidyl-O-phospho-tyrosine to form peptidyl-tyrosine." [GOC:bf]
EYA2	histone dephosphorylation	"The modification of histones by removal of phosphate groups." [GOC:ai]
EYA2	chromatin modification	"The alteration of DNA or protein in chromatin by the covalent addition or removal of chemical groups." [GOC:mah, GOC:vw]
EYA2	striated muscle tissue development	"The process whose specific outcome is the progression of a striated muscle over time, from its formation to the mature structure. Striated muscle contain fibers that are divided by transverse bands into striations, and cardiac and skeletal muscle are types of striated muscle. Skeletal muscle myoblasts fuse to form myotubes and eventually multinucleated muscle fibers. The fusion of cardiac cells …
EYA2	mesodermal cell fate specification	"The cell fate determination process in which a cell becomes capable of differentiating autonomously into a mesoderm cell in an environment that is neutral with respect to the developmental pathway; upon specification, the cell fate can be reversed." [GOC:go_curators]
EYA2	multicellular organism development	"The biological process whose specific outcome is the progression of a multicellular organism over time from an initial condition (e.g. a zygote or a young adult) to a later condition (e.g. a multicellular animal or an aged adult)." [GOC:dph, GOC:ems, GOC:isa_complete, GOC:tb]
EYA2	cellular response to DNA damage stimulus	"Any process that results in a change in state or activity of a cell (in terms of movement, secretion, enzyme production, gene expression, etc.) as a result of a stimulus indicating damage to its DNA from environmental insults or errors during metabolism." [GOC:go_curators]
EYA2	protein dephosphorylation	"The process of removing one or more phosphoric residues from a protein." [GOC:hb]
EYA2	regulation of transcription, DNA-templated	"Any process that modulates the frequency, rate or extent of cellular DNA-templated transcription." [GOC:go_curators, GOC:txnOH]
EYA2	transcription, DNA-templated	"The cellular synthesis of RNA on a template of DNA." [GOC:jl, GOC:txnOH]
EYA2	DNA repair	"The process of restoring DNA after damage. Genomes are subject to damage by chemical and physical agents in the environment (e.g. UV and ionizing radiations, chemical mutagens, fungal and bacterial toxins, etc.) and by free radicals or alkylating agents endogenously generated in metabolism. DNA is also damaged because of errors during its replication. A variety of different DNA repair pathways h…
EYA2	metal ion binding	"Interacting selectively and non-covalently with any metal ion." [GOC:ai]
EYA2	hydrolase activity	"Catalysis of the hydrolysis of various bonds, e.g. C-O, C-N, C-C, phosphoric anhydride bonds, etc. Hydrolase is the systematic name for any enzyme of EC class 3." [ISBN:0198506732]
EYA2	protein binding	"Interacting selectively and non-covalently with any protein or protein complex (a complex of two or more proteins that may include other nonprotein molecules)." [GOC:go_curators]
EYA2	protein tyrosine phosphatase activity	"Catalysis of the reaction: protein tyrosine phosphate + H2O = protein tyrosine + phosphate." [EC:3.1.3.48]
EYA2	phosphoprotein phosphatase activity	"Catalysis of the reaction: a phosphoprotein + H2O = a protein + phosphate. Together with protein kinases, these enzymes control the state of phosphorylation of cell proteins and thereby provide an important mechanism for regulating cellular activity." [EC:3.1.3.16, ISBN:0198547684]
EYA2	magnesium ion binding	"Interacting selectively and non-covalently with magnesium (Mg) ions." [GOC:ai]
F12	extracellular exosome	"A membrane-bounded vesicle that is released into the extracellular region by fusion of the limiting endosomal membrane of a multivesicular body with the plasma membrane. Extracellular exosomes, also simply called exosomes, have a diameter of about 40-100 nm." [GOC:BHF, GOC:mah, GOC:vesicles, PMID:15908444, PMID:17641064, PMID:19442504, PMID:19498381, PMID:22418571, PMID:24009894]
F12	plasma membrane	"The membrane surrounding a cell that separates the cell from its external environment. It consists of a phospholipid bilayer and associated proteins." [ISBN:0716731363]
F12	extracellular space	"That part of a multicellular organism outside the cells proper, usually taken to be outside the plasma membranes, and occupied by fluid." [ISBN:0198547684]
F12	extracellular region	"The space external to the outermost structure of a cell. For cells without external protective or external encapsulating structures this refers to space outside of the plasma membrane. This term covers the host cell environment outside an intracellular parasite." [GOC:go_curators]
F12	positive regulation of fibrinolysis	"Any process that activates, maintains or increases the frequency, rate or extent of fibrinolysis, an ongoing process that solubilizes fibrin, resulting in the removal of small blood clots." [GOC:ai]
F12	response to misfolded protein	"Any process that results in a change in state or activity of a cell or an organism (in terms of movement, secretion, enzyme production, gene expression, etc.) as a result of a misfolded protein stimulus." [GOC:go_curators]
F12	innate immune response	"Innate immune responses are defense responses mediated by germline encoded components that directly recognize components of potential pathogens." [GO_REF:0000022, GOC:add, GOC:ebc, GOC:mtg_15nov05, GOC:mtg_sensu]
F12	fibrinolysis	"A process that solubilizes fibrin in the bloodstream of a multicellular organism, chiefly by the proteolytic action of plasmin." [GOC:jl, PMID:15842654]
F12	zymogen activation	"The proteolytic processing of an inactive enzyme to an active form." [GOC:hjd]
F12	positive regulation of blood coagulation	"Any process that activates or increases the frequency, rate or extent of blood coagulation." [GOC:mah]
F12	regulation of blood coagulation	"Any process that modulates the frequency, rate or extent of blood coagulation." [GOC:mah]
F12	protein autoprocessing	"Processing which a protein carries out itself. This involves actions such as the autolytic removal of residues to generate the mature form of the protein." [GOC:ai, PMID:9335337]
F12	protein processing	"Any protein maturation process achieved by the cleavage of a peptide bond or bonds within a protein. Protein maturation is the process leading to the attainment of the full functional capacity of a protein." [GOC:curators, GOC:jl, GOC:jsg]
F12	positive regulation of plasminogen activation	"Any process that increases the rate, frequency or extent of plasminogen activation. Plasminogen activation is the process in which plasminogen is processed to plasmin." [GOC:BHF, GOC:dph, GOC:tb]
F12	hemostasis	"The stopping of bleeding (loss of body fluid) or the arrest of the circulation to an organ or part." [ISBN:0198506732]
F12	blood coagulation, intrinsic pathway	"A protein activation cascade that contributes to blood coagulation and consists of the interactions among high molecular weight kininogen, prekallikrein, and factor XII that lead to the activation of clotting factor X." [GOC:add, GOC:mah, GOC:pde]
F12	blood coagulation	"The sequential process in which the multiple coagulation factors of the blood interact, ultimately resulting in the formation of an insoluble fibrin clot; it may be divided into three stages: stage 1, the formation of intrinsic and extrinsic prothrombin converting principle; stage 2, the formation of thrombin; stage 3, the formation of stable fibrin polymers." [http://www.graylab.ac.uk/omd/, ISB…
F12	proteolysis	"The hydrolysis of proteins into smaller polypeptides and/or amino acids by cleavage of their peptide bonds." [GOC:bf, GOC:mah]
F12	Factor XII activation	"Any process that activates Factor XII (Hageman factor). Factor XII is a protein synthesized by the liver that circulates in an inactive form until it encounters collagen or basement membrane or activated platelets (as occurs at the site of endothelial injury). Factor XII then undergoes a conformational change (becoming factor XIIa), exposing an active serine center that can subsequently cleave p…
F12	plasma kallikrein-kinin cascade	"A series of reactions that takes place outside the cell occurring in response to tissue damage and initiated within blood plasma by the action of activated Factor XII (Hageman Factor) on prekallikrein to convert it to plasma kallikrein, and the subsequent reaction of plasma kallikrein with high molecular weight kininogen. The ultimate product of the plasma kallikrein-kinin cascade is bradykinin,…
F12	misfolded protein binding	"Interacting selectively and non-covalently with a misfolded protein." [GOC:ai]
F12	hydrolase activity	"Catalysis of the hydrolysis of various bonds, e.g. C-O, C-N, C-C, phosphoric anhydride bonds, etc. Hydrolase is the systematic name for any enzyme of EC class 3." [ISBN:0198506732]
F12	serine-type peptidase activity	"Catalysis of the hydrolysis of peptide bonds in a polypeptide chain by a catalytic mechanism that involves a catalytic triad consisting of a serine nucleophile that is activated by a proton relay involving an acidic residue (e.g. aspartate or glutamate) and a basic residue (usually histidine)." [http://merops.sanger.ac.uk/about/glossary.htm#CATTYPE, ISBN:0716720094]
F12	peptidase activity	"Catalysis of the hydrolysis of a peptide bond. A peptide bond is a covalent bond formed when the carbon atom from the carboxyl group of one amino acid shares electrons with the nitrogen atom from the amino group of a second amino acid." [GOC:jl, ISBN:0815332181]
F12	protein binding	"Interacting selectively and non-covalently with any protein or protein complex (a complex of two or more proteins that may include other nonprotein molecules)." [GOC:go_curators]
F12	calcium ion binding	"Interacting selectively and non-covalently with calcium ions (Ca2+)." [GOC:ai]
F12	serine-type endopeptidase activity	"Catalysis of the hydrolysis of internal, alpha-peptide bonds in a polypeptide chain by a catalytic mechanism that involves a catalytic triad consisting of a serine nucleophile that is activated by a proton relay involving an acidic residue (e.g. aspartate or glutamate) and a basic residue (usually histidine)." [GOC:mah, http://merops.sanger.ac.uk/about/glossary.htm#CATTYPE, ISBN:0716720094]
FABP7	cell periphery	"The part of a cell encompassing the cell cortex, the plasma membrane, and any external encapsulating structures." [GOC:mah]
FABP7	cell body	"The portion of a cell bearing surface projections such as axons, dendrites, cilia, or flagella that includes the nucleus, but excludes all cell projections." [GOC:go_curators]
FABP7	neuronal cell body	"The portion of a neuron that includes the nucleus, but excludes cell projections such as axons and dendrites." [GOC:go_curators]
FABP7	cell projection	"A prolongation or process extending from a cell, e.g. a flagellum or axon." [GOC:jl, http://www.cogsci.princeton.edu/~wn/]
FABP7	cell-cell junction	"A cell junction that forms a connection between two or more cells in a multicellular organism; excludes direct cytoplasmic junctions such as ring canals." [GOC:dgh, GOC:hb, GOC:mah]
FABP7	cytosol	"The part of the cytoplasm that does not contain organelles but which does contain other particulate matter, such as protein complexes." [GOC:hjd, GOC:jl]
FABP7	cytoplasm	"All of the contents of a cell excluding the plasma membrane and nucleus, but including other subcellular structures." [ISBN:0198547684]
FABP7	nucleoplasm	"That part of the nuclear content other than the chromosomes or the nucleolus." [GOC:ma, ISBN:0124325653]
FABP7	nucleus	"A membrane-bounded organelle of eukaryotic cells in which chromosomes are housed and replicated. In most cells, the nucleus contains all of the cell's chromosomes except the organellar chromosomes, and is the site of RNA synthesis and processing. In some species, or in specialized cell types, RNA metabolism or DNA replication may be absent." [GOC:go_curators]
FABP7	prepulse inhibition	"The process in which a startle magnitude is reduced when the startling stimulus is preceded by a low-intensity prepulse." [GOC:dph, PMID:10341260]
FABP7	epithelial cell proliferation	"The multiplication or reproduction of epithelial cells, resulting in the expansion of a cell population. Epithelial cells make up the epithelium, the covering of internal and external surfaces of the body, including the lining of vessels and other small cavities. It consists of cells joined by small amounts of cementing substances." [ISBN:0721662544]
FABP7	neurogenesis	"Generation of cells within the nervous system." [GO_REF:0000021, GOC:cls, GOC:curators, GOC:dgh, GOC:dph, GOC:jid, GOC:mtg_15jun06]
FABP7	cell proliferation in forebrain	"The creation of greater cell numbers in the forebrain due to cell division of progenitor cells." [GO_REF:0000021, GOC:cls, GOC:dgh, GOC:dph, GOC:jid, GOC:mtg_15jun06]
FABP7	triglyceride catabolic process	"The chemical reactions and pathways resulting in the breakdown of a triglyceride, any triester of glycerol." [ISBN:0198506732]
FABP7	negative regulation of cell proliferation	"Any process that stops, prevents or reduces the rate or extent of cell proliferation." [GOC:go_curators]
FABP7	nervous system development	"The process whose specific outcome is the progression of nervous tissue over time, from its formation to its mature state." [GOC:dgh]
FABP7	transport	"The directed movement of substances (such as macromolecules, small molecules, ions) or cellular components (such as complexes and organelles) into, out of or within a cell, or between cells, or within a multicellular organism by means of some agent such as a transporter, pore or motor protein." [GOC:dos, GOC:dph, GOC:jl, GOC:mah]
FABP7	startle response	"An action or movement due to the application of a sudden unexpected stimulus." [GOC:dph]
FABP7	lipid binding	"Interacting selectively and non-covalently with a lipid." [GOC:ai]
FABP7	transporter activity	"Enables the directed movement of substances (such as macromolecules, small molecules, ions) into, out of or within a cell, or between cells." [GOC:ai, GOC:dgf]
FAM155B	integral component of membrane	"The component of a membrane consisting of the gene products and protein complexes having at least some part of their peptide sequence embedded in the hydrophobic region of the membrane." [GOC:dos, GOC:go_curators]
FAM155B	membrane	"A lipid bilayer along with all the proteins and protein complexes embedded in it an attached to it." [GOC:dos, GOC:mah, ISBN:0815316194]
FAM198A	extracellular region	"The space external to the outermost structure of a cell. For cells without external protective or external encapsulating structures this refers to space outside of the plasma membrane. This term covers the host cell environment outside an intracellular parasite." [GOC:go_curators]
FAM19A5	extracellular region	"The space external to the outermost structure of a cell. For cells without external protective or external encapsulating structures this refers to space outside of the plasma membrane. This term covers the host cell environment outside an intracellular parasite." [GOC:go_curators]
FAM19A5	membrane	"A lipid bilayer along with all the proteins and protein complexes embedded in it an attached to it." [GOC:dos, GOC:mah, ISBN:0815316194]
FAM19A5	integral component of membrane	"The component of a membrane consisting of the gene products and protein complexes having at least some part of their peptide sequence embedded in the hydrophobic region of the membrane." [GOC:dos, GOC:go_curators]
FAM60A	negative regulation of cell migration	"Any process that stops, prevents, or reduces the frequency, rate or extent of cell migration." [GOC:go_curators]
FAM60A	nucleus	"A membrane-bounded organelle of eukaryotic cells in which chromosomes are housed and replicated. In most cells, the nucleus contains all of the cell's chromosomes except the organellar chromosomes, and is the site of RNA synthesis and processing. In some species, or in specialized cell types, RNA metabolism or DNA replication may be absent." [GOC:go_curators]
FAM60A	Sin3 complex	"A multiprotein complex that functions broadly in eukaryotic organisms as a transcriptional repressor of protein-coding genes, through the gene-specific deacetylation of histones. Amongst its subunits, the Sin3 complex contains Sin3-like proteins, and a number of core proteins that are shared with the NuRD complex (including histone deacetylases and histone binding proteins). The Sin3 complex doe…
FBN1	extracellular matrix	"A structure lying external to one or more cells, which provides structural support for cells or tissues." [GOC:mah, NIF_Subcellular:nlx_subcell_20090513]
FBN1	integrin binding	"Interacting selectively and non-covalently with an integrin." [GOC:ceb]
FBN1	hormone activity	"The action characteristic of a hormone, any substance formed in very small amounts in one specialized organ or group of cells and carried (sometimes in the bloodstream) to another organ or group of cells in the same organism, upon which it has a specific regulatory action. The term was originally applied to agents with a stimulatory physiological action in vertebrate animals (as opposed to a cha…
FBN1	extracellular matrix structural constituent	"The action of a molecule that contributes to the structural integrity of the extracellular matrix." [GOC:mah]
FBN1	calcium ion binding	"Interacting selectively and non-covalently with calcium ions (Ca2+)." [GOC:ai]
FBN1	protein binding	"Interacting selectively and non-covalently with any protein or protein complex (a complex of two or more proteins that may include other nonprotein molecules)." [GOC:go_curators]
FBN1	heparin binding	"Interacting selectively and non-covalently with heparin, any member of a group of glycosaminoglycans found mainly as an intracellular component of mast cells and which consist predominantly of alternating alpha-(1->4)-linked D-galactose and N-acetyl-D-glucosamine-6-sulfate residues." [GOC:jl, ISBN:0198506732]
FBN1	extracellular matrix constituent conferring elasticity	"A component of the extracellular matrix that enables the matrix to recoil after transient stretching." [GOC:mah, ISBN:0815316194]
FBN1	protein complex binding	"Interacting selectively and non-covalently with any protein complex (a complex of two or more proteins that may include other nonprotein molecules)." [GOC:mah]
FBN1	skeletal system development	"The process whose specific outcome is the progression of the skeleton over time, from its formation to the mature structure. The skeleton is the bony framework of the body in vertebrates (endoskeleton) or the hard outer envelope of insects (exoskeleton or dermoskeleton)." [GOC:dph, GOC:jid, GOC:tb, http://www.stedmans.com/]
FBN1	metanephros development	"The process whose specific outcome is the progression of the metanephros over time, from its formation to the mature structure. In mammals, the metanephros is the excretory organ of the fetus, which develops into the mature kidney and is formed from the rear portion of the nephrogenic cord. The metanephros is an endocrine and metabolic organ that filters the blood and excretes the end products o…
FBN1	kidney development	"The process whose specific outcome is the progression of the kidney over time, from its formation to the mature structure. The kidney is an organ that filters the blood and/or excretes the end products of body metabolism in the form of urine." [GOC:dph, GOC:mtg_kidney_jan10, ISBN:0124020607, ISBN:0721662544]
FBN1	heart development	"The process whose specific outcome is the progression of the heart over time, from its formation to the mature structure. The heart is a hollow, muscular organ, which, by contracting rhythmically, keeps up the circulation of the blood." [GOC:jid, UBERON:0000948]
FBN1	extracellular matrix disassembly	"A process that results in the breakdown of the extracellular matrix." [GOC:jid]
FBN1	extracellular matrix organization	"A process that is carried out at the cellular level which results in the assembly, arrangement of constituent parts, or disassembly of an extracellular matrix." [GOC:mah]
FBN1	cell adhesion mediated by integrin	"The attachment of a cell, either to another cell or to an underlying substrate such as the extracellular matrix, via an integrin, a heterodimeric adhesion receptor formed by the non-covalent association of particular alpha and beta subunits." [GOC:add, PMID:12213832, PMID:14754902]
FBN1	sequestering of BMP in extracellular matrix	"Confining a bone morphogenetic protein (BMP) to the extracellular matrix (ECM), such that it is separated from other components of the signaling pathway, including its cell surface receptor. Bone morphogenetic proteins (BMPs) are secreted as homodimers, non-covalently associated with N-terminal pro-peptides, and are targeted to the extracellular matrix through interaction with matrix proteins." …
FBN1	sequestering of TGFbeta in extracellular matrix	"Confining TGFbeta to the extracellular matrix (ECM) such that it is separated from other components of the signaling pathway, including its cell surface receptor. TGFbeta is secreted as part of a latent complex that is targeted to the extracellular matrix through latent-TGFbeta-binding protein (LTBP)-mediated association with matrix proteins." [GOC:bf, GOC:BHF, GOC:signaling, PMID:12482908, PMID…
FBN1	camera-type eye development	"The process whose specific outcome is the progression of the camera-type eye over time, from its formation to the mature structure. The camera-type eye is an organ of sight that receives light through an aperture and focuses it through a lens, projecting it on a photoreceptor field." [GOC:go_curators, GOC:mtg_sensu]
FBN1	negative regulation of osteoclast differentiation	"Any process that stops, prevents, or reduces the frequency, rate or extent of osteoclast differentiation." [GOC:go_curators]
FBN1	embryonic eye morphogenesis	"The process occurring in the embryo by which the anatomical structures of the post-embryonic eye are generated and organized." [GOC:jid]
FBN1	post-embryonic eye morphogenesis	"The process, occurring after embryonic development, by which the anatomical structures of the eye are generated and organized. The eye is the organ of sight." [GOC:jid, GOC:sensu]
FBN1	cellular response to transforming growth factor beta stimulus	"Any process that results in a change in state or activity of a cell (in terms of movement, secretion, enzyme production, gene expression, etc.) as a result of a transforming growth factor beta stimulus." [GOC:ecd, PMID:15451575]
FBN1	regulation of cellular response to growth factor stimulus	"Any process that modulates the rate, frequency, or extent of a change in state or activity of a cell (in terms of movement, secretion, enzyme production, gene expression, etc.) as a result of a growth factor stimulus." [GOC:tb]
FBN1	cellular response to insulin-like growth factor stimulus	"Any process that results in a change in state or activity of a cell (in terms of movement, secretion, enzyme production, gene expression, etc.) as a result of an insulin-like growth factor stimulus." [PMID:20042609]
FBN1	negative regulation of osteoclast development	"Any process that stops, prevents or reduces the frequency, rate or extent of osteoclast development." [GOC:obol]
FBN1	microfibril	"Extracellular matrix components occurring independently or along with elastin. Thought to have force-bearing functions in tendon. In addition to fibrillins, microfibrils may contain other associated proteins." [http://www.xrefer.com/entry/490235]
FBN1	extracellular region	"The space external to the outermost structure of a cell. For cells without external protective or external encapsulating structures this refers to space outside of the plasma membrane. This term covers the host cell environment outside an intracellular parasite." [GOC:go_curators]
FBN1	proteinaceous extracellular matrix	"A layer consisting mainly of proteins (especially collagen) and glycosaminoglycans (mostly as proteoglycans) that forms a sheet underlying or overlying cells such as endothelial and epithelial cells. The proteins are secreted by cells in the vicinity. An example of this component is found in Mus musculus." [GOC:mtg_sensu, ISBN:0198547684]
FBN1	basement membrane	"A thin layer of dense material found in various animal tissues interposed between the cells and the adjacent connective tissue. It consists of the basal lamina plus an associated layer of reticulin fibers." [ISBN:0198547684]
FBN1	extracellular space	"That part of a multicellular organism outside the cells proper, usually taken to be outside the plasma membranes, and occupied by fluid." [ISBN:0198547684]
FBN1	extracellular exosome	"A membrane-bounded vesicle that is released into the extracellular region by fusion of the limiting endosomal membrane of a multivesicular body with the plasma membrane. Extracellular exosomes, also simply called exosomes, have a diameter of about 40-100 nm." [GOC:BHF, GOC:mah, GOC:vesicles, PMID:15908444, PMID:17641064, PMID:19442504, PMID:19498381, PMID:22418571, PMID:24009894]
FCHO1	clathrin-dependent endocytosis	"An endocytosis process that begins when material is taken up into clathrin-coated pits, which then pinch off to form clathrin-coated endocytic vesicles." [GOC:BHF, GOC:mah, PMID:18498251, PMID:8970738, PMID:9234965]
FCHO1	membrane	"A lipid bilayer along with all the proteins and protein complexes embedded in it an attached to it." [GOC:dos, GOC:mah, ISBN:0815316194]
FCHO1	clathrin-coated pit	"A part of the endomembrane system in the form of an invagination of a membrane upon which a clathrin coat forms, and that can be converted by vesicle budding into a clathrin-coated vesicle. Coated pits form on the plasma membrane, where they are involved in receptor-mediated selective transport of many proteins and other macromolecules across the cell membrane, in the trans-Golgi network, and on…
FCHO1	plasma membrane	"The membrane surrounding a cell that separates the cell from its external environment. It consists of a phospholipid bilayer and associated proteins." [ISBN:0716731363]
FCHO1	clathrin coat assembly	"The process that results in the assembly of clathrin triskelia into the ordered structure known as a clathrin cage." [GOC:jid, PMID:11460887, PMID:11977118, PMID:9531549]
FCHO1	endocytosis	"A vesicle-mediated transport process in which cells take up external materials or membrane constituents by the invagination of a small region of the plasma membrane to form a new membrane-bounded vesicle." [GOC:mah, ISBN:0198506732, ISBN:0716731363]
FCHO1	AP-2 adaptor complex binding	"Interacting selectively and non-covalently with the AP-2 adaptor complex. The AP-2 adaptor complex is a heterotetrameric AP-type membrane coat adaptor complex that consists of alpha, beta2, mu2 and sigma2 subunits and links clathrin to the membrane surface of a vesicle. In at least humans, the AP-2 complex can be heterogeneric due to the existence of multiple subunit isoforms encoded by differen…
FCHO1	clathrin-coated vesicle	"A vesicle with a coat formed of clathrin connected to the membrane via one of the clathrin adaptor complexes." [GOC:mah, PMID:11252894]
FDFT1	endoplasmic reticulum	"The irregular network of unit membranes, visible only by electron microscopy, that occurs in the cytoplasm of many eukaryotic cells. The membranes form a complex meshwork of tubular channels, which are often expanded into slitlike cavities called cisternae. The ER takes two forms, rough (or granular), with ribosomes adhering to the outer surface, and smooth (with no ribosomes attached)." [ISBN:0…
FDFT1	biosynthetic process	"The chemical reactions and pathways resulting in the formation of substances; typically the energy-requiring part of metabolism in which simpler substances are transformed into more complex ones." [GOC:curators, ISBN:0198547684]
FDFT1	transferase activity	"Catalysis of the transfer of a group, e.g. a methyl group, glycosyl group, acyl group, phosphorus-containing, or other groups, from one compound (generally regarded as the donor) to another compound (generally regarded as the acceptor). Transferase is the systematic name for any enzyme of EC class 2." [ISBN:0198506732]
FDFT1	catalytic activity	"Catalysis of a biochemical reaction at physiological temperatures. In biologically catalyzed reactions, the reactants are known as substrates, and the catalysts are naturally occurring macromolecular substances known as enzymes. Enzymes possess specific binding sites for substrates, and are usually composed wholly or largely of protein, but RNA that has catalytic activity (ribozyme) is often als…
FDFT1	farnesyl-diphosphate farnesyltransferase activity	"Catalysis of the reaction: 2 farnesyl diphosphate = diphosphate + presqualene diphosphate." [EC:2.5.1.21]
FDFT1	oxidoreductase activity	"Catalysis of an oxidation-reduction (redox) reaction, a reversible chemical reaction in which the oxidation state of an atom or atoms within a molecule is altered. One substrate acts as a hydrogen or electron donor and becomes oxidized, while the other acts as hydrogen or electron acceptor and becomes reduced." [GOC:go_curators]
FDFT1	transferase activity, transferring alkyl or aryl (other than methyl) groups	"Catalysis of the transfer of an alkyl or aryl (but not methyl) group from one compound (donor) to another (acceptor)." [GOC:jl, ISBN:0198506732]
FDFT1	squalene synthase activity	"Catalysis of the reaction: presqualene diphosphate + NADPH = squalene + NADP+ + diphosphate." [EC:2.5.1.21]
FDFT1	lipid metabolic process	"The chemical reactions and pathways involving lipids, compounds soluble in an organic solvent but not, or sparingly, in an aqueous solvent. Includes fatty acids; neutral fats, other fatty-acid esters, and soaps; long-chain (fatty) alcohols and waxes; sphingoids and other long-chain bases; glycolipids, phospholipids and sphingolipids; and carotenes, polyprenols, sterols, terpenes and other isopre…
FDFT1	steroid biosynthetic process	"The chemical reactions and pathways resulting in the formation of steroids, compounds with a 1,2,cyclopentanoperhydrophenanthrene nucleus; includes de novo formation and steroid interconversion by modification." [GOC:go_curators]
FDFT1	cholesterol biosynthetic process	"The chemical reactions and pathways resulting in the formation of cholesterol, cholest-5-en-3 beta-ol, the principal sterol of vertebrates and the precursor of many steroids, including bile acids and steroid hormones." [GOC:ai]
FDFT1	ergosterol biosynthetic process	"The chemical reactions and pathways resulting in the formation of ergosterol, (22E)-ergosta-5,7,22-trien-3-beta-ol, a sterol found in ergot, yeast and moulds." [ISBN:0198506732]
FDFT1	metabolic process	"The chemical reactions and pathways, including anabolism and catabolism, by which living organisms transform chemical substances. Metabolic processes typically transform small molecules, but also include macromolecular processes such as DNA repair and replication, and protein synthesis and degradation." [GOC:go_curators, ISBN:0198547684]
FDFT1	steroid metabolic process	"The chemical reactions and pathways involving steroids, compounds with a 1,2,cyclopentanoperhydrophenanthrene nucleus." [ISBN:0198547684]
FDFT1	cholesterol metabolic process	"The chemical reactions and pathways involving cholesterol, cholest-5-en-3 beta-ol, the principal sterol of vertebrates and the precursor of many steroids, including bile acids and steroid hormones. It is a component of the plasma membrane lipid bilayer and of plasma lipoproteins and can be found in all animal tissues." [ISBN:0198506732]
FDFT1	isoprenoid biosynthetic process	"The chemical reactions and pathways resulting in the formation of any isoprenoid compound, isoprene (2-methylbuta-1,3-diene) or compounds containing or derived from linked isoprene (3-methyl-2-butenylene) residues." [ISBN:0198506732]
FDFT1	lipid biosynthetic process	"The chemical reactions and pathways resulting in the formation of lipids, compounds soluble in an organic solvent but not, or sparingly, in an aqueous solvent." [GOC:go_curators]
FDFT1	sterol biosynthetic process	"The chemical reactions and pathways resulting in the formation of sterols, steroids with one or more hydroxyl groups and a hydrocarbon side-chain in the molecule." [GOC:go_curators]
FDFT1	oxidation-reduction process	"A metabolic process that results in the removal or addition of one or more electrons to or from a substance, with or without the concomitant removal or addition of a proton or protons." [GOC:dhl, GOC:ecd, GOC:jh2, GOC:jid, GOC:mlg, GOC:rph]
FDFT1	endoplasmic reticulum membrane	"The lipid bilayer surrounding the endoplasmic reticulum." [GOC:mah]
FDFT1	membrane	"A lipid bilayer along with all the proteins and protein complexes embedded in it an attached to it." [GOC:dos, GOC:mah, ISBN:0815316194]
FDFT1	integral component of membrane	"The component of a membrane consisting of the gene products and protein complexes having at least some part of their peptide sequence embedded in the hydrophobic region of the membrane." [GOC:dos, GOC:go_curators]
FDFT1	farnesyl diphosphate metabolic process	"The chemical reactions and pathways involving farnesyl diphosphate, an intermediate in carotenoid, sesquiterpene, squalene and sterol biosynthesis, as well as a substrate in protein farnesylation." [GOC:go_curators]
FDFT1	intracellular membrane-bounded organelle	"Organized structure of distinctive morphology and function, bounded by a single or double lipid bilayer membrane and occurring within the cell. Includes the nucleus, mitochondria, plastids, vacuoles, and vesicles. Excludes the plasma membrane." [GOC:go_curators]
FGFBP3	heparin binding	"Interacting selectively and non-covalently with heparin, any member of a group of glycosaminoglycans found mainly as an intracellular component of mast cells and which consist predominantly of alternating alpha-(1->4)-linked D-galactose and N-acetyl-D-glucosamine-6-sulfate residues." [GOC:jl, ISBN:0198506732]
FGFBP3	fibroblast growth factor binding	"Interacting selectively and non-covalently with a fibroblast growth factor." [PMID:9806903]
FGFBP3	growth factor binding	"Interacting selectively and non-covalently with any growth factor, proteins or polypeptides that stimulate a cell or organism to grow or proliferate." [GOC:curators]
FGFBP3	positive regulation of vascular permeability	"Any process that increases the extent to which blood vessels can be pervaded by fluid." [GOC:jl]
FGFBP3	positive regulation of fibroblast growth factor receptor signaling pathway	"Any process that activates or increases the frequency, rate or extent of fibroblast growth factor receptor signaling pathway activity." [GOC:go_curators]
FGFBP3	extracellular region	"The space external to the outermost structure of a cell. For cells without external protective or external encapsulating structures this refers to space outside of the plasma membrane. This term covers the host cell environment outside an intracellular parasite." [GOC:go_curators]
FGFBP3	extracellular matrix	"A structure lying external to one or more cells, which provides structural support for cells or tissues." [GOC:mah, NIF_Subcellular:nlx_subcell_20090513]
FHIT	catalytic activity	"Catalysis of a biochemical reaction at physiological temperatures. In biologically catalyzed reactions, the reactants are known as substrates, and the catalysts are naturally occurring macromolecular substances known as enzymes. Enzymes possess specific binding sites for substrates, and are usually composed wholly or largely of protein, but RNA that has catalytic activity (ribozyme) is often als…
FHIT	nucleotide binding	"Interacting selectively and non-covalently with a nucleotide, any compound consisting of a nucleoside that is esterified with (ortho)phosphate or an oligophosphate at any hydroxyl group on the ribose or deoxyribose." [GOC:mah, ISBN:0198547684]
FHIT	hydrolase activity	"Catalysis of the hydrolysis of various bonds, e.g. C-O, C-N, C-C, phosphoric anhydride bonds, etc. Hydrolase is the systematic name for any enzyme of EC class 3." [ISBN:0198506732]
FHIT	ubiquitin protein ligase binding	"Interacting selectively and non-covalently with a ubiquitin protein ligase enzyme, any of the E3 proteins." [GOC:vp]
FHIT	identical protein binding	"Interacting selectively and non-covalently with an identical protein or proteins." [GOC:jl]
FHIT	bis(5'-adenosyl)-triphosphatase activity	"Catalysis of the reaction: P(1),P(3)-bis(5'-adenosyl) triphosphate + H(2)O = ADP + AMP + 2 H(+)." [EC:3.6.1.29, RHEA:13896]
FHIT	purine nucleotide metabolic process	"The chemical reactions and pathways involving a purine nucleotide, a compound consisting of nucleoside (a purine base linked to a deoxyribose or ribose sugar) esterified with a phosphate group at either the 3' or 5'-hydroxyl group of the sugar." [GOC:go_curators, ISBN:0198506732]
FHIT	transcription, DNA-templated	"The cellular synthesis of RNA on a template of DNA." [GOC:jl, GOC:txnOH]
FHIT	regulation of transcription, DNA-templated	"Any process that modulates the frequency, rate or extent of cellular DNA-templated transcription." [GOC:go_curators, GOC:txnOH]
FHIT	apoptotic process	"A programmed cell death process which begins when a cell receives an internal (e.g. DNA damage) or external signal (e.g. an extracellular death ligand), and proceeds through a series of biochemical events (signaling pathway phase) which trigger an execution phase. The execution phase is the last step of an apoptotic process, and is typically characterized by rounding-up of the cell, retraction o…
FHIT	nucleotide metabolic process	"The chemical reactions and pathways involving a nucleotide, a nucleoside that is esterified with (ortho)phosphate or an oligophosphate at any hydroxyl group on the glycose moiety; may be mono-, di- or triphosphate; this definition includes cyclic nucleotides (nucleoside cyclic phosphates)." [GOC:ma]
FHIT	negative regulation of proteasomal ubiquitin-dependent protein catabolic process	"Any process that stops, prevents, or reduces the frequency, rate or extent of the breakdown of a protein or peptide by hydrolysis of its peptide bonds, initiated by the covalent attachment of ubiquitin, and mediated by the proteasome." [GOC:mah]
FHIT	intrinsic apoptotic signaling pathway by p53 class mediator	"A series of molecular signals in which an intracellular signal is conveyed to trigger the apoptotic death of a cell. The pathway is induced by the cell cycle regulator phosphoprotein p53, or an equivalent protein, and ends when the execution phase of apoptosis is triggered." [GOC:mah, GOC:mtg_apoptosis]
FHIT	nucleus	"A membrane-bounded organelle of eukaryotic cells in which chromosomes are housed and replicated. In most cells, the nucleus contains all of the cell's chromosomes except the organellar chromosomes, and is the site of RNA synthesis and processing. In some species, or in specialized cell types, RNA metabolism or DNA replication may be absent." [GOC:go_curators]
[truncated: 4,128 more rows]

## Sheet: GOslim-switch-biomart
Switch gene	GOSlim GOA Accession(s)	GOSlim GOA Description
A4GALT	GO:0003674	molecular_function
[truncated: 4,387 more rows]
