# Supplementary material for: Computational identification of specific genes for glioblastoma stem-like cells identity
Source: Sci Rep. 2018 May 17;8:7769. doi: 10.1038/s41598-018-26081-5 (PMC5958093; doi:10.1038/s41598-018-26081-5)
Supplement: Supplementary file 10 — Supplementary Table S9 [file 41598_2018_26081_MOESM10_ESM.xlsx]

## Sheet: kegg_sw_up_TPC_Suva_et_al
ID_CATEGORY	NAME_CATEGORY	ADJUSTED_PVALUE	NON_CORR_PVALUE	FOLD_ENRICHMENT	#GENES	GENES
hsa00650	Butanoate metabolism	0.0843	0.000319	11.89	4	OXCT2,ALDH5A1,ABAT,HMGCS1
hsa04727	GABAergic synapse	0.25	0.00475	4.54	5	GNG7,GNG2,ABAT,GNG4,SLC6A11
hsa00072	Synthesis and degradation of ketone bodies	0.25	0.00453	19.16	2	OXCT2,HMGCS1
hsa04724	Glutamatergic synapse	0.25	0.00316	4.14	6	GNG7,GNG2,SLC1A1,GNG4,GRIK3,SLC1A3
hsa05222	Small cell lung cancer	0.25	0.00377	4.79	5	LAMA1,TRAF4,LAMC3,FHIT,LAMA4
hsa04725	Cholinergic synapse	0.446	0.0101	3.78	5	GNG7,KCNQ2,FOS,GNG2,GNG4
hsa00280	Valine, leucine and isoleucine degradation	0.566	0.015	5.75	3	OXCT2,ABAT,HMGCS1
hsa04728	Dopaminergic synapse	0.674	0.0204	3.17	5	GNG7,FOS,PPP2R2B,GNG2,GNG4
hsa05032	Morphine addiction	0.807	0.0275	3.48	4	GNG7,PDE3B,GNG2,GNG4
hsa00601	Glycosphingolipid biosynthesis	0.951	0.0361	6.63	2	FUT9,ST3GAL6
hsa01100	Metabolic pathways	0.971	0.0405	1.46	21	FUT9,TYMS,CKMT1A,ACSS1,HMGCS1,TM7SF2,NT5M,GLDC,CERS1,MGAT4A,CKB,DHODH,ST3GAL6,PAFAH1B3,ISYNA1,CERS4,SQLE,B3GAT1,ALDH5A1,ABAT,FDFT1
hsa03320	PPAR signaling pathway	1	0.22	2.27	2	LPL,FABP7
hsa04723	Retrograde endocannabinoid signaling	1	0.114	2.54	3	GNG7,GNG2,GNG4
hsa05146	Amoebiasis	1	0.157	2.19	3	LAMA1,LAMC3,LAMA4
hsa05132	Salmonella infection	1	0.276	1.94	2	MYH14,FOS
hsa05166	HTLV-I infection	1	0.835	0.67	3	MYBL2,FOS,TERT
hsa04080	Neuroactive ligand-receptor interaction	1	0.634	0.93	3	P2RX7,GRIK3,P2RX5
hsa00240	Pyrimidine metabolism	1	0.132	2.37	3	NT5M,TYMS,DHODH
hsa04961	Endocrine and other factor-regulated calcium reabsorption	1	0.114	3.45	2	DNM1,ATP1B2
hsa00330	Arginine and proline metabolism	1	0.141	3.03	2	CKB,CKMT1A
hsa00600	Sphingolipid metabolism	1	0.137	3.08	2	CERS4,CERS1
hsa05210	Colorectal cancer	1	0.161	2.78	2	RAC3,FOS
hsa04666	Fc gamma R-mediated phagocytosis	1	0.105	2.64	3	GAB2,DNM1,MARCKSL1
hsa04530	Tight junction	1	0.493	1.21	2	MYH14,PPP2R2B
hsa05142	Chagas disease (American trypanosomiasis)	1	0.387	1.5	2	FOS,PPP2R2B
hsa05416	Viral myocarditis	1	0.613	0.97	2	MYH14,RAC3
hsa04664	Fc epsilon RI signaling pathway	1	0.263	2.01	2	GAB2,RAC3
hsa04512	ECM-receptor interaction	1	0.13	2.4	3	LAMA1,LAMC3,LAMA4
hsa04510	Focal adhesion	1	0.234	1.62	4	LAMA1,LAMC3,RAC3,LAMA4
hsa04726	Serotonergic synapse	1	0.174	2.09	3	GNG7,GNG2,GNG4
hsa04360	Axon guidance	1	0.197	1.96	3	EPHB3,RAC3,SEMA6A
hsa05031	Amphetamine addiction	1	0.212	2.33	2	FOSB,FOS
hsa04060	Cytokine-cytokine receptor interaction	1	0.856	0.59	2	BMP7,LIFR
hsa04350	TGF-beta signaling pathway	1	0.293	1.85	2	BMP7,BMP8B
hsa00250	Alanine, aspartate and glutamate metabolism	1	0.0526	5.39	2	ALDH5A1,ABAT
hsa05140	Leishmaniasis	1	0.53	1.13	2	FOS,MARCKSL1
hsa00640	Propanoate metabolism	1	0.0526	5.39	2	ABAT,ACSS1
hsa04062	Chemokine signaling pathway	1	0.19	1.77	4	GNG7,GNG2,GNG4,PREX1
hsa04340	Hedgehog signaling pathway	1	0.137	3.08	2	BMP7,BMP8B
hsa04974	Protein digestion and absorption	1	0.084	2.91	3	SLC1A1,COL9A3,ATP1B2
hsa05145	Toxoplasmosis	1	0.496	1.13	3	LAMA1,LAMC3,LAMA4
hsa04514	Cell adhesion molecules (CAMs)	1	0.785	0.7	2	NLGN3,NLGN4X
hsa00514	Other types of O-glycan biosynthesis	1	0.106	3.59	2	FUT9,GLT25D2
hsa04810	Regulation of actin cytoskeleton	1	0.713	0.81	2	MYH14,RAC3
hsa04971	Gastric acid secretion	1	0.22	2.27	2	KCNJ10,ATP1B2
hsa05034	Alcoholism	1	0.162	1.88	4	GNG7,FOSB,GNG2,GNG4
hsa04380	Osteoclast differentiation	1	0.312	1.53	3	GAB2,FOSB,FOS
hsa04145	Phagosome	1	0.859	0.59	2	SCARB1,TUBB2B
hsa04020	Calcium signaling pathway	1	0.631	0.94	2	P2RX7,P2RX5
hsa04662	B cell receptor signaling pathway	1	0.233	2.18	2	RAC3,FOS
hsa05200	Pathways in cancer	1	0.188	1.55	6	LAMA1,TRAF4,LAMC3,RAC3,FOS,LAMA4
hsa04010	MAPK signaling pathway	1	0.665	0.89	3	RAC3,FOS,NR4A1
hsa04142	Lysosome	1	0.478	1.25	2	LAPTM4B,CTSL2
hsa00230	Purine metabolism	1	0.338	1.46	3	FHIT,PDE3B,NT5M
hsa05160	Hepatitis C	1	0.497	1.21	2	SCARB1,PPP2R2B
hsa04976	Bile secretion	1	0.203	2.4	2	SCARB1,ATP1B2
hsa05202	Transcriptional misregulation in cancer	1	0.64	0.93	2	ETV4,ETV1

## Sheet: kegg_sw_down_TPC_Suva_et_al
ID_CATEGORY	NAME_CATEGORY	ADJUSTED_PVALUE	NON_CORR_PVALUE	FOLD_ENRICHMENT	#GENES	GENES
hsa04510	Focal adhesion	0.0141	0.000284	8.1	5	MYLK,FLNB,ITGA1,ACTN1,VASP
hsa04640	Hematopoietic cell lineage	0.0918	0.00369	9.41	3	ITGA1,IL4R,IL1R1
hsa04810	Regulation of actin cytoskeleton	0.23	0.0224	4.86	3	MYLK,ITGA1,ACTN1
hsa05412	Arrhythmogenic right ventricular cardiomyopathy (ARVC)	0.23	0.019	9.32	2	ITGA1,ACTN1
hsa05166	HTLV-I infection	0.23	0.0231	3.57	4	FZD7,HLA-E,FOSL1,IL1R1
hsa04350	TGF-beta signaling pathway	0.242	0.0292	7.42	2	SMAD6,LTBP1
hsa05146	Amoebiasis	0.25	0.0451	5.85	2	ACTN1,IL1R1
hsa04010	MAPK signaling pathway	0.25	0.0502	3.54	3	FLNB,GADD45B,IL1R1
hsa04064	NF-kappa B signaling pathway	0.25	0.0451	5.85	2	GADD45B,IL1R1
hsa04670	Leukocyte transendothelial migration	0.25	0.0465	5.75	2	ACTN1,VASP
hsa04310	Wnt signaling pathway	0.346	0.0765	4.34	2	FZD7,FOSL1
hsa04380	Osteoclast differentiation	0.353	0.085	4.08	2	FOSL1,IL1R1
hsa04144	Endocytosis	0.65	0.17	2.68	2	SMAD6,HLA-E
hsa04145	Phagosome	0.686	0.207	2.36	2	LAMP2,HLA-E
hsa04060	Cytokine-cytokine receptor interaction	0.686	0.204	2.38	2	IL4R,IL1R1

## Sheet: kegg_sw_down_GSf_Schulte_et_al
ID_CATEGORY	NAME_CATEGORY	ADJUSTED_PVALUE	NON_CORR_PVALUE	FOLD_ENRICHMENT	#GENES	GENES
hsa04512	ECM-receptor interaction	0.00883	4.12e-05	7.33	7	ITGA3,COL5A1,COL6A3,HMMR,SDC1,ITGA5,THBS1
hsa04510	Focal adhesion	0.0099	9.25e-05	4.78	9	COL5A1,CAV1,FLNB,ITGA5,MET,ITGA3,VEGFC,COL6A3,THBS1
hsa04640	Hematopoietic cell lineage	0.0278	0.00039	6.17	6	ITGA3,CD55,IL7R,MME,ITGA5,IL1R1
hsa04974	Protein digestion and absorption	0.0575	0.00108	6.35	5	KCNN4,MME,COL5A1,COL6A3,COL12A1
hsa04520	Adherens junction	0.207	0.00485	5.8	4	SMAD3,SNAI2,MET,PVRL3
hsa05144	Malaria	0.385	0.0144	5.85	3	SDC1,MET,THBS1
hsa04310	Wnt signaling pathway	0.385	0.0129	3.56	5	SMAD3,WNT5A,PLCB4,FOSL1,VANGL1
hsa04060	Cytokine-cytokine receptor interaction	0.385	0.0135	2.73	7	CD70,VEGFC,IL7R,IL15,MET,IL13RA1,IL1R1
hsa04115	p53 signaling pathway	0.507	0.0219	4.99	3	PMAIP1,PERP,THBS1
hsa05100	Bacterial invasion of epithelial cells	0.507	0.0237	4.85	3	CAV1,ITGA5,MET
hsa04350	TGF-beta signaling pathway	0.948	0.0487	3.65	3	SMAD3,SMAD7,THBS1
hsa05219	Bladder cancer	0.983	0.0551	5.26	2	VEGFC,THBS1
hsa05146	Amoebiasis	1	0.086	2.88	3	COL5A1,PLCB4,IL1R1
hsa00140	Steroid hormone biosynthesis	1	0.118	3.38	2	AKR1C2,SRD5A1
hsa05212	Pancreatic cancer	1	0.127	3.23	2	SMAD3,VEGFC
hsa04650	Natural killer cell mediated cytotoxicity	1	0.289	1.6	3	MICB,MICA,ULBP2
hsa05132	Salmonella infection	1	0.186	2.54	2	FLNB,MYH9
hsa05166	HTLV-I infection	1	0.125	1.75	6	SMAD3,RRAS2,WNT5A,IL15,FOSL1,IL1R1
hsa05414	Dilated cardiomyopathy	1	0.211	2.33	2	ITGA3,ITGA5
hsa04080	Neuroactive ligand-receptor interaction	1	0.714	0.81	2	PTGFR,ADORA2B
hsa00600	Sphingolipid metabolism	1	0.0874	4.04	2	SGMS2,SPHK1
hsa04530	Tight junction	1	0.359	1.59	2	RRAS2,MYH9
hsa00983	Drug metabolism	1	0.0795	4.27	2	NAT1,TK1
hsa05142	Chagas disease (American trypanosomiasis)	1	0.27	1.97	2	SMAD3,PLCB4
hsa04970	Salivary secretion	1	0.198	2.43	2	KCNN4,PLCB4
hsa05211	Renal cell carcinoma	1	0.127	3.23	2	VEGFC,MET
hsa04144	Endocytosis	1	0.0759	2.2	5	SMAD3,SMAD7,CAV1,DAB2,MET
hsa04270	Vascular smooth muscle contraction	1	0.274	1.95	2	ADORA2B,PLCB4
hsa05416	Viral myocarditis	1	0.206	1.92	3	CD55,CAV1,MYH9
hsa05410	Hypertrophic cardiomyopathy (HCM)	1	0.189	2.51	2	ITGA3,ITGA5
hsa04610	Complement and coagulation cascades	1	0.173	2.66	2	CD55,PLAUR
hsa05016	Huntington's disease	1	0.518	1.16	2	BDNF,PLCB4
hsa05010	Alzheimer's disease	1	0.49	1.22	2	MME,PLCB4
hsa04722	Neurotrophin signaling pathway	1	0.313	1.77	2	BDNF,IRS1
hsa04360	Axon guidance	1	0.111	2.57	3	MET,SEMA3C,EPHA2
hsa04110	Cell cycle	1	0.307	1.8	2	SMAD3,PLK1
hsa04916	Melanogenesis	1	0.231	2.2	2	WNT5A,PLCB4
hsa04514	Cell adhesion molecules (CAMs)	1	0.646	0.92	2	SDC1,PVRL3
hsa04810	Regulation of actin cytoskeleton	1	0.119	2.12	4	ITGA3,RRAS2,ITGA5,MYH9
hsa05412	Arrhythmogenic right ventricular cardiomyopathy (ARVC)	1	0.139	3.06	2	ITGA3,ITGA5
hsa05034	Alcoholism	1	0.484	1.24	2	BDNF,ADORA2B
hsa04630	Jak-STAT signaling pathway	1	0.166	2.13	3	IL7R,IL15,IL13RA1
hsa04380	Osteoclast differentiation	1	0.188	2.01	3	FOSL1,FHL2,IL1R1
hsa04145	Phagosome	1	0.737	0.77	2	ITGA5,THBS1
hsa04020	Calcium signaling pathway	1	0.0778	2.47	4	PTGFR,ADORA2B,PLCB4,SPHK1
hsa05200	Pathways in cancer	1	0.17	1.7	5	ITGA3,SMAD3,VEGFC,WNT5A,MET
hsa04010	MAPK signaling pathway	1	0.258	1.55	4	BDNF,RRAS2,FLNB,IL1R1
hsa01100	Metabolic pathways	1	0.879	0.73	8	NAT1,SGMS2,AOX1,PLCB4,AGPAT9,CPS1,TK1,SPHK1
