# Supplementary material for: Computational identification of specific genes for glioblastoma stem-like cells identity
Source: Sci Rep. 2018 May 17;8:7769. doi: 10.1038/s41598-018-26081-5 (PMC5958093; doi:10.1038/s41598-018-26081-5)
Supplement: Supplementary file 11 — Supplementary Table S10 [file 41598_2018_26081_MOESM11_ESM.xlsx]

## Sheet: KM-switch-Suva_et_al
switch name	pvalue
SLC5A12	0.00861391
CA14	0.00877585
SPSB4	0.00887521
LAMA1	0.00970935
OLIG2	0.0117321
GCSH	0.0119772
SEMA6A	0.0123015
RNF135	0.0149041
SCG3	0.0162049
AIF1L	0.0176895
OLIG1	0.0179719
FOSL1	0.0198289
IGSF11	0.0213276
CXorf36	0.0258821
DNASE1L1	0.0302901
TRIL	0.0305549
BK250D10.8	0.0326297
SOX1	0.0375353
C1orf233	0.0390389
VWA1	0.0398033
EFEMP1	0.0401777
FXYD5	0.0416705
TERT	0.0431777
NOVA1	0.0438682
MTSS1	0.0449663
SOX8	0.045609
DIXDC1	0.0525425
GAB2	0.054822
FGFBP3	0.0593993
MAP2	0.0597823
EYA2	0.0610067
CMTM8	0.0663962
SLC43A2	0.0667361
TMEM170B	0.0673257
ACTN1	0.0685923
TPD52	0.0708925
LAPTM4B	0.0733711
CD109	0.0745966
TTYH1	0.0775928
NDRG2	0.0777359
SNED1	0.0779084
LTBP1	0.0814436
PPP2R2B	0.0835742
RIPPLY2	0.0848872
LINC00485	0.0864883
CLUL1	0.0916814
GLT25D2	0.094498
RAB33A	0.0989857
ZDHHC22	0.105266
FDFT1	0.10869
CDC42EP3	0.111504
ETV4	0.112937
DHRS13	0.114856
TOP1MT	0.115319
RCOR2	0.116105
KIAA1274	0.1187
FAM60A	0.119227
RBM38	0.124416
LOC100506649	0.125388
CABP4	0.126129
ATP1B2	0.127739
ELOVL2	0.130039
HMGCS1	0.13339
C8orf46	0.151479
SPTBN1	0.153424
RNF157	0.159936
MARCKSL1	0.164287
TTC39C	0.170068
MBNL3	0.176345
LAMA4	0.176728
CCDC88C	0.177057
S100B	0.187346
BGN	0.189512
SOX6	0.190154
PHF21B	0.190197
RASL10B	0.190933
MAGED2	0.19216
SORBS2	0.193024
SOX2	0.193194
IQCK	0.194008
BCL7A	0.195369
MOSPD2	0.199421
RHPN1	0.199645
SLC25A13	0.206955
METRN	0.210415
OSR2	0.210682
NKAIN1	0.212811
CTGF	0.213357
FAM198A	0.216351
PTPRZ1	0.223794
CKB	0.227316
LOC100127888	0.230612
GYG2	0.232519
CITED2	0.234803
GPM6B	0.236675
SMAD6	0.237594
TCFL5	0.241699
C1orf85	0.242501
SAPCD2	0.242663
HOXA10	0.255359
GPR56	0.256043
TBCEL	0.256143
FOS	0.257511
LOC645676	0.264838
KCNJ10	0.266274
TMEM145	0.266451
LOC283174	0.267308
NUAK1	0.270265
LMCD1	0.273305
IL1R1	0.27429
TYMS	0.274872
P2RX7	0.274989
UCP2	0.283441
CNN2	0.2901
PCOLCE2	0.292613
RNF165	0.299369
SLC1A1	0.300097
KLF15	0.306456
SPTBN2	0.315148
DNAH9	0.315975
C16orf74	0.317088
SLC1A3	0.317325
LSAMP	0.319107
GNG2	0.329737
BRSK2	0.330849
LPL	0.332936
PDE3B	0.33428
TIMP4	0.337694
TUBB2B	0.348923
SLCO4A1	0.349618
PEG3	0.35632
FHIT	0.358378
FABP7	0.359794
P2RX5	0.360844
RRN3P1	0.361975
MMP24	0.362358
PDLIM3	0.363989
LOC729080	0.367452
PELI1	0.36834
ZNF276	0.372583
DNM1	0.375524
CORO7	0.380245
GPR155	0.386546
HIST2H2BC	0.388699
GNG7	0.394385
B3GAT1	0.394478
HES6	0.39675
RAPGEF4	0.399288
LAMC3	0.404517
CERS1	0.411525
ETV1	0.41416
KCNIP2	0.419334
FOXJ1	0.420683
CAMKK1	0.423696
FZD7	0.427532
NCAN	0.42885
FAM19A5	0.429284
RNF144A	0.429661
SLC47A1	0.432406
ENHO	0.433417
TEX15	0.437631
LPHN3	0.440424
SLCO3A1	0.441413
LOC731424	0.44188
ITGA1	0.44802
GAS7	0.448678
HILS1	0.449199
MANEAL	0.450156
IGFBP7	0.456433
WWC1	0.460311
LOC100499467	0.462459
PLP1	0.464159
GADD45B	0.466481
TRAP1	0.468087
CHADL	0.470261
ARHGDIG	0.475232
MEX3A	0.477164
PLD6	0.479205
POU3F3	0.481631
GLDC	0.486494
PAQR9	0.489232
BMP8B	0.502786
SEC11C	0.507663
FBN1	0.509109
C1orf198	0.511328
RAP1GAP	0.512239
MDGA2	0.519811
ASCL1	0.520195
MYBL2	0.521277
ICA1	0.522078
SOX5	0.530807
MDFI	0.535043
FCHO1	0.535045
ST3GAL6	0.539085
BCAN	0.540073
MYLK	0.543915
MGAT4A	0.551084
LRRTM2	0.561255
C3orf70	0.573294
HRASLS	0.573851
PIF1	0.574615
MYH14	0.577856
SLC6A11	0.587613
SCARB1	0.589128
SFMBT2	0.592031
LHFPL4	0.600876
SQLE	0.604941
TIFA	0.607377
ITIH6	0.609458
PAQR6	0.620922
CKMT1A	0.63027
FOSB	0.631778
TRIM38	0.639775
NR4A1	0.641714
C11orf9	0.647271
KIF21A	0.654166
ENOSF1	0.660736
PREX1	0.66086
LGI2	0.667193
CELF2	0.667794
ATXN1	0.670959
ABCA3	0.671572
RTN4RL2	0.676661
IL4R	0.679605
CADM4	0.680483
LAMP2	0.683717
HRK	0.68384
ALDH5A1	0.687191
LIFR	0.688075
LOC400958	0.688521
FAM155B	0.690992
LOC641746	0.6959
TBC1D2B	0.697395
MBNL1	0.697896
AQP7P3	0.698441
CITED1	0.699996
MIR573	0.701479
SHROOM4	0.7019
GNG4	0.707169
LDLRAD3	0.712244
RAC3	0.728257
DIRAS1	0.729491
OXCT2	0.730752
CERS4	0.730897
TMPRSS5	0.734316
LOC100133985	0.734347
C19orf57	0.742174
NOP56	0.743036
LRP8	0.755799
AATK	0.762433
TMEM229B	0.763194
BCHE	0.763229
SCRG1	0.764988
GPRC5B	0.766269
GOLM1	0.767755
IGSF3	0.770871
NLGN4X	0.772785
TRAF4	0.774129
NOTCH1	0.777716
VASP	0.77981
FLNB	0.79168
PCDH7	0.794036
TM7SF2	0.794995
CPXM1	0.795842
SBK1	0.797959
COBL	0.801396
ABAT	0.802108
SLC38A2	0.802928
PODXL2	0.803985
NLGN3	0.805826
MERTK	0.814062
NRARP	0.81648
CTXN1	0.824581
PRR22	0.825708
PMP2	0.838079
PPP1R14C	0.844849
SORL1	0.845187
A4GALT	0.847418
ARHGAP24	0.847902
CDCA7	0.849852
NT5M	0.851801
ACSS1	0.853881
MAP6D1	0.854462
DBNDD1	0.854942
SLC35F1	0.855057
GRIK3	0.855403
EPHB3	0.858657
PAFAH1B3	0.861552
PCSK2	0.86874
B4GALNT4	0.872441
MACROD1	0.874702
CAMKV	0.875021
HLA-E	0.880772
CTSL2	0.880849
ISYNA1	0.881846
KCNQ2	0.8831
WNK2	0.883444
MAST1	0.884545
CRISPLD1	0.889097
LOC100506421	0.892324
C18orf56	0.902527
COL20A1	0.90291
NOL12	0.913548
UNC80	0.916155
DHODH	0.916715
NRGN	0.926051
CENPBD1	0.929522
CENPV	0.930794
ASRGL1	0.932738
H1FX	0.936756
RLBP1	0.936795
BMP7	0.942068
TMEM133	0.942683
EDIL3	0.943773
TMEM173	0.945108
F12	0.950145
POU3F2	0.95096
SAPCD1	0.953837
ADAM11	0.954487
SLAIN1	0.954739
HEY2	0.958637
C2orf72	0.961782
COL9A3	0.967358
NAT8L	0.970507
FAM178B	0.973278
CCDC78	0.973956
FUT9	0.976119
MSH5-SAPCD1	0.976152
FREM2	0.976183
GLB1L2	0.985012
NUP210	0.995365
ARHGAP10	0.996326
MMP15	0.997315

## Sheet: KM-switch-Schulte_et_al
switch name	pvalue
LOXL1	0.00251689
SDC1	0.00292896
SLC25A43	0.00354305
MLPH	0.00629238
ITGA3	0.00692747
IL13RA1	0.00876608
PLAUR	0.0151087
MICA	0.0172565
IL15	0.018351
FOSL1	0.0198289
HOXC6	0.0263853
PLK2	0.0272346
TCF19	0.0314548
LOXL1-AS1	0.0318166
ULBP2	0.0320749
IRS1	0.0342921
MYOF	0.0353641
HS3ST3A1	0.0391997
FXYD5	0.0416705
TWIST2	0.0417927
TWIST1	0.0471285
EPHA2	0.0608207
SMAGP	0.0649007
LOX	0.0655536
DEPDC7	0.0713144
CD109	0.0745966
TNFAIP8	0.0778303
EOGT	0.078737
TBX3	0.0796644
LACTB	0.081743
KCNN4	0.0832568
IL7R	0.0855902
TRAM2	0.0884098
MVP	0.089879
SLC12A8	0.0905439
C9orf3	0.0917921
LOC100506100	0.0924815
MET	0.0961729
CPA4	0.0978148
IGHG1	0.0996028
PRSS23	0.105557
CEP55	0.109809
CDC42EP3	0.111504
COL5A1	0.114438
ITGA5	0.11716
GULP1	0.118161
AXL	0.126876
ANXA2P3	0.128325
RAB27A	0.13179
NAT1	0.13287
GPR1	0.133587
CD70	0.145339
TPBG	0.150145
VANGL1	0.152493
BCAR3	0.159141
MAGEA6	0.159941
SRD5A1	0.174925
PAWR	0.181749
MSRB3	0.197337
SNAI2	0.198202
ANLN	0.198626
SMAD7	0.199191
BAG2	0.203571
STEAP1	0.207373
PLCB4	0.20891
SGMS2	0.209009
CTGF	0.213357
SEMA3C	0.217907
GPX8	0.224036
PLP2	0.237159
IGFBP6	0.240527
THBS1	0.248225
PERP	0.261308
IL1R1	0.27429
CNN2	0.2901
CYR61	0.291069
RRAS2	0.292719
PMAIP1	0.297237
SPHK1	0.304436
MICAL2	0.304587
LOXL2	0.306459
TENM3	0.311045
TFAP2C	0.318119
SMTN	0.319108
SASS6	0.31977
PTGFR	0.331681
ELF4	0.333363
PTTG3P	0.33874
CLMP	0.341835
SLFN5	0.356568
PROCR	0.366681
AOX1	0.368341
C12orf75	0.376187
FAT4	0.379433
NUS1	0.388033
NCEH1	0.388922
BNC2	0.402413
GLT8D2	0.406892
TOX2	0.40708
STC2	0.417735
ALPK2	0.426214
KLF5	0.431828
ADORA2B	0.473869
FHL2	0.475465
STXBP5	0.478956
EVA1A	0.479134
COL12A1	0.498764
NEXN	0.507358
FBN1	0.509109
TK1	0.516078
PHLDA2	0.527813
CCPG1	0.533439
IRX3	0.566833
MASTL	0.569381
BDNF	0.586995
CPS1	0.590687
DCBLD1	0.601529
HMMR	0.608125
ARHGAP18	0.608781
S100A2	0.617838
GLIPR1	0.627707
SVIL	0.627986
APOBEC3B	0.632551
SKA1	0.634367
MTFR2	0.65883
GPR176	0.66082
WNT5A	0.665374
BICC1	0.666114
MYH9	0.668072
DAB2	0.668738
CAV1	0.672873
DEPDC1	0.692174
MICB	0.704272
AKR1C2	0.716329
COL6A3	0.719799
MME	0.735213
ECM1	0.752682
SLC16A7	0.75675
ELL2	0.759216
SYNC	0.767773
VEGFC	0.772226
AMIGO2	0.782638
LRIG3	0.787872
FLNB	0.79168
POPDC3	0.798315
NABP1	0.805594
CD55	0.812779
PHACTR2	0.813502
TTF2	0.82022
PLK1	0.822142
KDELR3	0.849829
MSC	0.85533
SMAD3	0.883271
WFDC21P	0.918995
RBM24	0.919937
NEIL3	0.925653
PRR16	0.933406
EDIL3	0.943773
CENPW	0.957711
NQO1	0.977567
NT5DC1	0.993043
