# Supplementary material for: Computational identification of specific genes for glioblastoma stem-like cells identity
Source: Sci Rep. 2018 May 17;8:7769. doi: 10.1038/s41598-018-26081-5 (PMC5958093; doi:10.1038/s41598-018-26081-5)
Supplement: Supplementary file 12 — Supplementary Table S11 [file 41598_2018_26081_MOESM12_ESM.xlsx]

## Sheet: mirna-enrichment_TargetScan
hsa-miR-29a-3p/hsa-miR-29b-3p/hsa-miR-29c-3p	hsa-miR-218-5p	hsa-miR-139-5p	hsa-miR-103a-3p/hsa-miR-107	hsa-miR-760	hsa-miR-144-3p	hsa-miR-499a-5p	hsa-miR-324-5p	hsa-miR-212-5p	hsa-miR-24-3p	hsa-miR-346	hsa-miR-1271-5p/hsa-miR-96-5p	hsa-miR-219a-1-3p	hsa-miR-370-5p	hsa-miR-339-5p	hsa-miR-455-3p.1	hsa-miR-143-3p/hsa-miR-4770/hsa-miR-6088	hsa-miR-21-5p/hsa-miR-590-5p	hsa-miR-505-3p.2	hsa-miR-148a-3p/hsa-miR-148b-3p/hsa-miR-152-3p	hsa-miR-582-5p	hsa-miR-27a-3p/hsa-miR-27b-3p	hsa-miR-199a-3p/hsa-miR-199b-3p/hsa-miR-3129-5p	hsa-miR-200b-3p/hsa-miR-200c-3p/hsa-miR-429	hsa-miR-141-3p/hsa-miR-200a-3p	hsa-miR-342-3p	hsa-miR-9-5p
ATXN1	ACTN1	CKB	ATXN1	C1orf233	ATXN1	CDCA7	GRIK3	FLNB	BMP8B	C2orf72	ABAT	GPM6B	CELF2	ELOVL2	CERS4	CTGF	ARHGAP24	CITED2	BCL7A	B3GAT1	B4GALNT4	CELF2	ATXN1	ATXN1	DNM1	ABAT
BCL7A	AIF1L	FOS	CAMKK1	EPHB3	BRSK2	FAM60A	LGI2	GNG2	C8orf46	CITED2	ARHGAP24	ITGA1	CITED2	LDLRAD3	ETV1	FAM60A	BCL7A	ENOSF1	CAMKK1	BRSK2	BCL7A	CERS1	CDC42EP3	CDC42EP3	FOSB	ADAM11
CELF2	ATXN1	GPR56	CAMKV	FREM2	CDC42EP3	FUT9	NCAN	GPM6B	CELF2	FAM155B	ATXN1	LAMA1	DIRAS1	MMP15	FLNB	GOLM1	HRK	FAM19A5	DHRS13	CDC42EP3	BRSK2	CITED2	CELF2	FOXJ1	GOLM1	ARHGAP24
CERS1	B3GAT1	LSAMP	CELF2	HRK	CELF2	LMCD1	SLC43A2	GRIK3	CNN2	HRK	C1orf198	MBNL1	FLNB	MMP24	FOSB	HRK	LIFR	GAS7	ETV1	CELF2	CDC42EP3	FAM60A	CITED2	GNG7	LRP8	ATXN1
CRISPLD1	C3orf70	MAP2	CENPBD1	LHFPL4	CITED2	LRP8	SLCO3A1	HRK	FGFBP3	MBNL1	C2orf72	MDGA2	GPR155	NOVA1	GRIK3	LIFR	MBNL1	IGSF3	FBN1	CRISPLD1	CELF2	FOS	COL9A3	GOLM1	LSAMP	DIXDC1
DIRAS1	C8orf46	MBNL1	EDIL3	LIFR	CRISPLD1	MYLK	SOX1	IGSF11	FREM2	NRARP	CCDC88C	RNF165	LSAMP	SPTBN2	PDE3B	MYBL2	MBNL3	MBNL1	FOSB	ETV1	DIRAS1	FUT9	DIXDC1	GPM6B	MBNL3	EFEMP1
DIXDC1	CTGF	MDGA2	FAM60A	LSAMP	ETV1	NOVA1	TMEM229B	LSAMP	GAB2	RNF165	CELF2	TPD52	NOVA1	TMEM170B	POU3F3	NOVA1	PELI1	MMP15	FUT9	FBN1	FOSB	ITGA1	FAM19A5	HMGCS1	MEX3A	FAM155B
ENHO	DBNDD1	MEX3A	IGSF3	MANEAL	FAM60A	NRARP		MMP24	GAS7	TRAF4	COBL		PDE3B	ZDHHC22	SEMA6A	PDE3B	SOX2	NUAK1	LAMA4	GPR56	FUT9	MBNL1	FAM60A	LSAMP	PDE3B	FAM19A5
EPHB3	DIRAS1	MGAT4A	KIF21A	MBNL1	FBN1	PDE3B		RHPN1	GPR155		CRISPLD1		SLCO3A1		SLC1A3	SLC35F1	SOX5	OLIG2	LRP8	KLF15	GOLM1	MDGA2	FREM2	MBNL1	SORL1	FBN1
ETV4	FUT9	MYLK	MBNL1	MEX3A	FOS	SCRG1		SHROOM4	GRIK3		FAM60A		TPD52		SLC35F1	SLC38A2	SOX6	TMEM170B	LTBP1	MBNL3	GRIK3	MMP24	IGSF3	MBNL3	SOX6	FREM2
FBN1	GAB2	NDRG2	MBNL3	MMP15	FOSB	SLC35F1		SPTBN2	HRK		FUT9		TTC39C		SOX6	SLC5A12	ST3GAL6	TPD52	MDGA2	MYLK	HMGCS1	NOVA1	MAP2	MMP24		GAB2
FCHO1	GNG4	NOTCH1	MMP24	NOL12	GPM6B	SORL1		TERT	IL1R1		GPM6B				TERT	SOX5	UNC80	UNC80	MGAT4A	NOTCH1	HOXA10	PTPRZ1	MBNL1	MTSS1		GRIK3
FOS	GPRC5B	SHROOM4	NAT8L	RASL10B	GRIK3	SOX5		TPD52	MARCKSL1		GPRC5B				TRAF4	SOX6			MMP15	NOVA1	HRK	RAPGEF4	MBNL3	NCAN		ICA1
FREM2	GRIK3	SOX1	NOVA1	SHROOM4	HEY2	SOX6		VWA1	MBNL3		IGSF11					TERT			NAT8L	RNF135	ITGA1	SOX5	MOSPD2	PAQR9		IGFBP7
GAB2	HOXA10	SOX5	NUAK1	SLCO3A1	HOXA10	ST3GAL6		WNK2	MEX3A		IGSF3					VWA1			NOVA1	SLAIN1	LAPTM4B		MYLK	PEG3		ITIH6
GAS7	LAMP2	TPD52	PDE3B	SMAD6	LIFR				MGAT4A		LPHN3								NRARP	SLC38A2	LIFR		NLGN4X	POU3F2		KIF21A
GNG2	LIFR		POU3F2	SPSB4	LRRTM2				MYLK		MBNL1								PAQR9	SOX5	LPL		NOTCH1	POU3F3		LDLRAD3
HEY2	LPHN3		POU3F3	TRAF4	LSAMP				RNF165		MTSS1								POU3F2	SPTBN1	LSAMP		NOVA1	PPP2R2B		LIFR
HMGCS1	MBNL1		RNF157	WNK2	MBNL1				SBK1		NAT8L								PREX1		MANEAL		PCDH7	SEMA6A		MBNL1
HRK	MDGA2		SEMA6A		MBNL3				SCARB1		NOVA1								SLC35F1		MDFI		PCSK2	SHROOM4		MDGA2
KCNIP2	NAT8L		SOX6		MGAT4A				SEMA6A		NUAK1								SLC43A2		NKAIN1		PHF21B	SLC1A1		MEX3A
LDLRAD3	NCAN		SPSB4		MMP15				UCP2		PHF21B								SOX5		NOVA1		SHROOM4	SLC38A2		MMP15
LPL	POU3F2		TERT		NOVA1				WNK2		RAPGEF4										NRARP		SLC38A2	SORBS2		MYLK
MANEAL	POU3F3		TIMP4		PDE3B						SCARB1										PAQR9		SLC6A11	SOX5		NLGN4X
MAP6D1	RAP1GAP		TPD52		SEMA6A						SEMA6A										PDE3B		SOX1	SOX6		PCSK2
MMP24	RAPGEF4		UNC80		SLC1A1						SLC1A1										POU3F2		SOX2	TMEM170B		PDE3B
MOSPD2	RNF165				SOX1						SLC43A2										RNF144A		SOX5			PEG3
MYBL2	SEMA6A				SOX6						SLCO3A1										SBK1		SOX6			RNF144A
NKAIN1	SFMBT2				TCFL5						SOX5										SEMA6A		TBCEL			SHROOM4
NLGN3	SLAIN1				TPD52						SOX6										SLC35F1		TMEM170B			SLC1A1
P2RX5	SLC35F1				UNC80						TMEM170B										SORL1		TMEM229B			SPTBN2
PAQR6	SOX5										TPD52										SOX8					TBC1D2B
PLP1	SOX6										WNK2										ST3GAL6					TBCEL
RNF165	TPD52																				TMEM170B					TMEM170B
SHROOM4	TTC39C																				UNC80					UNC80
SLC43A2																					WWC1
SOX6
SPSB4
TBCEL
TMEM229B
TRAF4
TUBB2B
down-regulated in TPC
core 3 TFS
13 TFs switch genes
mirna family	Number of			p-values (< 0.05)
	up-regulated	down-regulated	total target genes
hsa-miR-29a-3p/hsa-miR-29b-3p/hsa-miR-29c-3p	36	6	42	0.000478
hsa-miR-218-5p	29	6	35	0.003006
hsa-miR-139-5p	14	2	16	0.00531
hsa-miR-103a-3p/hsa-miR-107	19	7	26	0.006868
hsa-miR-760	16	3	19	0.007921
hsa-miR-144-3p	25	6	31	0.008783
hsa-miR-499a-5p	13	2	15	0.009678
hsa-miR-324-5p	6	1	7	0.010485
hsa-miR-212-5p	13	2	15	0.010754
hsa-miR-24-3p	20	3	23	0.01229
hsa-miR-346	6	2	8	0.013585
hsa-miR-1271-5p/hsa-miR-96-5p	27	6	33	0.017151
hsa-miR-219a-1-3p	6	1	7	0.017717
hsa-miR-141-3p/hsa-miR-200a-3p	20	6	26	0.018893
hsa-miR-370-5p	8	3	11	0.020092
hsa-miR-339-5p	7	1	8	0.022427
hsa-miR-455-3p.1	12	1	13	0.023305
hsa-miR-143-3p/hsa-miR-4770/hsa-miR-6088	13	2	15	0.032957
hsa-miR-21-5p/hsa-miR-590-5p	10	2	12	0.040684
hsa-miR-505-3p.2	9	3	12	0.042128
hsa-miR-148a-3p/hsa-miR-148b-3p/hsa-miR-152-3p	19	3	22	0.043138
hsa-miR-582-5p	12	6	18	0.04328
hsa-miR-27a-3p/hsa-miR-27b-3p	33	3	36	0.044731
hsa-miR-199a-3p/hsa-miR-199b-3p/hsa-miR-3129-5p	10	4	14	0.046405
hsa-miR-200b-3p/hsa-miR-200c-3p/hsa-miR-429	22	9	31	0.046779
hsa-miR-342-3p	10	0	10	0.048837
hsa-miR-9-5p	25	10	35	0.049593

## Sheet: mirna-enrichment_mirTarBase
miRNA-family	p-values (< 0.05)	Number of total target genes	Target genes
hsa-miR-204-5p/hsa-miR-211-5p	0.000893687	17	ATXN1	BCAN	BCL7A	DHODH	HOXA10	HRK	LSAMP	MBNL1	MDFI	MEX3A	NOTCH1	NUAK1	POU3F2	SLC1A1	SLC43A2	SMAD6	VASP
hsa-miR-4287/hsa-miR-4685-3p	0.00105452	13	HOXA10	HRK	LSAMP	MBNL1	MDFI	MEX3A	PLD6	SLC1A1	SLC43A2	SLC5A12	SMAD6	TMEM170B	ZDHHC22
hsa-miR-933	0.00187255	3	LRRTM2	SLCO3A1	SOX5
hsa-miR-491-3p	0.00249263	5	ATXN1	HOXA10	HRK	KCNJ10	MBNL1
hsa-miR-147b	0.00335977	3	ALDH5A1	HMGCS1	SLCO3A1
hsa-miR-493-5p	0.00377623	7	CITED2	CTGF	FOS	FREM2	GRIK3	MBNL3	TOP1MT
hsa-miR-192-5p/hsa-miR-215-5p	0.00431122	30	ALDH5A1	ASRGL1	C1orf198	C8orf46	ENOSF1	FBN1	FOS	FZD7	GAB2	HES6	HMGCS1	HOXA10	IL1R1	LHFPL4	LRP8	MAP6D1	MBNL3	MTSS1	NOL12	NT5M	PCDH7	PCOLCE2	PDLIM3	PIF1	RAP1GAP	SLCO3A1	SPTBN1	ST3GAL6	TCFL5	TIFA
hsa-miR-4666b	0.00433208	5	HOXA10	NLGN4X	PCSK2	PLP1	SNED1
hsa-miR-7155-5p	0.00790632	5	BMP7	BMP8B	CABP4	FXYD5	SLC47A1
hsa-miR-4469	0.00861065	12	CTSL2	HOXA10	HRK	LSAMP	MDFI	MEX3A	PHF21B	PLD6	SLC1A1	SLC5A12	TMEM170B	ZDHHC22
hsa-miR-433-3p	0.00891543	5	ATXN1	MBNL1	PDLIM3	TMEM229B	TYMS
hsa-miR-139-3p	0.0111938	5	FAM60A	NLGN4X	SORBS2	UCP2	VWA1
hsa-miR-6832-3p	0.0112667	12	ATXN1	BRSK2	CABP4	DHODH	HRK	LSAMP	MBNL1	MEX3A	SLC1A1	SLC43A2	SMAD6	VASP
hsa-miR-6867-3p	0.0114769	9	GNG2	HOXA10	LSAMP	MBNL1	MEX3A	PLD6	SLC1A1	SLC5A12	ZDHHC22
hsa-miR-6758-5p/hsa-miR-6856-5p	0.0125518	9	B4GALNT4	BCL7A	BGN	LAPTM4B	SBK1	SFMBT2	SLCO3A1	TMEM173	UCP2
hsa-miR-1288-3p	0.0126427	3	PCSK2	RNF165	SLC38A2
hsa-miR-335-5p	0.0132665	62	AATK	ABAT	ABCA3	ATP1B2	ATXN1	BCHE	BCL7A	CA14	CCDC88C	CITED2	COL9A3	CORO7	CTXN1	DIRAS1	ENHO	ETV1	FDFT1	FGFBP3	FOS	FUT9	GAB2	HMGCS1	ITGA1	LIFR	LMCD1	LSAMP	LTBP1	MAGED2	MAP2	MARCKSL1	MAST1	MBNL1	MDFI	MDGA2	MERTK	MGAT4A	NKAIN1	NOVA1	NR4A1	NUP210	PAQR6	PEG3	PODXL2	RAPGEF4	RIPPLY2	RNF144A	RNF157
hsa-miR-4467	0.0137446	4	BRSK2	NRARP	POU3F3	SLC47A1
hsa-miR-885-3p	0.0146823	4	BCL7A	CERS1	CITED2	POU3F3
hsa-miR-2355-3p	0.0156595	4	KCNJ10	RNF157	SLC38A2	VWA1
hsa-miR-4755-5p/hsa-miR-5006-3p	0.0168848	10	ATXN1	BCAN	BCL7A	CELF2	DHODH	LSAMP	MDFI	NOTCH1	SLC5A12	VASP
hsa-miR-7154-5p	0.0177342	4	ATXN1	EDIL3	MBNL1	TMEM229B
hsa-miR-377-3p	0.0177442	10	C2orf72	EDIL3	EPHB3	HRK	LAMP2	LRP8	MBNL3	NCAN	SLC43A2	ZDHHC22
hsa-miR-1470	0.0179208	8	HRK	LSAMP	MDFI	PHF21B	PLD6	SLC5A12	SLCO3A1	TMEM170B
hsa-miR-489-5p	0.0182075	1	CNN2
hsa-miR-3150b-3p/hsa-miR-4784	0.0184602	8	FOSL1	HES6	HMGCS1	RNF157	SBK1	SLCO3A1	UCP2	VWA1
hsa-miR-326/hsa-miR-330-5p	0.0200015	7	A4GALT	BMP7	EPHB3	NOTCH1	SLC47A1	SPTBN2	VASP
hsa-miR-3141	0.0200613	3	BRSK2	NRGN	VASP
hsa-miR-3650	0.0224861	6	CABP4	MBNL3	PDLIM3	RBM38	SLC35F1	TPD52
hsa-miR-7113-3p	0.0245091	8	HOXA10	LSAMP	MBNL1	MEX3A	PLD6	SLC1A1	SLC5A12	ZDHHC22
hsa-miR-6126	0.0263025	4	CITED2	HLA-E	LIFR	NRARP
hsa-miR-4646-3p	0.0263025	4	KCNJ10	MEX3A	SLC38A2	ZDHHC22
hsa-miR-3124-3p	0.0280032	8	CD109	DHODH	GAS7	LSAMP	MBNL1	SLC43A2	SLC5A12	SMAD6
hsa-miR-6786-5p	0.0296674	2	FOSL1	RTN4RL2
hsa-miR-4687-3p	0.0315206	3	B4GALNT4	CABP4	UNC80
hsa-miR-6755-5p	0.0337008	3	FZD7	HRK	MARCKSL1
hsa-miR-4682	0.0337094	4	P2RX7	RNF157	RNF165	SLC38A2
hsa-miR-548s	0.0343303	12	CORO7	CXorf36	GPRC5B	HMGCS1	HOXA10	ITGA1	MANEAL	PDLIM3	RASL10B	SOX5	TBCEL	WWC1
hsa-miR-4279	0.0352936	13	A4GALT	ALDH5A1	CENPBD1	CERS4	HMGCS1	LAMP2	LSAMP	PHF21B	RNF157	RNF165	SHROOM4	SLC43A2	TMPRSS5
hsa-miR-3610	0.0360846	1	SCARB1
hsa-miR-3194-5p	0.0369789	4	C16orf74	KCNIP2	RAC3	SFMBT2
hsa-miR-6854-3p	0.0375244	2	CNN2	FOS
hsa-miR-4743-5p	0.0382898	3	CERS1	RBM38	RTN4RL2
hsa-miR-937-5p	0.0422137	4	FOS	METRN	RNF165	SCRG1
hsa-miR-6829-5p	0.0431801	3	CERS1	RAC3	SPTBN2
hsa-miR-7110-3p	0.0433812	11	ASCL1	CABP4	FREM2	HRK	LRRTM2	LSAMP	NLGN4X	SLC43A2	SLC5A12	TMPRSS5	ZDHHC22
hsa-miR-6757-3p	0.0440469	4	GRIK3	NUP210	PPP1R14C	TBCEL
hsa-miR-5701	0.0440469	4	HEY2	KCNJ10	RAC3	TOP1MT
hsa-miR-3960/hsa-miR-8072	0.0457366	3	BRSK2	POU3F3	SLC47A1
hsa-miR-103a-2-5p	0.0459242	4	CD109	LIFR	LSAMP	SNED1
hsa-miR-4655-5p	0.0460773	2	SLC47A1	TTC39C
hsa-miR-6778-3p	0.0461396	17	BMP8B	CERS4	DHODH	FXYD5	GPR155	GYG2	HRK	MANEAL	MEX3A	P2RX7	PDLIM3	RNF157	RNF165	SHROOM4	SLC43A2	VASP	WWC1
hsa-miR-8060	0.0478456	4	ATXN1	EDIL3	LIFR	TMEM229B
hsa-miR-3152-5p	0.0478456	4	CABP4	PDLIM3	POU3F2	SORBS2
hsa-miR-889-5p	0.0483666	3	CABP4	MBNL1	UNC80
hsa-miR-676-3p	0.0483666	3	KCNJ10	RNF157	VWA1
VASP
SLAIN1	SLCO4A1	TBCEL	TMEM173	TRAF4	TRAP1	TUBB2B	ZNF276
TRIM38	TUBB2B
TEX15	TPD52	TRAP1	UCP2
POU3F2	RAPGEF4	SLC35F1	SLC38A2	SLCO3A1	SLCO4A1	SMAD6	SPTBN1	SPTBN2	SQLE	TYMS
TMEM133	TRAP1
SLC38A2	SMAD6	SPTBN1	TBC1D2B	TRAP1	TYMS
[truncated: 15 more columns]
